# Supplementary material for: Transcriptional network orchestrating regional patterning of cortical progenitors
Source: Proc Natl Acad Sci U S A. 2021 Dec 17;118(51):e2024795118. doi: 10.1073/pnas.2024795118 (PMC8713794; doi:10.1073/pnas.2024795118)
Supplement: Supplementary File [file pnas.2024795118.sd02.xlsx]

## Sheet: WT pREs
							Size	#TFs	Emx2 (n=2)	Lhx2 (n=1)	Nr2f1 (n=3)	Pax6 (n=2)	Pbx1 (n=1)	H3K27ac (n=2)	H3K27me3 (n=2)	ATAC (n=2)	Vista						Emx2_rep1	Emx2_rep2		Nr2f1_rep1	Nr2f1_rep2	Nr2f1_rep3	Pax6_rep1	Pax6_rep2	27Ac_rep1	27Ac_rep2	27me3_rep1	27me_rep2	ATAC_rep1	ATAC_rep2
Ascl1	chr10:86400000-87800000			chr10	86434687	86435137	450	1	0	0	1	0	0	0	0	0	0						0	0		1	0	0	0	0	0	0	0	0	0	0
				chr10	86436449	86437289	840	0	0	0	0	0	0	0	2	0	0						0	0		0	0	0	0	0	0	0	1	1	0	0
				chr10	86478885	86479358	473	0	0	0	0	0	0	0	0	2	0						0	0		0	0	0	0	0	0	0	0	0	1	1
				chr10	86480593	86481081	488	0	0	0	0	0	0	0	2	0	0						0	0		0	0	0	0	0	0	0	1	1	0	0
				chr10	86487703	86487912	209	1	1	0	0	0	0	0	0	0	0						0	1		0	0	0	0	0	0	0	0	0	0	0
				chr10	86494831	86495031	200	1	0	0	1	0	0	0	0	0	0						0	0		1	0	0	0	0	0	0	0	0	0	0
				chr10	86498630	86498882	252	1	1	0	0	0	0	0	0	0	0						0	1		0	0	0	0	0	0	0	0	0	0	0
				chr10	86509240	86509606	366	2	1	0	1	0	0	0	0	0	0						0	1		1	0	0	0	0	0	0	0	0	0	0
				chr10	86520802	86521856	1054	2	1	0	0	0	1	1	0	2	0						0	1		0	0	0	0	0	0	1	0	0	1	1
				chr10	86564265	86565395	1130	4	1	1	3	2	0	2	0	2	0						0	1		1	1	1	1	1	1	1	0	0	1	1
				chr10	86565562	86565762	200	1	0	0	1	0	0	0	0	0	0						0	0		1	0	0	0	0	0	0	0	0	0	0
				chr10	86567327	86567654	327	1	0	0	2	0	0	0	0	0	0						0	0		1	0	1	0	0	0	0	0	0	0	0
				chr10	86571891	86572215	324	2	1	1	0	0	0	0	0	0	0						0	1		0	0	0	0	0	0	0	0	0	0	0
				chr10	86634836	86635503	667	0	0	0	0	0	0	2	0	0	0						0	0		0	0	0	0	0	1	1	0	0	0	0
				chr10	86692625	86693547	922	0	0	0	0	0	0	0	2	0	0						0	0		0	0	0	0	0	0	0	1	1	0	0
				chr10	86712849	86713077	228	1	0	0	1	0	0	0	0	0	0						0	0		1	0	0	0	0	0	0	0	0	0	0
				chr10	86735866	86736082	216	1	0	0	0	1	0	0	0	0	0						0	0		0	0	0	1	0	0	0	0	0	0	0
				chr10	86755581	86756631	1050	0	0	0	0	0	0	0	0	0	1						0	0		0	0	0	0	0	0	0	0	0	0	0
				chr10	86772101	86772517	416	1	0	0	0	2	0	0	0	0	0						0	0		0	0	0	1	1	0	0	0	0	0	0
				chr10	86787012	86789674	2662	3	1	1	0	2	0	1	0	2	1						0	1		0	0	0	1	1	0	1	0	0	1	1
				chr10	86813901	86814976	1075	1	0	0	1	0	0	2	0	1	0						0	0		1	0	0	0	0	1	1	0	0	1	0
				chr10	86847373	86847659	286	1	0	0	0	1	0	0	0	0	0						0	0		0	0	0	1	0	0	0	0	0	0	0
				chr10	86851451	86852638	1187	2	1	1	0	0	0	0	0	0	1						0	1		0	0	0	0	0	0	0	0	0	0	0
				chr10	86857256	86857525	269	1	0	0	1	0	0	0	0	0	0						0	0		1	0	0	0	0	0	0	0	0	0	0
				chr10	86882268	86882518	250	1	0	0	1	0	0	0	0	0	0						0	0		1	0	0	0	0	0	0	0	0	0	0
				chr10	86882731	86883247	516	3	1	0	1	1	0	0	0	0	0						0	1		1	0	0	1	0	0	0	0	0	0	0
				chr10	86894109	86895024	915	0	0	0	0	0	0	2	0	0	0						0	0		0	0	0	0	0	1	1	0	0	0	0
				chr10	86895094	86895418	324	2	1	1	0	0	0	0	0	0	0						0	1		0	0	0	0	0	0	0	0	0	0	0
				chr10	86907904	86912518	4614	1	1	0	0	0	0	2	0	2	1						0	1		0	0	0	0	0	1	1	0	0	1	1
				chr10	86936027	86937336	1309	0	0	0	0	0	0	0	0	0	1						0	0		0	0	0	0	0	0	0	0	0	0	0
				chr10	86937759	86937967	208	1	1	0	0	0	0	0	0	0	0						0	1		0	0	0	0	0	0	0	0	0	0	0
				chr10	86947384	86950954	3570	1	2	0	0	0	0	0	2	2	0						1	1		0	0	0	0	0	0	0	1	1	1	1
				chr10	86951151	86953282	2131	4	2	1	1	2	0	2	2	2	0						1	1		1	0	0	1	1	1	1	1	1	1	1
				chr10	86954563	86955306	743	0	0	0	0	0	0	1	2	1	0						0	0		0	0	0	0	0	0	1	1	1	0	1
				chr10	86955324	86959093	3769	1	0	0	1	0	0	1	2	2	0						0	0		1	0	0	0	0	0	1	1	1	1	1
				chr10	86959483	86960746	1263	0	0	0	0	0	0	0	2	0	0						0	0		0	0	0	0	0	0	0	1	1	0	0
				chr10	86961047	86961312	265	0	0	0	0	0	0	0	2	0	0						0	0		0	0	0	0	0	0	0	1	1	0	0
				chr10	86961571	86962208	637	0	0	0	0	0	0	0	2	0	0						0	0		0	0	0	0	0	0	0	1	1	0	0
				chr10	86963003	86964413	1410	2	1	1	0	0	0	0	0	0	1						0	1		0	0	0	0	0	0	0	0	0	0	0
				chr10	86965183	86966255	1072	1	0	0	0	2	0	0	2	0	0						0	0		0	0	0	1	1	0	0	1	1	0	0
				chr10	86966781	86967079	298	1	1	0	0	0	0	0	0	0	0						0	1		0	0	0	0	0	0	0	0	0	0	0
				chr10	86997838	86998873	1035	0	0	0	0	0	0	0	2	0	0						0	0		0	0	0	0	0	0	0	1	1	0	0
				chr10	86999559	87001933	2374	0	0	0	0	0	0	0	2	0	0						0	0		0	0	0	0	0	0	0	1	1	0	0
				chr10	87002190	87015284	13094	0	0	0	0	0	0	0	2	1	0						0	0		0	0	0	0	0	0	0	1	1	0	1
				chr10	87018598	87020548	1950	0	0	0	0	0	0	0	2	1	0						0	0		0	0	0	0	0	0	0	1	1	0	1
				chr10	87129251	87129507	256	1	1	0	0	0	0	0	0	0	0						0	1		0	0	0	0	0	0	0	0	0	0	0
				chr10	87171880	87172080	200	1	0	0	0	1	0	0	0	0	0						0	0		0	0	0	1	0	0	0	0	0	0	0
				chr10	87301716	87301947	231	1	0	0	0	1	0	0	0	0	0						0	0		0	0	0	1	0	0	0	0	0	0	0
				chr10	87318001	87318610	609	0	0	0	0	0	0	0	2	0	0						0	0		0	0	0	0	0	0	0	1	1	0	0
				chr10	87319103	87319636	533	0	0	0	0	0	0	0	2	0	0						0	0		0	0	0	0	0	0	0	1	1	0	0
				chr10	87319841	87325147	5306	0	0	0	0	0	0	0	2	0	0						0	0		0	0	0	0	0	0	0	1	1	0	0
				chr10	87330979	87333483	2504	1	0	0	1	0	0	0	0	0	1						0	0		1	0	0	0	0	0	0	0	0	0	0
				chr10	87335044	87335633	589	0	0	0	0	0	0	0	1	2	0						0	0		0	0	0	0	0	0	0	0	1	1	1
				chr10	87380954	87381301	347	1	0	0	0	1	0	0	0	0	0						0	0		0	0	0	1	0	0	0	0	0	0	0
				chr10	87385885	87389531	3646	0	0	0	0	0	0	0	2	0	0						0	0		0	0	0	0	0	0	0	1	1	0	0
				chr10	87389537	87392472	2935	3	1	0	1	1	0	0	2	2	0						0	1		1	0	0	1	0	0	0	1	1	1	1
				chr10	87392974	87393766	792	0	0	0	0	0	0	0	2	0	0						0	0		0	0	0	0	0	0	0	1	1	0	0
				chr10	87394101	87394628	527	0	0	0	0	0	0	0	2	0	0						0	0		0	0	0	0	0	0	0	1	1	0	0
				chr10	87396297	87397226	929	0	0	0	0	0	0	0	2	0	0						0	0		0	0	0	0	0	0	0	1	1	0	0
				chr10	87608823	87609225	402	1	0	0	0	2	0	0	0	0	0						0	0		0	0	0	1	1	0	0	0	0	0	0
				chr10	87609318	87610268	950	0	0	0	0	0	0	2	0	2	0						0	0		0	0	0	0	0	1	1	0	0	1	1
				chr10	87663612	87664549	937	0	0	0	0	0	0	2	0	2	0						0	0		0	0	0	0	0	1	1	0	0	1	1
Bcl11a	chr11:23875000-25000000			chr11	23880553	23880857	304	0	0	0	0	0	0	0	2	0	0						0	0		0	0	0	0	0	0	0	1	1	0	0
				chr11	23884381	23885341	960	1	0	0	0	2	0	0	0	0	0						0	0		0	0	0	1	1	0	0	0	0	0	0
				chr11	23908320	23908593	273	1	1	0	0	0	0	0	0	0	0						0	1		0	0	0	0	0	0	0	0	0	0	0
				chr11	23915166	23917101	1935	0	0	0	0	0	0	0	0	0	1						0	0		0	0	0	0	0	0	0	0	0	0	0
				chr11	23949084	23950031	947	0	0	0	0	0	0	2	0	2	0						0	0		0	0	0	0	0	1	1	0	0	1	1
				chr11	23959706	23963576	3870	0	0	0	0	0	0	0	2	0	1						0	0		0	0	0	0	0	0	0	1	1	0	0
				chr11	23972230	23972438	208	1	1	0	0	0	0	0	0	0	0						0	1		0	0	0	0	0	0	0	0	0	0	0
				chr11	23973819	23975284	1465	1	0	0	1	0	0	1	0	2	0						0	0		1	0	0	0	0	0	1	0	0	1	1
				chr11	23975598	23983027	7429	1	0	0	2	0	0	2	0	2	0						0	0		1	0	1	0	0	1	1	0	0	1	1
				chr11	23992414	23993370	956	0	0	0	0	0	0	2	0	1	0						0	0		0	0	0	0	0	1	1	0	0	0	1
				chr11	23994988	23997148	2160	5	2	1	1	2	1	2	0	2	1						1	1		1	0	0	1	1	1	1	0	0	1	1
				chr11	23998705	23999010	305	3	1	1	0	1	0	0	0	0	0						0	1		0	0	0	1	0	0	0	0	0	0	0
				chr11	23999075	24001041	1966	1	1	0	0	0	0	2	0	2	0						0	1		0	0	0	0	0	1	1	0	0	1	1
				chr11	24009063	24009331	268	0	0	0	0	0	0	2	0	0	0						0	0		0	0	0	0	0	1	1	0	0	0	0
				chr11	24009543	24009723	180	0	0	0	0	0	0	2	0	0	0						0	0		0	0	0	0	0	1	1	0	0	0	0
				chr11	24019415	24020407	992	0	0	0	0	0	0	2	0	0	0						0	0		0	0	0	0	0	1	1	0	0	0	0
				chr11	24020863	24021612	749	0	0	0	0	0	0	2	0	0	0						0	0		0	0	0	0	0	1	1	0	0	0	0
				chr11	24022465	24023544	1079	0	0	0	0	0	0	2	0	0	0						0	0		0	0	0	0	0	1	1	0	0	0	0
				chr11	24025060	24025638	578	0	0	0	0	0	0	2	0	0	0						0	0		0	0	0	0	0	1	1	0	0	0	0
				chr11	24026014	24026652	638	0	0	0	0	0	0	2	0	0	0						0	0		0	0	0	0	0	1	1	0	0	0	0
				chr11	24027535	24028631	1096	0	0	0	0	0	0	2	0	0	0						0	0		0	0	0	0	0	1	1	0	0	0	0
				chr11	24029263	24029703	440	0	0	0	0	0	0	2	0	0	0						0	0		0	0	0	0	0	1	1	0	0	0	0
				chr11	24030186	24032159	1973	0	0	0	0	0	0	2	0	0	0						0	0		0	0	0	0	0	1	1	0	0	0	0
				chr11	24032702	24033207	505	2	0	0	1	1	0	0	0	0	0						0	0		1	0	0	1	0	0	0	0	0	0	0
				chr11	24033528	24034250	722	0	0	0	0	0	0	2	0	0	0						0	0		0	0	0	0	0	1	1	0	0	0	0
				chr11	24036844	24037053	209	1	0	0	1	0	0	0	0	0	0						0	0		1	0	0	0	0	0	0	0	0	0	0
				chr11	24039848	24040228	380	1	0	0	3	0	0	0	0	0	0						0	0		1	1	1	0	0	0	0	0	0	0	0
				chr11	24041604	24041922	318	0	0	0	0	0	0	2	0	0	0						0	0		0	0	0	0	0	1	1	0	0	0	0
				chr11	24042336	24042550	214	0	0	0	0	0	0	2	0	0	0						0	0		0	0	0	0	0	1	1	0	0	0	0
				chr11	24046236	24046728	492	0	0	0	0	0	0	2	0	0	0						0	0		0	0	0	0	0	1	1	0	0	0	0
				chr11	24049192	24049740	548	1	0	0	0	2	0	0	0	0	0						0	0		0	0	0	1	1	0	0	0	0	0	0
				chr11	24061795	24062728	933	2	0	1	1	0	0	0	0	2	0						0	0		1	0	0	0	0	0	0	0	0	1	1
				chr11	24072967	24073316	349	1	0	0	1	0	0	0	0	0	0						0	0		1	0	0	0	0	0	0	0	0	0	0
				chr11	24146171	24146371	200	1	0	0	0	1	0	0	0	0	0						0	0		0	0	0	0	1	0	0	0	0	0	0
				chr11	24186587	24186833	246	1	0	0	1	0	0	0	0	0	0						0	0		1	0	0	0	0	0	0	0	0	0	0
				chr11	24204878	24206291	1413	1	1	0	0	0	0	0	1	2	0						0	1		0	0	0	0	0	0	0	1	0	1	1
				chr11	24212332	24214280	1948	0	0	0	0	0	0	0	0	0	1						0	0		0	0	0	0	0	0	0	0	0	0	0
				chr11	24229867	24231753	1886	4	1	1	1	1	0	2	0	2	1						0	1		1	0	0	1	0	1	1	0	0	1	1
				chr11	24249909	24250611	702	3	1	1	0	0	1	0	0	2	0						0	1		0	0	0	0	0	0	0	0	0	1	1
				chr11	24262431	24262631	200	1	0	0	1	0	0	0	0	0	0						0	0		1	0	0	0	0	0	0	0	0	0	0
				chr11	24263810	24264247	437	1	0	1	0	0	0	0	0	2	0						0	0		0	0	0	0	0	0	0	0	0	1	1
				chr11	24269670	24273043	3373	5	2	1	3	1	1	2	1	2	1						1	1		1	1	1	1	0	1	1	0	1	1	1
				chr11	24327204	24328274	1070	2	1	0	1	0	0	0	0	0	1						0	1		1	0	0	0	0	0	0	0	0	0	0
				chr11	24352267	24352829	562	1	1	0	0	0	0	2	0	1	0						0	1		0	0	0	0	0	1	1	0	0	1	0
				chr11	24374193	24374926	733	0	0	0	0	0	0	0	0	0	1						0	0		0	0	0	0	0	0	0	0	0	0	0
				chr11	24376820	24377192	372	1	0	0	2	0	0	0	0	0	0						0	0		1	0	1	0	0	0	0	0	0	0	0
				chr11	24384733	24386202	1469	0	0	0	0	0	0	0	0	0	1						0	0		0	0	0	0	0	0	0	0	0	0	0
				chr11	24518259	24519578	1319	0	0	0	0	0	0	0	0	0	1						0	0		0	0	0	0	0	0	0	0	0	0	0
				chr11	24530477	24530777	300	1	0	1	0	0	0	0	0	0	0						0	0		0	0	0	0	0	0	0	0	0	0	0
				chr11	24537810	24538033	223	1	1	0	0	0	0	0	0	0	0						0	1		0	0	0	0	0	0	0	0	0	0	0
				chr11	24584112	24585789	1677	0	0	0	0	0	0	0	2	0	0						0	0		0	0	0	0	0	0	0	1	1	0	0
				chr11	24586098	24586379	281	1	1	0	0	0	0	0	0	0	0						1	0		0	0	0	0	0	0	0	0	0	0	0
				chr11	24596395	24596650	255	1	1	0	0	0	0	0	0	0	0						0	1		0	0	0	0	0	0	0	0	0	0	0
				chr11	24600217	24600417	200	1	0	0	0	1	0	0	0	0	0						0	0		0	0	0	1	0	0	0	0	0	0	0
				chr11	24608578	24610421	1843	0	0	0	0	0	0	0	0	0	1						0	0		0	0	0	0	0	0	0	0	0	0	0
				chr11	24639327	24639622	295	1	0	0	0	1	0	0	0	0	0						0	0		0	0	0	1	0	0	0	0	0	0	0
				chr11	24639647	24640404	757	0	0	0	0	0	0	2	0	0	0						0	0		0	0	0	0	0	1	1	0	0	0	0
				chr11	24640571	24640916	345	2	1	1	0	0	0	0	0	0	0						0	1		0	0	0	0	0	0	0	0	0	0	0
				chr11	24663882	24665491	1609	0	0	0	0	0	0	0	0	0	1						0	0		0	0	0	0	0	0	0	0	0	0	0
				chr11	24666057	24666277	220	1	0	0	1	0	0	0	0	0	0						0	0		1	0	0	0	0	0	0	0	0	0	0
				chr11	24677783	24678120	337	1	0	0	0	2	0	0	0	0	0						0	0		0	0	0	1	1	0	0	0	0	0	0
				chr11	24683037	24684368	1331	0	0	0	0	0	0	0	0	0	1						0	0		0	0	0	0	0	0	0	0	0	0	0
				chr11	24704463	24705139	676	1	1	0	0	0	0	1	0	2	0						0	1		0	0	0	0	0	0	1	0	0	1	1
				chr11	24729927	24730174	247	1	1	0	0	0	0	0	0	0	0						0	1		0	0	0	0	0	0	0	0	0	0	0
				chr11	24739672	24741740	2068	0	0	0	0	0	0	0	0	0	1						0	0		0	0	0	0	0	0	0	0	0	0	0
				chr11	24748028	24749346	1318	0	0	0	0	0	0	0	0	0	1						0	0		0	0	0	0	0	0	0	0	0	0	0
				chr11	24827449	24828489	1040	0	0	0	0	0	0	0	0	0	1						0	0		0	0	0	0	0	0	0	0	0	0	0
				chr11	24876121	24878364	2243	2	1	1	0	0	0	0	0	0	1						0	1		0	0	0	0	0	0	0	0	0	0	0
				chr11	24881420	24884196	2776	0	0	0	0	0	0	0	0	0	1						0	0		0	0	0	0	0	0	0	0	0	0	0
				chr11	24945366	24945646	280	2	0	0	1	0	1	0	0	0	0						0	0		1	0	0	0	0	0	0	0	0	0	0
				chr11	24999105	25001616	2511	0	0	0	0	0	0	0	0	0	1						0	0		0	0	0	0	0	0	0	0	0	0	0
Dach1a	chr14:97700000-99400000			chr14	97728734	97729899	1165	0	0	0	0	0	0	0	0	0	1						0	0		0	0	0	0	0	0	0	0	0	0	0
				chr14	97795096	97795434	338	3	1	1	1	0	0	0	0	0	0						0	1		1	0	0	0	0	0	0	0	0	0	0
				chr14	97842885	97843195	310	1	0	1	0	0	0	0	0	0	0						0	0		0	0	0	0	0	0	0	0	0	0	0
				chr14	97877500	97877867	367	1	0	1	0	0	0	0	0	0	0						0	0		0	0	0	0	0	0	0	0	0	0	0
				chr14	97887968	97890644	2676	1	0	1	0	0	0	0	0	0	1						0	0		0	0	0	0	0	0	0	0	0	0	0
				chr14	97936806	97937314	508	2	1	1	0	0	0	0	0	0	1						0	1		0	0	0	0	0	0	0	0	0	0	0
				chr14	97959103	97960971	1868	0	0	0	0	0	0	0	0	0	1						0	0		0	0	0	0	0	0	0	0	0	0	0
				chr14	97984489	97986278	1789	0	0	0	0	0	0	0	2	1	0						0	0		0	0	0	0	0	0	0	1	1	1	0
				chr14	97987085	97988161	1076	3	1	1	0	1	0	1	0	2	0						0	1		0	0	0	1	0	0	1	0	0	1	1
				chr14	97996512	97996823	311	1	0	0	0	2	0	0	0	0	0						0	0		0	0	0	1	1	0	0	0	0	0	0
				chr14	98086445	98086803	358	1	0	0	2	0	0	0	0	0	0						0	0		1	0	1	0	0	0	0	0	0	0	0
				chr14	98212988	98214509	1521	3	2	1	0	1	0	2	0	2	0						1	1		0	0	0	1	0	1	1	0	0	1	1
				chr14	98239555	98240024	469	0	0	0	0	0	0	0	0	0	1						0	0		0	0	0	0	0	0	0	0	0	0	0
				chr14	98256397	98256651	254	1	0	0	1	0	0	0	0	0	0						0	0		1	0	0	0	0	0	0	0	0	0	0
				chr14	98265481	98265984	503	2	0	1	1	0	0	2	0	0	0						0	0		1	0	0	0	0	1	1	0	0	0	0
				chr14	98290580	98291039	459	3	2	1	1	0	0	0	0	0	0						1	1		1	0	0	0	0	0	0	0	0	0	0
				chr14	98343886	98344128	242	1	1	0	0	0	0	0	0	0	0						0	1		0	0	0	0	0	0	0	0	0	0	0
				chr14	98354729	98355040	311	2	1	1	0	0	0	0	0	0	0						0	1		0	0	0	0	0	0	0	0	0	0	0
				chr14	98365222	98365512	290	1	0	0	0	2	0	0	0	0	0						0	0		0	0	0	1	1	0	0	0	0	0	0
				chr14	98373079	98373296	217	1	1	0	0	0	0	0	0	0	0						0	1		0	0	0	0	0	0	0	0	0	0	0
				chr14	98375287	98375633	346	2	1	0	0	0	1	0	0	0	0						0	1		0	0	0	0	0	0	0	0	0	0	0
				chr14	98376241	98376576	335	1	0	0	0	1	0	0	0	0	0						0	0		0	0	0	1	0	0	0	0	0	0	0
				chr14	98379025	98379403	378	3	2	1	0	1	0	0	0	0	0						1	1		0	0	0	1	0	0	0	0	0	0	0
				chr14	98381190	98381629	439	0	0	0	0	0	0	0	2	0	0						0	0		0	0	0	0	0	0	0	1	1	0	0
				chr14	98418007	98419274	1267	0	0	0	0	0	0	0	0	0	1						0	0		0	0	0	0	0	0	0	0	0	0	0
				chr14	98445841	98447867	2026	2	1	1	0	0	0	2	0	1	1						0	1		0	0	0	0	0	1	1	0	0	1	0
				chr14	98463714	98463918	204	1	0	0	0	1	0	0	0	0	0						0	0		0	0	0	1	0	0	0	0	0	0	0
				chr14	98470609	98473687	3078	4	2	1	1	0	1	2	0	2	1						1	1		1	0	0	0	0	1	1	0	0	1	1
				chr14	98482182	98484489	2307	0	0	0	0	0	0	0	0	0	1						0	0		0	0	0	0	0	0	0	0	0	0	0
				chr14	98494478	98495454	976	1	1	0	0	0	0	2	0	1	0						0	1		0	0	0	0	0	1	1	0	0	0	1
				chr14	98501343	98501633	290	2	1	0	0	0	1	0	0	0	0						0	1		0	0	0	0	0	0	0	0	0	0	0
				chr14	98505773	98506314	541	0	0	0	0	0	0	2	0	0	0						0	0		0	0	0	0	0	1	1	0	0	0	0
				chr14	98507286	98509089	1803	4	2	1	0	2	1	2	0	2	0						1	1		0	0	0	1	1	1	1	0	0	1	1
				chr14	98518075	98518315	240	1	0	1	0	0	0	0	0	0	0						0	0		0	0	0	0	0	0	0	0	0	0	0
				chr14	98522038	98522761	723	5	2	1	1	1	1	0	0	2	0						1	1		1	0	0	1	0	0	0	0	0	1	1
				chr14	98526307	98526662	355	1	0	0	0	2	0	0	0	0	0						0	0		0	0	0	1	1	0	0	0	0	0	0
				chr14	98533446	98534336	890	4	1	1	1	1	0	1	0	2	0						0	1		1	0	0	1	0	0	1	0	0	1	1
				chr14	98538563	98538763	200	1	0	0	1	0	0	0	0	0	0						0	0		1	0	0	0	0	0	0	0	0	0	0
				chr14	98553917	98556433	2516	0	0	0	0	0	0	0	0	0	1						0	0		0	0	0	0	0	0	0	0	0	0	0
				chr14	98566487	98569656	3169	1	0	0	2	0	0	2	0	2	0						0	0		1	0	1	0	0	1	1	0	0	1	1
				chr14	98571078	98573727	2649	3	2	1	0	0	1	2	0	2	0						1	1		0	0	0	0	0	1	1	0	0	1	1
				chr14	98787060	98787730	670	3	2	1	0	0	1	0	0	2	0						1	1		0	0	0	0	0	0	0	0	0	1	1
				chr14	98804858	98805117	259	2	1	1	0	0	0	0	0	0	0						0	1		0	0	0	0	0	0	0	0	0	0	0
				chr14	98821856	98822619	763	0	0	0	0	0	0	0	0	0	1						0	0		0	0	0	0	0	0	0	0	0	0	0
				chr14	98847594	98849494	1900	2	1	1	0	0	0	0	0	2	1						0	1		0	0	0	0	0	0	0	0	0	1	1
				chr14	98933143	98934621	1478	0	0	0	0	0	0	0	0	0	1						0	0		0	0	0	0	0	0	0	0	0	0	0
				chr14	98935403	98938000	2597	2	1	0	1	0	0	0	0	0	1						0	1		1	0	0	0	0	0	0	0	0	0	0
				chr14	98988356	98988604	248	1	0	1	0	0	0	0	0	0	0						0	0		0	0	0	0	0	0	0	0	0	0	0
				chr14	99082442	99084074	1632	2	1	1	0	0	0	0	0	0	1						0	1		0	0	0	0	0	0	0	0	0	0	0
				chr14	99147317	99150458	3141	0	0	0	0	0	0	0	0	0	1						0	0		0	0	0	0	0	0	0	0	0	0	0
				chr14	99164582	99165395	813	0	0	0	0	0	0	0	0	0	1						0	0		0	0	0	0	0	0	0	0	0	0	0
				chr14	99209555	99210120	565	2	1	1	0	0	0	1	0	2	0						0	1		0	0	0	0	0	1	0	0	0	1	1
				chr14	99218703	99219453	750	0	0	0	0	0	0	0	0	0	1						0	0		0	0	0	0	0	0	0	0	0	0	0
				chr14	99225730	99226169	439	2	1	1	0	0	0	0	0	0	0						0	1		0	0	0	0	0	0	0	0	0	0	0
				chr14	99229283	99230508	1225	0	0	0	0	0	0	0	0	0	1						0	0		0	0	0	0	0	0	0	0	0	0	0
				chr14	99231519	99233831	2312	2	1	1	0	0	0	0	0	0	1						0	1		0	0	0	0	0	0	0	0	0	0	0
				chr14	99237680	99239795	2115	1	0	1	0	0	0	0	0	0	1						0	0		0	0	0	0	0	0	0	0	0	0	0
				chr14	99250675	99250921	246	1	0	0	0	1	0	0	0	0	0						0	0		0	0	0	1	0	0	0	0	0	0	0
				chr14	99293730	99294637	907	0	0	0	0	0	0	0	0	0	1						0	0		0	0	0	0	0	0	0	0	0	0	0
				chr14	99357571	99359086	1515	0	0	0	0	0	0	0	0	0	1						0	0		0	0	0	0	0	0	0	0	0	0	0
Dmrt3	chr19:25014000-25800000			chr19	25427328	25427705	377	1	0	0	2	0	0	0	0	0	0						0	0		1	0	1	0	0	0	0	0	0	0	0
				chr19	25449065	25449311	246	0	0	0	0	0	0	0	2	0	0						0	0		0	0	0	0	0	0	0	1	1	0	0
				chr19	25472783	25476519	3736	2	1	1	0	0	0	0	2	2	0						0	1		0	0	0	0	0	0	0	1	1	1	1
				chr19	25477919	25478921	1002	0	0	0	0	0	0	0	2	0	0						0	0		0	0	0	0	0	0	0	1	1	0	0
				chr19	25479568	25483421	3853	1	0	0	1	0	0	0	2	2	0						0	0		1	0	0	0	0	0	0	1	1	1	1
				chr19	25484460	25484881	421	1	0	0	0	2	0	0	0	0	0						0	0		0	0	0	1	1	0	0	0	0	0	0
				chr19	25536614	25536814	200	1	1	0	0	0	0	0	0	0	0						0	1		0	0	0	0	0	0	0	0	0	0	0
				chr19	25538359	25538764	405	1	0	0	0	1	0	0	0	0	0						0	0		0	0	0	1	0	0	0	0	0	0	0
				chr19	25559854	25563417	3563	0	0	0	0	0	0	0	2	0	0						0	0		0	0	0	0	0	0	0	1	1	0	0
				chr19	25577468	25584395	6927	0	0	0	0	0	0	0	2	2	0						0	0		0	0	0	0	0	0	0	1	1	1	1
				chr19	25587119	25587702	583	0	0	0	0	0	0	0	2	0	0						0	0		0	0	0	0	0	0	0	1	1	0	0
				chr19	25649337	25651453	2116	0	0	0	0	0	0	0	2	0	0						0	0		0	0	0	0	0	0	0	1	1	0	0
				chr19	25672821	25674249	1428	3	2	1	0	0	1	0	1	2	0						1	1		0	0	0	0	0	0	0	0	1	1	1
				chr19	25674795	25675867	1072	0	0	0	0	0	0	0	2	0	0						0	0		0	0	0	0	0	0	0	1	1	0	0
				chr19	25676321	25678210	1889	5	2	1	1	1	1	0	2	2	0						1	1		1	1	1	1	1	1	1	1	1	1	1
				chr19	25678961	25681127	2166	0	0	0	0	0	0	2	2	2	1
				chr19	25681747	25683490	1743	5	2	1	3	2	1	2	2	2	1
				chr19	25684094	25686628	2534	0	0	0	0	0	0	2	2	2	0
				chr19	25687129	25689162	2033	0	0	0	0	0	0	2	2	2	0						0	0		0	0	0	0	0	1	1	1	1	1	1
				chr19	25690339	25690782	443	0	0	0	0	0	0	1	1	2	0						0	0		0	0	0	0	0	0	1	0	1	1	1
				chr19	25691105	25691340	235	1	0	0	0	1	0	0	0	0	0						0	0		0	0	0	1	0	0	0	0	0	0	0
				chr19	25696766	25697687	921	1	0	0	1	0	0	0	1	2	0						0	0		1	0	0	0	0	0	0	1	0	1	1
				chr19	25698192	25698846	654	0	0	0	0	0	0	0	2	0	0						0	0		0	0	0	0	0	0	0	1	1	0	0
				chr19	25703096	25703644	548	0	0	0	0	0	0	0	0	2	0						0	0		0	0	0	0	0	0	0	0	0	1	1
				chr19	25710085	25710524	439	0	0	0	0	0	0	0	0	2	0						0	0		0	0	0	0	0	0	0	0	0	1	1
				chr19	25736500	25753730	17230	1	0	0	1	0	0	0	2	2	0						0	0		1	0	0	0	0	0	0	1	1	1	1
				chr19	25754266	25755434	1168	0	0	0	0	0	0	0	2	0	0						0	0		0	0	0	0	0	0	0	1	1	0	0
Etv5	chr16:22275000-22830000			chr16	22773708	22774128	420	0	0	0	0	0	0	2	0	0	0						0	0		0	0	0	0	0	1	1	0	0	0	0
				chr16	22796416	22798595	2179	0	0	0	0	0	0	0	2	0	0						0	0		0	0	0	0	0	0	0	1	1	0	0
				chr16	22799040	22799948	908	0	0	0	0	0	0	0	2	0	0						0	0		0	0	0	0	0	0	0	1	1	0	0
				chr16	22800510	22800795	285	1	0	0	0	1	0	0	0	0	0						0	0		0	0	0	1	0	0	0	0	0	0	0
				chr16	22802912	22803142	230	1	0	1	0	0	0	0	0	0	0						0	0		0	0	0	0	0	0	0	0	0	0	0
				chr16	22807522	22809453	1931	1	1	0	0	0	0	0	2	0	0						0	1		0	0	0	0	0	0	0	1	1	0	0
Fezf2	chr14:13000000-13370000			chr14	13009489	13010463	974	1	1	0	0	0	0	0	0	0	0						0	1		0	0	0	0	0	0	0	0	0	0	0
				chr14	13016812	13017014	202	1	0	1	0	0	0	0	0	0	0						0	0		0	0	0	0	0	0	0	0	0	0	0
				chr14	13017135	13017935	800	2	0	1	0	0	1	0	0	0	0						0	0		0	0	0	0	0	0	0	0	0	0	0
				chr14	13020758	13024262	3504	3	2	1	0	0	1	2	0	2	0						1	1		0	0	0	0	0	1	1	0	0	1	1
				chr14	13032561	13033515	954	1	1	0	0	0	0	0	0	2	0						0	1		0	0	0	0	0	0	0	0	0	1	1
				chr14	13050924	13051638	714	0	0	0	0	0	0	0	0	2	0						0	0		0	0	0	0	0	0	0	0	0	1	1
				chr14	13052154	13053714	1560	1	0	1	0	0	0	0	0	0	0						0	0		0	0	0	0	0	0	0	0	0	0	0
				chr14	13116273	13117805	1532	1	1	0	0	0	0	2	0	2	0						0	1		0	0	0	0	0	1	1	0	0	1	1
				chr14	13132251	13132451	200	1	0	0	0	1	0	0	0	0	0						0	0		0	0	0	1	0	0	0	0	0	0	0
				chr14	13167261	13169028	1767	0	0	0	0	0	0	0	2	2	0
				chr14	13169542	13171821	2279	5	2	1	1	1	1	2	0	2	1
				chr14	13171936	13173351	1415	0	0	0	0	0	0	2	2	2	0
				chr14	13173447	13174834	1387	4	2	1	1	1	0	2	1	2	0
				chr14	13175536	13178319	2783	4	1	1	1	2	0	2	0	2	0
				chr14	13178384	13180228	1844	2	2	1	0	0	0	2	0	2	1
				chr14	13180404	13181501	1097	4	2	1	2	2	0	2	0	2	0
				chr14	13181712	13189018	7306	0	0	0	0	0	0	0	2	0	0
				chr14	13207859	13211253	3394	2	1	1	0	0	0	0	2	2	0						0	1		0	0	0	0	0	0	0	1	1	1	1
				chr14	13211412	13212127	715	0	0	0	0	0	0	0	2	0	0						0	0		0	0	0	0	0	0	0	1	1	0	0
				chr14	13218667	13222353	3686	3	1	1	1	0	0	2	2	2	0						0	1		1	0	0	0	0	1	1	1	1	1	1
				chr14	13223161	13224573	1412	3	0	0	1	2	1	0	0	2	0						0	0		1	0	0	1	1	0	0	0	0	1	1
				chr14	13224939	13227647	2708	4	2	1	1	0	1	2	0	2	1						1	1		1	0	0	0	0	1	1	0	0	1	1
				chr14	13237451	13237981	530	1	1	0	0	0	0	0	0	0	0						0	1		0	0	0	0	0	0	0	0	0	0	0
				chr14	13269745	13271078	1333	0	0	0	0	0	0	0	0	2	0						0	0		0	0	0	0	0	0	0	0	0	1	1
				chr14	13299796	13300077	281	1	0	0	1	0	0	0	0	0	0						0	0		1	0	0	0	0	0	0	0	0	0	0
				chr14	13348135	13348406	271	1	0	0	1	0	0	0	0	0	0						0	0		1	0	0	0	0	0	0	0	0	0	0
				chr14	13362428	13363842	1414	0	0	0	0	0	0	0	0	2	0						0	0		0	0	0	0	0	0	0	0	0	1	1
Hes5	chr4:154230000-154650000			chr4	154318155	154318937	782	0	0	0	0	0	0	0	0	2	0						0	0		0	0	0	0	0	0	0	0	0	1	1
				chr4	154319470	154321005	1535	1	0	0	1	0	0	1	0	2	0						0	0		1	0	0	0	0	0	1	0	0	1	1
				chr4	154322046	154324041	1995	1	0	0	2	0	0	2	0	2	0						0	0		1	0	1	0	0	1	1	0	0	1	1
				chr4	154326620	154327719	1099	3	1	0	2	2	0	1	0	2	0						0	1		1	0	1	1	1	1	0	0	0	1	1
				chr4	154328016	154328516	500	0	0	0	0	0	0	0	0	2	0						0	0		0	0	0	0	0	0	0	0	0	1	1
				chr4	154332077	154333337	1260	2	1	0	1	0	0	2	0	2	0						0	1		1	0	0	0	0	1	1	0	0	1	1
				chr4	154333720	154337074	3354	2	2	1	0	0	0	2	0	2	0						1	1		0	0	0	0	0	1	1	0	0	1	1
				chr4	154337542	154339292	1750	3	2	1	1	0	0	2	0	2	0						1	1		0	0	1	0	0	1	1	0	0	1	1
				chr4	154344952	154345358	406	0	0	0	0	0	0	0	0	2	0						0	0		0	0	0	0	0	0	0	0	0	1	1
				chr4	154349945	154350482	537	0	0	0	0	0	0	2	0	2	0						0	0		0	0	0	0	0	1	1	0	0	1	1
				chr4	154351061	154351391	330	0	0	0	0	0	0	2	0	1	0						0	0		0	0	0	0	0	1	1	0	0	0	1
				chr4	154355091	154355702	611	0	0	0	0	0	0	0	0	2	0						0	0		0	0	0	0	0	0	0	0	0	1	1
				chr4	154358537	154358895	358	0	0	0	0	0	0	0	1	2	0						0	0		0	0	0	0	0	0	0	0	1	1	1
				chr4	154360315	154360951	636	0	0	0	0	0	0	0	0	2	0						0	0		0	0	0	0	0	0	0	0	0	1	1
				chr4	154365066	154365451	385	0	0	0	0	0	0	0	0	2	0						0	0		0	0	0	0	0	0	0	0	0	1	1
				chr4	154385281	154385784	503	0	0	0	0	0	0	1	0	2	0						0	0		0	0	0	0	0	1	0	0	0	1	1
				chr4	154392315	154393942	1627	0	0	0	0	0	0	0	0	2	0						0	0		0	0	0	0	0	0	0	0	0	1	1
				chr4	154398075	154399651	1576	0	0	0	0	0	0	2	0	1	0						0	0		0	0	0	0	0	1	1	0	0	1	0
				chr4	154403697	154403990	293	1	0	0	1	0	0	0	0	0	0						0	0		1	0	0	0	0	0	0	0	0	0	0
				chr4	154406252	154407965	1713	0	0	0	0	0	0	0	2	1	0						0	0		0	0	0	0	0	0	0	1	1	1	0
				chr4	154414844	154420339	5495	0	0	0	0	0	0	0	2	2	0						0	0		0	0	0	0	0	0	0	1	1	1	1
				chr4	154428099	154428803	704	0	0	0	0	0	0	1	0	2	0						0	0		0	0	0	0	0	0	1	0	0	1	1
				chr4	154430608	154431399	791	1	1	0	0	0	0	2	0	2	0						0	1		0	0	0	0	0	1	1	0	0	1	1
				chr4	154436525	154437131	606	0	0	0	0	0	0	0	0	2	0						0	0		0	0	0	0	0	0	0	0	0	1	1
				chr4	154437542	154438576	1034	0	0	0	0	0	0	0	0	2	0						0	0		0	0	0	0	0	0	0	0	0	1	1
				chr4	154439824	154441779	1955	0	0	0	0	0	0	2	0	2	0						0	0		0	0	0	0	0	1	1	0	0	1	1
				chr4	154459893	154461275	1382	0	0	0	0	0	0	2	0	2	0						0	0		0	0	0	0	0	1	1	0	0	1	1
				chr4	154468332	154468739	407	0	0	0	0	0	0	0	0	2	0						0	0		0	0	0	0	0	0	0	0	0	1	1
				chr4	154469103	154469976	873	0	0	0	0	0	0	0	0	2	0						0	0		0	0	0	0	0	0	0	0	0	1	1
				chr4	154479525	154479800	275	1	0	0	2	0	0	0	0	0	0						0	0		1	0	1	0	0	0	0	0	0	0	0
				chr4	154483905	154484687	782	0	0	0	0	0	0	0	0	2	0						0	0		0	0	0	0	0	0	0	0	0	1	1
				chr4	154484960	154485430	470	0	0	0	0	0	0	0	0	2	0						0	0		0	0	0	0	0	0	0	0	0	1	1
				chr4	154496441	154497299	858	1	1	0	0	0	0	2	0	2	0						0	1		0	0	0	0	0	1	1	0	0	1	1
				chr4	154503675	154504791	1116	1	0	0	0	0	1	2	0	2	0						0	0		0	0	0	0	0	1	1	0	0	1	1
				chr4	154508207	154508796	589	2	1	1	0	0	0	0	0	2	0						0	1		0	0	0	0	0	0	0	0	0	1	1
				chr4	154517616	154518872	1256	0	0	0	0	0	0	2	0	2	0						0	0		0	0	0	0	0	1	1	0	0	1	1
				chr4	154521918	154522335	417	0	0	0	0	0	0	0	0	2	0						0	0		0	0	0	0	0	0	0	0	0	1	1
				chr4	154524287	154526154	1867	0	0	0	0	0	0	0	2	2	0						0	0		0	0	0	0	0	0	0	1	1	1	1
				chr4	154531180	154531512	332	0	0	0	0	0	0	2	0	1	0						0	0		0	0	0	0	0	1	1	0	0	1	0
				chr4	154531900	154532405	505	0	0	0	0	0	0	1	0	2	0						0	0		0	0	0	0	0	0	1	0	0	1	1
				chr4	154532527	154532737	210	1	0	0	1	0	0	1	0	0	0						0	0		1	0	0	0	0	0	1	0	0	0	0
				chr4	154546330	154548945	2615	1	1	0	0	0	0	2	0	2	0						0	1		0	0	0	0	0	1	1	0	0	1	1
				chr4	154552306	154553765	1459	0	0	0	0	0	0	2	0	2	0						0	0		0	0	0	0	0	1	1	0	0	1	1
				chr4	154558455	154559063	608	0	0	0	0	0	0	2	0	2	0						0	0		0	0	0	0	0	1	1	0	0	1	1
				chr4	154560943	154561356	413	1	0	0	1	0	0	1	0	0	0						0	0		1	0	0	0	0	1	0	0	0	0	0
				chr4	154562475	154562770	295	1	0	0	1	0	0	0	0	0	0						0	0		1	0	0	0	0	0	0	0	0	0	0
				chr4	154587152	154589119	1967	4	2	1	1	2	0	2	0	2	0						1	1		1	0	0	1	1	1	1	0	0	1	1
				chr4	154594169	154595556	1387	0	0	0	0	0	0	2	0	2	0						0	0		0	0	0	0	0	1	1	0	0	1	1
				chr4	154595670	154598405	2735	0	0	0	0	0	0	2	0	2	0						0	0		0	0	0	0	0	1	1	0	0	1	1
				chr4	154605840	154606340	500	0	0	0	0	0	0	0	0	2	0						0	0		0	0	0	0	0	0	0	0	0	1	1
				chr4	154607739	154610846	3107	1	0	0	2	0	0	2	0	2	1						0	0		1	0	1	0	0	1	1	0	0	1	1
				chr4	154610897	154611124	227	0	0	0	0	0	0	1	0	2	0						0	0		0	0	0	0	0	0	1	0	0	1	1
				chr4	154618427	154618896	469	0	0	0	0	0	0	0	0	2	0						0	0		0	0	0	0	0	0	0	0	0	1	1
				chr4	154620719	154621219	500	0	0	0	0	0	0	0	0	2	0						0	0		0	0	0	0	0	0	0	0	0	1	1
				chr4	154623146	154625088	1942	1	0	0	1	0	0	2	0	2	0						0	0		1	0	0	0	0	1	1	0	0	1	1
				chr4	154625351	154625555	204	1	0	0	0	1	0	1	0	0	0						0	0		0	0	0	1	0	0	1	0	0	0	0
Id3	chr4:135590000-135810000			chr4	135608323	135609872	1549	1	0	0	1	0	0	2	0	2	0						0	0		1	0	0	0	0	1	1	0	0	1	1
				chr4	135636013	135639246	3233	0	0	0	0	0	0	0	2	1	0						0	0		0	0	0	0	0	0	0	1	1	0	1
				chr4	135656953	135657164	211	1	0	1	0	0	0	0	0	0	0						0	0		0	0	0	0	0	0	0	0	0	0	0
				chr4	135659725	135661387	1662	0	0	0	0	0	0	0	2	0	0						0	0		0	0	0	0	0	0	0	1	1	0	0
				chr4	135662443	135662795	352	1	0	0	1	0	0	0	0	0	0						0	0		1	0	0	0	0	0	0	0	0	0	0
				chr4	135689806	135692320	2514	0	0	0	0	0	0	2	0	2	0						0	0		0	0	0	0	0	1	1	0	0	1	1
				chr4	135695898	135697003	1105	1	0	0	1	0	0	1	0	2	0						0	0		1	0	0	0	0	0	1	0	0	1	1
				chr4	135699154	135701504	2350	0	0	0	0	0	0	0	2	2	0						0	0		1	0	0	0	0	0	0	1	1	1	1
				chr4	135703326	135704333	1007	1	0	0	1	0	0	0	2	2	0
				chr4	135706237	135707144	907	0	0	0	0	0	0	0	0	2	0						0	0		0	0	0	0	0	0	0	0	0	1	1
				chr4	135715691	135716265	574	1	0	0	2	0	0	0	0	2	0						0	0		1	0	1	0	0	0	0	0	0	1	1
				chr4	135727487	135729295	1808	0	0	0	0	0	0	2	0	2	0						0	0		0	0	0	0	0	1	1	0	0	1	1
				chr4	135730246	135730547	301	1	0	0	1	0	0	0	0	0	0						0	0		1	0	0	0	0	0	0	0	0	0	0
				chr4	135732156	135732420	264	1	0	0	1	0	0	1	0	0	0						0	0		1	0	0	0	0	0	1	0	0	0	0
				chr4	135733212	135734038	826	0	0	0	0	0	0	1	0	2	0						0	0		0	0	0	0	0	0	1	0	0	1	1
				chr4	135736095	135737034	939	0	0	0	0	0	0	0	0	2	0						0	0		0	0	0	0	0	0	0	0	0	1	1
				chr4	135742952	135743458	506	0	0	0	0	0	0	0	0	2	0						0	0		0	0	0	0	0	0	0	0	0	1	1
				chr4	135749006	135749119	113	0	0	0	0	0	0	1	0	2	0						0	0		0	0	0	0	0	0	1	0	0	1	1
				chr4	135761747	135764404	2657	1	0	0	1	0	0	1	2	2	0						0	0		0	0	1	0	0	0	1	1	1	1	1
				chr4	135774479	135774979	500	0	0	0	0	0	0	0	0	2	0						0	0		0	0	0	0	0	0	0	0	0	1	1
				chr4	135775203	135775926	723	0	0	0	0	0	0	0	2	2	0						0	0		0	0	0	0	0	0	0	1	1	1	1
				chr4	135776197	135776571	374	0	0	0	0	0	0	0	2	1	0						0	0		0	0	0	0	0	0	0	1	1	1	0
				chr4	135780044	135780244	200	1	0	0	1	0	0	0	0	1	0						0	0		1	0	0	0	0	0	0	0	0	0	1
				chr4	135780309	135780729	420	1	0	0	2	0	0	0	0	1	0						0	0		1	1	0	0	0	0	0	0	0	0	1
				chr4	135793061	135795492	2431	0	0	0	0	0	0	0	2	1	0						0	0		0	0	0	0	0	0	0	1	1	0	1
				chr4	135796019	135796439	420	0	0	0	0	0	0	0	0	2	0						0	0		0	0	0	0	0	0	0	0	0	1	1
				chr4	135803343	135806881	3538	0	0	0	0	0	0	0	2	2	0						0	0		0	0	0	0	0	0	0	1	1	1	1
Lef1	chr3:130280000-131120000			chr3	130377108	130377405	297	1	0	0	1	0	0	0	0	0	0						0	0		1	0	0	0	0	0	0	0	0	0	0
				chr3	130411796	130413105	1309	0	0	0	0	0	0	2	0	2	0						0	0		0	0	0	0	0	1	1	0	0	1	1
				chr3	130432306	130433988	1682	1	0	0	2	0	0	2	0	2	0						0	0		1	0	1	0	0	1	1	0	0	1	1
				chr3	130439998	130441481	1483	2	1	1	0	0	0	1	0	2	1						0	1		0	0	0	0	0	0	1	0	0	1	1
				chr3	130460072	130461753	1681	2	2	1	0	0	0	2	0	2	0						1	1		0	0	0	0	0	1	1	0	0	1	1
				chr3	130471798	130472244	446	1	0	0	0	2	0	0	0	0	0						0	0		0	0	0	1	1	0	0	0	0	0	0
				chr3	130521739	130522278	539	0	0	0	0	0	0	0	0	2	0						0	0		0	0	0	0	0	0	0	0	0	1	1
				chr3	130541474	130542333	859	2	1	1	0	0	0	1	0	2	0						0	1		0	0	0	0	0	1	0	0	0	1	1
				chr3	130615972	130616172	200	1	0	0	0	1	0	0	0	0	0						0	0		0	0	0	1	0	0	0	0	0	0	0
				chr3	130625508	130628067	2559	0	0	0	0	0	0	0	2	0	0						0	0		0	0	0	0	0	0	0	1	1	0	0
				chr3	130648557	130649644	1087	1	1	0	0	0	0	2	0	2	0						0	1		0	0	0	0	0	1	1	0	0	1	1
				chr3	130664672	130667345	2673	3	1	0	1	2	0	2	0	2	1						0	1		1	0	0	1	1	1	1	0	0	1	1
				chr3	130678117	130678441	324	2	1	1	0	0	0	0	0	0	0						0	1		0	0	0	0	0	0	0	0	0	0	0
				chr3	130680815	130681845	1030	0	0	0	0	0	0	0	2	0	0						0	0		0	0	0	0	0	0	0	1	1	0	0
				chr3	130775369	130776013	644	4	1	1	3	2	0	1	0	2	0						0	1		1	1	1	1	1	0	1	0	0	1	1
				chr3	130779248	130779583	335	1	0	0	3	0	0	0	0	0	0						0	0		1	1	1	0	0	0	0	0	0	0	0
				chr3	130786845	130790011	3166	0	0	0	0	0	0	0	2	2	0						0	0		0	0	0	0	0	0	0	1	1	1	1
				chr3	130806205	130806869	664	0	0	0	0	0	0	0	2	0	0						0	0		0	0	0	0	0	0	0	1	1	0	0
				chr3	130808675	130811560	2885	0	0	0	0	0	0	1	2	2	0						0	0		0	0	0	0	0	0	1	1	1	1	1
				chr3	130812868	130814029	1161	0	0	0	0	0	0	1	2	2	0
				chr3	130814788	130815654	866	0	0	0	0	0	0	0	0	2	0
				chr3	130839231	130840836	1605	4	1	0	1	2	1	2	0	2	1						0	1		1	0	0	1	1	1	1	0	0	1	1
				chr3	130857396	130857740	344	2	1	1	0	0	0	0	0	1	0						0	1		0	0	0	0	0	0	0	0	0	1	0
				chr3	130862851	130863195	344	2	0	1	0	1	0	0	0	1	0						0	0		0	0	0	1	0	0	0	0	0	0	1
				chr3	130863466	130864311	845	2	0	1	1	0	0	0	0	2	0						0	0		1	0	0	0	0	0	0	0	0	1	1
				chr3	130878852	130879082	230	1	0	0	1	0	0	0	0	0	0						0	0		1	0	0	0	0	0	0	0	0	0	0
				chr3	130884355	130885630	1275	4	2	1	0	2	1	1	0	2	0						1	1		0	0	0	1	1	0	1	0	0	1	1
				chr3	130911368	130911854	486	0	0	0	0	0	0	2	0	0	0						0	0		0	0	0	0	0	1	1	0	0	0	0
				chr3	130923743	130923850	107	0	0	0	0	0	0	2	0	1	0						0	0		0	0	0	0	0	1	1	0	0	0	1
				chr3	130924269	130924593	324	0	0	0	0	0	0	2	0	1	0						0	0		0	0	0	0	0	1	1	0	0	0	1
				chr3	130940845	130941045	200	1	0	0	0	0	1	0	0	1	0						0	0		0	0	0	0	0	0	0	0	0	0	1
				chr3	130974127	130975529	1402	1	0	0	3	0	0	1	0	2	0						0	0		1	1	1	0	0	0	1	0	0	1	1
				chr3	131004539	131009166	4627	1	0	0	0	0	1	0	2	2	0						0	0		0	0	0	0	0	0	0	1	1	1	1
				chr3	131024252	131024844	592	0	0	0	0	0	0	0	2	0	0						0	0		0	0	0	0	0	0	0	1	1	0	0
				chr3	131035050	131038671	3621	0	0	0	0	0	0	0	2	0	0
				chr3	131039217	131040156	939	4	2	1	0	1	1			2	0
				chr3	131041793	131046081	4288	0	0	0	0	0	0	0	2	0	0
				chr3	131047081	131048450	1369	0	0	0	0	0	0	0	2	0	0						0	0		0	0	0	0	0	0	0	1	1	0	0
Lhx2	chr2:37560000-38600000			chr2	37578881	37579193	312	1	0	0	0	2	0	1	0	0	0						0	0		0	0	0	1	1	0	1	0	0	0	0
				chr2	37620495	37620976	481	0	0	0	0	0	0	0	2	0	0						0	0		0	0	0	0	0	0	0	1	1	0	0
				chr2	37626683	37628043	1360	1	0	0	2	0	0	2	0	2	0						0	0		1	0	1	0	0	1	1	0	0	1	1
				chr2	37630646	37634425	3779	0	0	0	0	0	0	2	0	2	0						0	0		0	0	0	0	0	1	1	0	0	1	1
				chr2	37635232	37636717	1485	1	0	0	1	0	0	2	0	2	0						0	0		1	0	0	0	0	1	1	0	0	1	1
				chr2	37637490	37638163	673	0	0	0	0	0	0	2	0	2	0						0	0		0	0	0	0	0	1	1	0	0	1	1
				chr2	37644192	37644394	202	1	0	0	1	0	0	1	0	1	0						0	0		0	0	1	0	0	0	1	0	0	0	1
				chr2	37644556	37645011	455	0	0	0	0	0	0	0	0	2	0						0	0		0	0	0	0	0	0	0	0	0	1	1
				chr2	37650469	37651383	914	0	0	0	0	0	0	2	0	1	0						0	0		0	0	0	0	0	1	1	0	0	0	1
				chr2	37652261	37652694	433	0	0	0	0	0	0	1	0	2	0						0	0		0	0	0	0	0	0	1	0	0	1	1
				chr2	37653012	37653703	691	0	0	0	0	0	0	2	0	2	0						0	0		0	0	0	0	0	1	1	0	0	1	1
				chr2	37654183	37656321	2138	0	0	0	0	0	0	2	0	2	0						0	0		0	0	0	0	0	1	1	0	0	1	1
				chr2	37657851	37658502	651	0	0	0	0	0	0	1	0	2	0						0	0		0	0	0	0	0	0	1	0	0	1	1
				chr2	37663367	37663606	239	0	0	0	0	0	0	0	0	2	0						0	0		0	0	0	0	0	0	0	0	0	1	1
				chr2	37667211	37667542	331	1	0	0	1	0	0	1	0	0	0						0	0		1	0	0	0	0	0	1	0	0	0	0
				chr2	37674028	37675837	1809	4	2	1	2	0	1	2	0	2	0						1	1		1	0	1	0	0	1	1	0	0	1	1
				chr2	37685135	37686090	955	0	0	0	0	0	0	2	0	2	0						0	0		0	0	0	0	0	1	1	0	0	1	1
				chr2	37697586	37698881	1295	4	2	1	2	0	1	2	0	2	0						1	1		1	0	1	0	0	1	1	0	0	1	1
				chr2	37709747	37710451	704	0	0	0	0	0	0	2	0	0	0						0	0		0	0	0	0	0	1	1	0	0	0	0
				chr2	37710917	37711419	502	0	0	0	0	0	0	2	0	0	0						0	0		0	0	0	0	0	1	1	0	0	0	0
				chr2	37712256	37712596	340	0	0	0	0	0	0	2	0	0	0						0	0		0	0	0	0	0	1	1	0	0	0	0
				chr2	37735269	37735593	324	2	1	1	0	0	0	1	0	1	0						0	1		0	0	0	0	0	0	1	0	0	1	0
				chr2	37752196	37752478	282	1	0	0	0	1	0	0	0	0	0						0	0		0	0	0	0	1	0	0	0	0	0	0
				chr2	37763823	37765149	1326	1	1	0	0	0	0	2	0	2	0						0	1		0	0	0	0	0	1	1	0	0	1	1
				chr2	37785645	37787941	2296	3	1	1	0	1	0	2	0	2	0						0	1		0	0	0	0	1	1	1	0	0	1	1
				chr2	37800777	37801018	241	1	1	0	0	0	0	0	0	0	0						0	1		0	0	0	0	0	0	0	0	0	0	0
				chr2	37818972	37820008	1036	1	0	1	0	0	0	2	0	0	0						0	0		0	0	0	0	0	1	1	0	0	0	0
				chr2	37825448	37825952	504	0	0	0	0	0	0	2	0	0	0						0	0		0	0	0	0	0	1	1	0	0	0	0
				chr2	37828089	37828337	248	1	0	0	1	0	0	0	0	0	0						0	0		0	0	1	0	0	0	0	0	0	0	0
				chr2	37837572	37837899	327	1	0	0	0	2	0	0	0	0	0						0	0		0	0	0	1	1	0	0	0	0	0	0
				chr2	37853004	37853633	629	3	0	1	1	1	0	0	0	0	0						0	0		1	0	0	1	0	0	0	0	0	0	0
				chr2	37862754	37863011	257	1	0	1	0	0	0	0	0	0	0						0	0		0	0	0	0	0	0	0	0	0	0	0
				chr2	37866985	37867267	282	1	0	0	1	0	0	0	0	0	0						0	0		1	0	0	0	0	0	0	0	0	0	0
				chr2	37868651	37870032	1381	3	1	0	1	0	1	2	0	1	0						0	1		1	0	0	0	0	1	1	0	0	0	1
				chr2	37932878	37933104	226	1	0	0	0	1	0	0	0	0	0						0	0		0	0	0	1	0	0	0	0	0	0	0
				chr2	37950475	37950901	426	0	0	0	0	0	0	2	0	0	0						0	0		0	0	0	0	0	1	1	0	0	0	0
				chr2	37951843	37952319	476	3	1	1	0	2	0	1	0	1	0						0	1		0	0	0	1	1	0	1	0	0	1	0
				chr2	37952613	37953621	1008	3	2	1	1	0	0	2	0	2	0						1	1		1	0	0	0	0	1	1	0	0	1	1
				chr2	37953815	37956495	2680	3	1	1	1	0	0	2	0	2	0						0	1		1	0	0	0	0	1	1	0	0	1	1
				chr2	37966736	37968580	1844	2	1	0	3	0	0	2	0	2	0						0	1		1	1	1	0	0	1	1	0	0	1	1
				chr2	37992211	37992634	423	0	0	0	0	0	0	2	0	1	0						0	0		0	0	0	0	0	1	1	0	0	1	0
				chr2	37992719	37993351	632	2	1	1	0	0	0	1	0	2	0						0	1		0	0	0	0	0	0	1	0	0	1	1
				chr2	37993567	37994035	468	1	0	0	0	2	0	1	0	0	0						0	0		0	0	0	1	1	0	1	0	0	0	0
				chr2	37997500	38000872	3372	3	2	0	1	0	1	2	0	2	1						1	1		1	0	0	0	0	1	1	0	0	1	1
				chr2	38001693	38002012	319	1	0	0	1	0	0	1	0	0	0						0	0		1	0	0	0	0	0	1	0	0	0	0
				chr2	38017257	38017457	200	1	0	0	1	0	0	0	0	0	0						0	0		1	0	0	0	0	0	0	0	0	0	0
				chr2	38018128	38018381	253	1	0	0	0	1	0	1	0	0	0						0	0		0	0	0	1	0	0	1	0	0	0	0
				chr2	38051586	38052386	800	2	1	1	0	0	0	1	0	2	1
				chr2	38053225	38054782	1557	1	0	0	1	0	0	0	0	0	1
				chr2	38076184	38077048	864	2	0	0	3	0	1	1	0	0	0						0	0		1	1	1	0	0	0	1	0	0	0	0
				chr2	38077138	38077801	663	0	0	0	0	0	0	2	0	0	0						0	0		0	0	0	0	0	1	1	0	0	0	0
				chr2	38141952	38143366	1414	0	0	0	0	0	0	2	0	2	0						0	0		0	0	0	0	0	1	1	0	0	1	1
				chr2	38188912	38189566	654	0	0	0	0	0	0	0	2	0	0						0	0		0	0	0	0	0	0	0	1	1	0	0
				chr2	38191533	38193164	1631	1	1	0	0	0	0	2	2	1	0						1	1		1	0	1	0	0	1	1	1	1	1	1
				chr2	38194135	38197138	3003	4	2	1	2	0	1	2	2	2	0
				chr2	38198142	38199302	1160	2	0	1	2	0	0	1	2	0	0
				chr2	38199984	38200833	849	2	2	1	0	0		2	2	0	0
				chr2	38202549	38204834	2285	3	2	1			1	2	2	2	0
				chr2	38206130	38208415	2285	1			2			2	2	2	0
				chr2	38209338	38211231	1893	1			1			2	2	2	0
				chr2	38211703	38213634	1931	2	1			1		2	1	2	0
				chr2	38214030	38215436	1406	0	0	0	0	0	0	2	2	2	0						0	0		0	0	0	0	0	1	1	1	1	1	1
				chr2	38220367	38220592	225	1	0	0	1	0	0	0	0	0	0						0	0		1	0	0	0	0	0	0	0	0	0	0
				chr2	38220838	38221398	560	0	0	0	0	0	0	0	0	2	0						0	0		0	0	0	0	0	0	0	0	0	1	1
				chr2	38222334	38222886	552	0	0	0	0	0	0	2	0	2	0						0	0		0	0	0	0	0	1	1	0	0	1	1
				chr2	38222993	38223429	436	0	0	0	0	0	0	2	0	1	0						0	0		0	0	0	0	0	1	1	0	0	1	0
				chr2	38225260	38225673	413	1	0	0	0	2	0	0	0	1	0						0	0		0	0	0	1	1	0	0	0	0	0	1
				chr2	38226484	38227952	1468	0	0	0	0	0	0	0	0	2	0						0	0		0	0	0	0	0	0	0	0	0	1	1
				chr2	38229617	38230447	830	0	0	0	0	0	0	0	0	2	0						0	0		0	0	0	0	0	0	0	0	0	1	1
				chr2	38230891	38231098	207	0	0	0	0	0	0	0	0	2	0						0	0		0	0	0	0	0	0	0	0	0	1	1
				chr2	38231433	38231933	500	1	0	0	1	0	0	0	0	2	0						0	0		0	0	1	0	0	0	0	0	0	1	1
				chr2	38233926	38235742	1816	0	0	0	0	0	0	0	2	2	0						0	0		0	0	0	0	0	0	0	1	1	1	1
				chr2	38279077	38281125	2048	2	1	0	0	0	1	2	0	2	0						0	1		0	0	0	0	0	1	1	0	0	1	1
				chr2	38285546	38285771	225	1	0	0	1	0	0	0	0	0	0						0	0		0	0	1	0	0	0	0	0	0	0	0
				chr2	38317935	38318212	277	1	0	1	0	0	0	0	0	0	0						0	0		0	0	0	0	0	0	0	0	0	0	0
				chr2	38366740	38369394	2654	1	0	0	0	0	1	2	0	2	0						0	0		0	0	0	0	0	1	1	0	0	1	1
				chr2	38370628	38372630	2002	2	0	0	1	0	1	2	0	2	0						0	0		1	0	0	0	0	1	1	0	0	1	1
				chr2	38375736	38376000	264	0	0	0	0	0	0	2	0	0	0						0	0		0	0	0	0	0	1	1	0	0	0	0
				chr2	38376252	38376598	346	0	0	0	0	0	0	2	0	0	0						0	0		0	0	0	0	0	1	1	0	0	0	0
				chr2	38376826	38377144	318	0	0	0	0	0	0	2	0	1	0						0	0		0	0	0	0	0	1	1	0	0	1	0
				chr2	38383816	38384298	482	0	0	0	0	0	0	2	0	0	0						0	0		0	0	0	0	0	1	1	0	0	0	0
				chr2	38385874	38386469	595	0	0	0	0	0	0	2	0	1	0						0	0		0	0	0	0	0	1	1	0	0	0	1
				chr2	38386622	38386902	280	0	0	0	0	0	0	0	0	2	0						0	0		0	0	0	0	0	0	0	0	0	1	1
				chr2	38390575	38393074	2499	0	0	0	0	0	0	2	0	1	1						0	0		0	0	0	0	0	1	1	0	0	0	1
				chr2	38405943	38406057	114	0	0	0	0	0	0	0	2	0	0						0	0		0	0	0	0	0	0	0	1	1	0	0
				chr2	38407138	38408125	987	3	2	1	0	0	1	0	0	2	0						1	1		0	0	0	0	0	0	0	0	0	1	1
				chr2	38410212	38410440	228	1	0	1	0	0	0	0	0	0	0						0	0		0	0	0	0	0	0	0	0	0	0	0
				chr2	38422825	38423150	325	0	0	0	0	0	0	2	0	1	0						0	0		0	0	0	0	0	1	1	0	0	0	1
				chr2	38426353	38428500	2147	0	0	0	0	0	0	2	0	1	0						0	0		0	0	0	0	0	1	1	0	0	0	1
				chr2	38432069	38432608	539	0	0	0	0	0	0	2	0	0	0						0	0		0	0	0	0	0	1	1	0	0	0	0
				chr2	38433124	38433486	362	0	0	0	0	0	0	2	0	0	0						0	0		0	0	0	0	0	1	1	0	0	0	0
				chr2	38434408	38435967	1559	0	0	0	0	0	0	2	0	1	0						0	0		0	0	0	0	0	1	1	0	0	1	0
				chr2	38440109	38441416	1307	4	2	1	2	0	1	2	0	2	0						1	1		1	0	1	0	0	1	1	0	0	1	1
				chr2	38444614	38446015	1401	0	0	0	0	0	0	2	0	0	0						0	0		0	0	0	0	0	1	1	0	0	0	0
				chr2	38450222	38451240	1018	0	0	0	0	0	0	1	0	1	1						0	0		0	0	0	0	0	0	1	0	0	0	1
				chr2	38464931	38465243	312	1	0	1	0	0	0	0	0	0	0						0	0		0	0	0	0	0	0	0	0	0	0	0
				chr2	38476689	38477385	696	0	0	0	0	0	0	2	0	1	0						0	0		0	0	0	0	0	1	1	0	0	1	0
				chr2	38498812	38499914	1102	0	0	0	0	0	0	2	0	2	0						0	0		0	0	0	0	0	1	1	0	0	1	1
				chr2	38501577	38501830	253	1	1	0	0	0	0	0	0	1	0						0	1		0	0	0	0	0	0	0	0	0	0	1
				chr2	38502662	38503162	500	0	0	0	0	0	0	0	0	2	0						0	0		0	0	0	0	0	0	0	0	0	1	1
				chr2	38513588	38514515	927	0	0	0	0	0	0	0	1	2	0						0	0		0	0	0	0	0	0	0	0	1	1	1
				chr2	38525150	38525478	328	0	0	0	0	0	0	0	2	0	0						0	0		0	0	0	0	0	0	0	1	1	0	0
				chr2	38543789	38547719	3930	0	0	0	0	0	0	0	2	2
				chr2	38550528	38558195	7667	0	0	0	0	0	0	0	2	1
				chr2	38561479	38569707	8228	0	0	0	0	0	0	0	2	2
				chr2	38572986	38573529	543	0	0	0	0	0	0	0	2	0	0						0	0		0	0	0	0	0	0	0	1	1	0	0
				chr2	38594737	38595237	500	0	0	0	0	0	0	0	0	2	0						0	0		0	0	0	0	0	0	0	0	0	1	1
Lmo1	chr7:116182079-116670000			chr7	116226551	116229679	3128	0	0	0	0	0	0	0	2	1	0						0	0		0	0	0	0	0	0	0	1	1	1	0
				chr7	116230136	116234370	4234	0	0	0	0	0	0	0	2	0	0						0	0		0	0	0	0	0	0	0	1	1	0	0
				chr7	116234577	116238735	4158	0	0	0	0	0	0	0	2	0	0						0	0		0	0	0	0	0	0	0	1	1	0	0
				chr7	116239361	116242058	2697	0	0	0	0	0	0	0	2	0	0						0	0		0	0	0	0	0	0	0	1	1	0	0
				chr7	116242180	116242471	291	1	0	0	1	0	0	0	1	0	0						0	0		1	0	0	0	0	0	0	0	1	0	0
				chr7	116242489	116247094	4605	0	0	0	0	0	0	0	2	0	0						0	0		0	0	0	0	0	0	0	1	1	0	0
				chr7	116247648	116252489	4841	0	0	0	0	0	0	0	2	0	0
				chr7	116252839	116253545	706	1	0	0	0	1	0	0	2	0	0						0	0		0	0	0	0	1	0	0	1	1	0	0
				chr7	116254310	116255278	968	3	2	1	0	1	0	0	0	2	0						1	1		0	0	0	1	0	0	0	1	1	1	1
				chr7	116255642	116258046	2404	0	0	0	0	0	0	0	2	0	1
				chr7	116258702	116261391	2689	1	0	1	0	0	0	0	2	0	1
				chr7	116267686	116272613	4927	0	0	0	0	0	0	0	2	0	0						0	1		0	0	0	0	0	0	0	1	1	1	1
				chr7	116273094	116274275	1181	2	1	1	0	0	0	0	2	2	0
				chr7	116278957	116282490	3533	0	0	0	0	0	0	0	2	1	0						0	0		0	0	0	0	0	0	0	1	1	0	1
				chr7	116282711	116283419	708	0	0	0	0	0	0	0	1	2	0						0	0		0	0	0	0	0	0	0	0	1	1	1
				chr7	116284018	116285268	1250	0	0	0	0	0	0	0	2	0	0						0	1		1	0	0	0	0	0	0	1	1	1	1
				chr7	116286075	116286693	618	3	1	1	1	0	0	0	0	2	0
				chr7	116286841	116291437	4596	0	0	0	0	0	0	0	2	2	0						0	0		0	0	0	0	0	0	0	1	1	1	1
				chr7	116293222	116306945	13723	0	0	0	0	0	0	0	2	1	1
				chr7	116308077	116310906	2829	3	1	1	0	2	0	1	2	2	0
				chr7	116311756	116315245	3489	1	1	0	0	0	0	0	2	2	0
				chr7	116317462	116321045	3583	5	2	1	3	2	1	1	0	2	0
				chr7	116322037	116332647	10610	0	0	0	0	0	0	0	2	0	0
				chr7	116334015	116335901	1886	5	2	1	2	2	1	2	0	2	1
				chr7	116336845	116348492	11647	0	0	0	0	0	0	0	2	2
				chr7	116352110	116388234	36124	0	0	0	0	0	0	0	2	2	0						0	0		0	0	0	0	0	0	0	1	1	1	1
				chr7	116390026	116392096	2070	0	0	0	0	0	0	0	2	0	0						0	0		0	0	0	0	0	0	0	1	1	0	0
				chr7	116393121	116398507	5386	0	0	0	0	0	0	0	2	0	0						0	1		0	0	0	0	0	0	0	1	1	1	1
				chr7	116398829	116399898	1069	2	1	1	0	0	0	0	0	2
				chr7	116402174	116403878	1704	0	0	0	0	0	0	0	2	0	0						0	0		0	0	0	0	0	0	0	1	1	0	0
				chr7	116404128	116406243	2115	0	0	0	0	0	0	0	2	1	0						0	0		0	0	0	0	0	0	0	1	1	0	1
				chr7	116407524	116407737	213	1	0	0	1	0	0	0	1	0	0						0	0		1	0	0	0	0	0	0	0	1	0	0
				chr7	116408421	116410016	1595	0	0	0	0	0	0	0	2	0	0						0	0		0	0	0	0	0	0	0	1	1	0	0
				chr7	116410397	116412286	1889	0	0	0	0	0	0	0	2	1	0						0	0		0	0	0	0	0	0	0	1	1	1	0
				chr7	116414769	116416295	1526	0	0	0	0	0	0	0	2	0	0						0	0		0	0	0	0	0	0	0	1	1	0	0
				chr7	116437762	116438020	258	1	1	0	0	0	0	0	0	0	0						0	1		0	0	0	0	0	0	0	0	0	0	0
				chr7	116566296	116567553	1257	0	0	0	0	0	0	0	2	0	0						0	0		0	0	0	0	0	0	0	1	1	0	0
				chr7	116570435	116572651	2216	0	0	0	0	0	0	0	2	0	0						0	0		0	0	0	0	0	0	0	1	1	0	0
				chr7	116574899	116575137	238	1	0	0	0	1	0	0	0	0	0						0	0		0	0	0	0	1	0	0	0	0	0	0
				chr7	116581675	116584178	2503	0	0	0	0	0	0	0	2	2	0						0	0		0	0	0	0	0	0	0	1	1	1	1
				chr7	116591573	116591968	395	1	0	0	1	0	0	0	0	0	0						0	0		1	0	0	0	0	0	0	0	0	0	0
				chr7	116635585	116638630	3045	0	0	0	0	0	0	0	2	0	0						0	0		0	0	0	0	0	0	0	1	1	0	0
				chr7	116638779	116639024	245	1	0	0	0	2	0	0	1	0	0						0	0		0	0	0	1	1	0	0	1	0	0	0
				chr7	116661667	116663298	1631	0	0	0	0	0	0	2	0	2	0						0	0		0	0	0	0	0	1	1	0	0	1	1
				chr7	116666686	116667484	798	0	0	0	0	0	0	2	0	0	0						0	0		0	0	0	0	0	1	1	0	0	0	0
Lmx1a	chr1:169280000-169880000			chr1	169280721	169281545	824	0	0	0	0	0	0	0	2	0	0						0	0		0	0	0	0	0	0	0	1	1	0	0
				chr1	169299997	169300282	285	0	0	0	0	0	0	0	0	2	0						0	0		0	0	0	0	0	0	0	0	0	1	1
				chr1	169304736	169305456	720	1	0	0	1	0	0	0	2	0	0						0	0		1	0	0	0	0	0	0	1	1	0	0
				chr1	169307669	169308048	379	1	1	0	0	0	0	0	0	0	0						0	1		0	0	0	0	0	0	0	0	0	0	0
				chr1	169317520	169319094	1574	0	0	0	0	0	0	0	2	0	0						0	0		0	0	0	0	0	0	0	1	1	0	0
				chr1	169319319	169319626	307	0	0	0	0	0	0	0	2	0	0						0	0		0	0	0	0	0	0	0	1	1	0	0
				chr1	169321636	169323562	1926	0	0	0	0	0	0	0	2	0	0						0	0		0	0	0	1	1	1	1	1	1	1	1
				chr1	169323820	169324821	1001	1	0	0	0	2	0	2	0	2	0
				chr1	169325481	169327546	2065	0	0	0	0	0	0	0	2	0	0						0	0		0	0	0	0	0	0	0	1	1	0	0
				chr1	169332637	169337633	4996	0	0	0	0	0	0	0	2	0	0						0	0		0	0	0	0	0	0	0	1	1	0	0
				chr1	169337916	169338476	560	0	0	0	0	0	0	0	2	0	0						0	0		0	0	0	0	0	0	0	1	1	0	0
				chr1	169338674	169343659	4985	0	0	0	0	0	0	0	2	0	0						0	0		0	0	0	0	0	0	0	1	1	0	0
				chr1	169344941	169345254	313	1	2	0	0	0	0	0	0	0	0						1	1		0	0	0	0	0	0	0	0	0	0	0
				chr1	169368720	169369100	380	3	1	1	0	0	1	0	0	0	0						0	1		0	0	0	0	0	0	0	0	0	0	0
				chr1	169428194	169428397	203	1	1	0	0	0	0	0	0	0	0						0	1		0	0	0	0	0	0	0	0	0	0	0
				chr1	169436252	169436452	200	1	0	1	0	0	0	1	0	0	0						0	0		0	0	0	0	0	0	1	0	0	0	0
				chr1	169527257	169530621	3364	0	0	0	0	0	0	0	2	2	0						0	0		0	0	0	0	0	0	0	1	1	1	1
				chr1	169532289	169532909	620	0	0	0	0	0	0	0	2	0	0						0	0		0	0	0	0	0	0	0	1	1	0	0
				chr1	169536767	169537096	329	1	0	1	0	0	0	0	0	0	0						0	0		0	0	0	0	0	0	0	0	0	0	0
				chr1	169573264	169574772	1508	0	0	0	0	0	0	0	2	0	0						0	0		0	0	0	0	0	0	0	1	1	0	0
				chr1	169586983	169588032	1049	0	0	0	0	0	0	0	2	0	0						0	0		0	0	0	0	0	0	0	1	1	0	0
				chr1	169589372	169592450	3078	0	0	0	0	0	0	0	2	2	0						0	0		0	0	0	0	0	0	0	1	1	1	1
				chr1	169597913	169599087	1174	0	0	0	0	0	0	0	2	0	0						0	0		0	0	0	0	0	0	0	1	1	0	0
				chr1	169601829	169604962	3133	0	0	0	0	0	0	0	2	0	0						0	0		0	0	0	0	0	0	0	1	1	0	0
				chr1	169605406	169605664	258	1	0	0	1	0	0	0	0	0	0						0	0		1	0	0	0	0	0	0	0	0	0	0
				chr1	169607574	169608074	500	0	0	0	0	0	0	0	2	0	0						0	0		0	0	0	0	0	0	0	1	1	0	0
				chr1	169611911	169612703	792	0	0	0	0	0	0	0	2	0	0						0	0		0	0	0	0	0	0	0	1	1	0	0
				chr1	169618105	169620279	2174	0	0	0	0	0	0	0	2	2	0						0	0		1	0	0	0	0	0	0	1	1	1	1
				chr1	169621015	169623725	2710	1	0	0	1	0	0	0	2	1
				chr1	169624201	169631629	7428	0	0	0	0	0	0	0	2	0
				chr1	169644279	169645248	969	0	0	0	0	0	0	0	2	0	0						0	0		0	0	0	0	0	0	0	1	1	0	0
				chr1	169664083	169664319	236	0	0	0	0	0	0	0	2	0	0						0	0		0	0	0	0	0	0	0	1	1	0	0
				chr1	169692293	169692609	316	0	0	0	0	0	0	0	1	2	0						0	0		0	0	0	0	0	0	0	1	0	1	1
				chr1	169712256	169712541	285	1	1	0	0	0	0	0	0	0	0						0	1		0	0	0	0	0	0	0	0	0	0	0
				chr1	169732281	169733976	1695	2	1	1	0	0	0	2	0	2	0						0	1		0	0	0	0	0	1	1	0	0	1	1
				chr1	169734097	169734319	222	1	0	0	0	0	1	0	0	1	0						0	0		0	0	0	0	0	0	0	0	0	0	1
				chr1	169746999	169747459	460	2	1	1	0	0	0	0	0	1	0						0	1		0	0	0	0	0	0	0	0	0	1	0
				chr1	169817833	169819479	1646	0	0	0	0	0	0	0	2	0	0						0	0		0	0	0	0	0	0	0	1	1	0	0
				chr1	169845250	169845958	708	0	0	0	0	0	0	0	0	2	0						0	0		0	0	0	0	0	0	0	0	0	1	1
				chr1	169857941	169858532	591	1	0	1	0	0	0	0	0	2	0						0	0		0	0	0	0	0	0	0	0	0	1	1
				chr1	169858885	169860451	1566	1	1	0	0	0	0	0	2	1	0						0	1		0	0	0	0	0	0	0	1	1	0	1
				chr1	169864549	169864900	351	0	0	0	0	0	0	0	2	0	0						0	0		0	0	0	0	0	0	0	1	1	0	0
				chr1	169872670	169872969	299	1	0	0	1	0	0	0	0	0	0						0	0		1	0	0	0	0	0	0	0	0	0	0
Meis2	chr2:114600000-116700000			chr2	114631471	114631763	292	2	1	1	0	0	0	0	0	0	0						0	1		0	0	0	0	0	0	0	0	0	0	0
				chr2	114633416	114634555	1139	0	0	0	0	0	0	0	0	0	1						0	0		0	0	0	0	0	0	0	0	0	0	0
				chr2	114638640	114638895	255	1	0	0	1	0	0	0	0	0	0						0	0		1	0	0	0	0	0	0	0	0	0	0
				chr2	114646927	114647196	269	1	0	0	0	1	0	0	0	0	0						0	0		0	0	0	1	0	0	0	0	0	0	0
				chr2	114678745	114680268	1523	2	1	0	0	2	0	1	0	2	1						0	1		0	0	0	1	1	0	1	0	0	1	1
				chr2	114697977	114698403	426	2	1	0	2	0	0	0	0	0	0						0	1		1	1	0	0	0	0	0	0	0	0	0
				chr2	114707455	114707716	261	1	0	1	0	0	0	0	0	0	0						0	0		0	0	0	0	0	0	0	0	0	0	0
				chr2	114730041	114730305	264	1	0	1	0	0	0	0	0	0	0						0	0		0	0	0	0	0	0	0	0	0	0	0
				chr2	114741573	114741906	333	1	0	0	1	0	0	0	0	0	0						0	0		1	0	0	0	0	0	0	0	0	0	0
				chr2	114744837	114745141	304	1	0	0	0	1	0	0	0	0	0						0	0		0	0	0	1	0	0	0	0	0	0	0
				chr2	114882277	114883012	735	2	1	1	0	0	0	2	0	0	0						0	1		0	0	0	0	0	1	1	0	0	0	0
				chr2	114914121	114914815	694	1	0	0	2	0	0	0	0	0	0						0	0		1	0	1	0	0	0	0	0	0	0	0
				chr2	114921194	114921623	429	2	1	1	0	0	0	1	0	0	0						0	1		0	0	0	0	0	0	1	0	0	0	0
				chr2	114945435	114946164	729	0	0	0	0	0	0	2	0	0	0						0	0		0	0	0	0	0	1	1	0	0	0	0
				chr2	114946371	114946926	555	0	0	0	0	0	0	2	0	0	0						0	0		0	0	0	0	0	1	1	0	0	0	0
				chr2	114957129	114959316	2187	5	2	1	1	1	1	2	0	2	0						1	1		1	0	0	1	0	1	1	0	0	1	1
				chr2	115144407	115152053	7646	0	0	0	0	0	0	0	2	0	0						0	0		0	0	0	0	0	0	0	1	1	0	0
				chr2	115152648	115152858	210	0	0	0	0	0	0	0	2	0	0						0	0		0	0	0	0	0	0	0	1	1	0	0
				chr2	115153130	115153738	608	0	0	0	0	0	0	0	2	0	0						0	0		0	0	0	0	0	0	0	1	1	0	0
				chr2	115154783	115155372	589	0	0	0	0	0	0	0	2	0	0						0	0		0	0	0	0	0	0	0	1	1	0	0
				chr2	115158022	115158515	493	0	0	0	0	0	0	0	2	0	0						0	0		0	0	0	0	0	0	0	1	1	0	0
				chr2	115159001	115163284	4283	0	0	0	0	0	0	0	2	0	0						0	0		0	0	0	0	0	0	0	1	1	0	0
				chr2	115164803	115165187	384	1	1	0	0	0	0	0	0	0	0						0	1		0	0	0	0	0	0	0	0	0	0	0
				chr2	115165447	115169144	3697	0	0	0	0	0	0	0	2	0	0						0	0		0	0	0	0	0	0	0	1	1	0	0
				chr2	115169633	115170165	532	0	0	0	0	0	0	0	2	0	0						0	0		0	0	0	0	0	0	0	1	1	0	0
				chr2	115170517	115172792	2275	0	0	0	0	0	0	0	2	0	0						0	0		0	0	0	0	0	0	0	1	1	0	0
				chr2	115201165	115201365	200	1	0	0	0	0	1	0	0	0	0						0	0		0	0	0	0	0	0	0	0	0	0	0
				chr2	115210415	115210843	428	2	1	0	0	1	0	0	0	0	0						0	1		0	0	0	1	0	0	0	0	0	0	0
				chr2	115281216	115283244	2028	5	2	1	1	1	1	2	0	2	0						1	1		1	0	0	1	0	1	1	0	0	1	1
				chr2	115285700	115286134	434	1	0	0	1	0	0	1	0	0	0						0	0		1	0	0	0	0	0	1	0	0	0	0
				chr2	115286321	115286578	257	2	0	0	1	1	0	1	0	0	0						0	0		1	0	0	1	0	0	1	0	0	0	0
				chr2	115291551	115291926	375	1	0	0	0	2	0	0	0	0	0						0	0		0	0	0	1	1	0	0	0	0	0	0
				chr2	115293153	115294710	1557	3	2	1	0	2	0	2	0	2	0						1	1		0	0	0	1	1	1	1	0	0	1	1
				chr2	115308405	115308630	225	1	0	0	0	1	0	0	0	0	0						0	0		0	0	0	1	0	0	0	0	0	0	0
				chr2	115314239	115314600	361	2	0	1	2	0	0	0	0	0	0						0	0		1	0	1	0	0	0	0	0	0	0	0
				chr2	115325457	115326280	823	2	1	1	0	0	0	1	0	2	0						0	1		0	0	0	0	0	0	1	0	0	1	1
				chr2	115335294	115335547	253	1	0	0	1	0	0	0	0	0	0						0	0		1	0	0	0	0	0	0	0	0	0	0
				chr2	115339006	115340694	1688	3	1	1	0	1	0	2	1	2	0						0	1		0	0	0	1	0	1	1	0	1	1	1
				chr2	115346541	115346774	233	1	1	0	0	0	0	0	0	1	0						0	1		0	0	0	0	0	0	0	0	0	1	0
				chr2	115363434	115365234	1800	3	2	1	1	0	0	0	0	0	1						1	1		1	0	0	0	0	0	0	1	1	0	0
				chr2	115365300	115368805	3505	0	0	0	0	0	0	0	2	0	0
				chr2	115404840	115405670	830	1	0	0	0	2	0	2	0	1	0						0	0		0	0	0	1	1	1	1	0	0	1	0
				chr2	115406873	115408023	1150	0	0	0	0	0	0	2	0	2	0						0	0		0	0	0	0	0	1	1	0	0	1	1
				chr2	115418126	115418608	482	0	0	0	0	0	0	2	0	0	0						0	0		0	0	0	0	0	1	1	0	0	0	0
				chr2	115427690	115428217	527	3	1	0	0	2	1	0	0	0	0						0	1		0	0	0	1	1	0	0	0	0	0	0
				chr2	115430316	115430516	200	1	0	1	0	0	0	0	0	0	0						0	0		0	0	0	0	0	0	0	0	0	0	0
				chr2	115441281	115441616	335	1	0	0	0	2	0	0	0	0	0						0	0		0	0	0	1	1	0	0	0	0	0	0
				chr2	115456695	115456940	245	1	1	0	0	0	0	0	0	1	0						0	1		0	0	0	0	0	0	0	0	0	1	0
				chr2	115457069	115457332	263	1	0	0	0	0	1	0	0	0	0						0	0		0	0	0	0	0	0	0	0	0	0	0
				chr2	115470441	115471027	586	2	1	1	0	0	0	1	0	2	0						0	1		0	0	0	0	0	0	1	0	0	1	1
				chr2	115482159	115483972	1813	4	1	1	1		1	2	0	2	1
				chr2	115484458	115487440	2982	5	1	1	3	1	1	2	0	2	1
				chr2	115495250	115495621	371	0	0	0	0	0	0	1	0	0	1						0	0		0	0	0	0	0	1	0	0	0	0	0
				chr2	115504520	115505060	540	0	0	0	0	0	0	2	0	0	0						0	0		0	0	0	0	0	1	1	0	0	0	0
				chr2	115547564	115550459	2895	4	1	1	1	1		2		2
				chr2	115550590	115552836	2246	4	1	1	1		1	2		2
				chr2	115560473	115560845	372	1	0	0	0	2	0	0	0	0	0						0	0		0	0	0	1	1	0	0	0	0	0	0
				chr2	115606031	115606605	574	0	0	0	0	0	0	2	0	0	0						0	0		0	0	0	0	0	1	1	0	0	0	0
				chr2	115661888	115662241	353	2	1	0	0	0	1	0	0	0	0						0	1		0	0	0	0	0	0	0	0	0	0	0
				chr2	115673576	115673826	250	1	1	0	0	0	0	0	0	0	0						0	1		0	0	0	0	0	0	0	0	0	0	0
				chr2	115676766	115681254	4488	0	0	0	0	0	0	2	2	2
				chr2	115681746	115683509	1763	4	1	1	0	2	1	2	0	2
				chr2	115683912	115688518	4606	2	1		1			2	2	2
				chr2	115690716	115691046	330	1	0	0	2	0	0	0	0	0	0						0	0		1	0	1	0	0	0	0	0	0	0	0
				chr2	115692027	115692227	200	1	1	0	0	0	0	0	0	0	0						0	1		0	0	0	0	0	0	0	0	0	0	0
				chr2	115693724	115696239	2515	2	0	1	1	0	0	1	0	0	1						0	0		1	0	0	0	0	0	1	0	0	0	0
				chr2	115696979	115698218	1239	0	0	0	0	0	0	0	0	0	1						0	0		0	0	0	0	0	0	0	0	0	0	0
				chr2	115710670	115711040	370	1	0	0	2	0	0	0	0	0	0						0	0		1	0	1	0	0	0	0	0	0	0	0
				chr2	115718941	115719163	222	1	1	0	0	0	0	1	0	0	0						0	1		0	0	0	0	0	0	1	0	0	0	0
				chr2	115720937	115722531	1594	3	1	0	1	2	0	2	0	2
				chr2	115722858	115723988	1130	2	1	1	0	0	0	2	0	1
				chr2	115728638	115729043	405	2	1	1	0	0	0	0	0	0	0						0	1		0	0	0	0	0	0	0	0	0	0	0
				chr2	115730800	115731165	365	1	0	0	0	2	0	0	0	0	0						0	0		0	0	0	1	1	0	0	0	0	0	0
				chr2	115741992	115742332	340	0	0	0	0	0	0	2	0	0	0						0	0		0	0	0	0	0	1	1	0	0	0	0
				chr2	115745438	115747387	1949	1	0	0	1	0	0	0	0	0	1						0	0		1	0	0	0	0	0	0	0	0	0	0
				chr2	115748877	115750766	1889	3	1	1	0	0	1	2	0	2	0						0	1		0	0	0	0	0	1	1	0	0	1	1
				chr2	115753461	115753702	241	1	0	1	0	0	0	1	0	0	0						0	0		0	0	0	0	0	0	1	0	0	0	0
				chr2	115759726	115759986	260	1	0	0	2	0	0	0	0	0	0						0	0		1	0	1	0	0	0	0	0	0	0	0
				chr2	115763742	115764309	567	1	1	0	0	0	0	1	0	0	0						0	1		0	0	0	0	0	0	1	0	0	0	0
				chr2	115788221	115789276	1055	0	0	0	0	0	0	0	0	0	1						0	0		0	0	0	0	0	0	0	0	0	0	0
				chr2	115792439	115792738	299	1	0	0	1	0	0	0	0	0	0						0	0		1	0	0	0	0	0	0	0	0	0	0
				chr2	115805506	115806124	618	2	1	0	1	0	0	1	0	2	0						0	1		1	0	0	0	0	0	1	0	0	1	1
				chr2	115823197	115823611	414	0	0	0	0	0	0	2	0	0	0						0	0		0	0	0	0	0	1	1	0	0	0	0
				chr2	115824215	115824617	402	3	0	1	1	2	0	1	0	0	0						0	0		1	0	0	1	1	1	0	0	0	0	0
				chr2	115827493	115827742	249	1	0	0	1	0	0	0	0	0	0						0	0		1	0	0	0	0	0	0	0	0	0	0
				chr2	115828557	115828862	305	1	0	0	1	0	0	0	0	1	0						0	0		1	0	0	0	0	0	0	0	0	0	1
				chr2	115834381	115835738	1357	0	0	0	0	0	0	2	2	2	1						0	0		0	0	0	0	0	1	1	1	1	1	1
				chr2	115844284	115845571	1287	4	1	1	1	2	0	2	0	2	0
				chr2	115845687	115847183	1496	1	0	0	3	0	0	2	0	2	0
				chr2	115860852	115862501	1649	0	0	0	0	0	0	2	0	2	0						0	0		0	0	0	0	0	1	1	0	0	1	1
				chr2	115864678	115864911	233	1	0	0	1	0	0	0	0	0	0						0	0		1	0	0	0	0	0	0	0	0	0	0
				chr2	115869089	115869383	294	1	1	0	0	0	0	1	0	1	0						0	1		0	0	0	0	0	0	1	0	0	1	0
				chr2	115870622	115872094	1472	1	0	0	1	0	0	0	0	0	1						0	0		1	0	0	0	0	0	0	0	0	0	0
				chr2	115878540	115878740	200	1	0	0	1	0	0	1	0	0	0						0	0		1	0	0	0	0	0	1	0	0	0	0
				chr2	115881479	115882029	550	3	1	0	1	0	1	1	0	1	0						0	1		1	0	0	0	0	0	1	0	0	1	0
				chr2	115884015	115884856	841	0	0	0	0	0	0	1	2	0	0						0	0		0	0	0	0	0	0	1	1	1	0	0
				chr2	115886424	115890229	3805	1	0	0	0	2	0	2	0	2	0
				chr2	115890825	115894269	3444	3	1	0	1	0	1	2	0	2	0
				chr2	115894881	115899907	5026	1	0		1	0	0	2	2	1	0
				chr2	115900237	115902961	2724	3	1	1	2	0	0	0	2	2	0
				chr2	116026591	116028483	1892	0	0	0	0	0	0	0	0	0	1						0	0		0	0	0	0	0	0	0	0	0	0	0
				chr2	116038361	116039487	1126	0	0	0	0	0	0	0	0	0	1						0	0		0	0	0	0	0	0	0	0	0	0	0
				chr2	116125527	116125731	204	1	1	0	0	0	0	0	0	0	0						0	1		0	0	0	0	0	0	0	0	0	0	0
				chr2	116147738	116148320	582	4	2	0	1	1	1	1	0	0	0						1	1		1	0	0	1	0	0	1	0	0	0	0
				chr2	116149138	116150802	1664	2	1	1	0	0	0	0	0	0	1						0	1		0	0	0	0	0	0	0	0	0	0	0
				chr2	116409712	116410044	332	1	0	1	0	0	0	0	0	0	0						0	0		0	0	0	0	0	0	0	0	0	0	0
				chr2	116431567	116431974	407	3	2	1	0	0	1	0	0	0	0						1	1		0	0	0	0	0	0	0	0	0	0	0
				chr2	116633465	116634988	1523	0	0	0	0	0	0	0	0	0	1						0	0		0	0	0	0	0	0	0	0	0	0	0
				chr2	116642811	116644258	1447	0	0	0	0	0	0	0	2	0	0						0	0		0	0	0	0	0	0	0	1	1	0	0
				chr2	116644737	116646606	1869	0	0	0	0	0	0	0	2	1	0						0	0		0	0	0	0	0	0	0	1	1	1	0
				chr2	116649087	116649421	334	1	0	0	0	2	0	0	0	0	0						0	0		0	0	0	1	1	0	0	0	0	0	0
				chr2	116649827	116650088	261	1	0	0	0	1	0	0	0	0	0						0	0		0	0	0	1	0	0	0	0	0	0	0
Mycl1	chr4:122560000-122800000			chr4	122562506	122562743	237	1	0	0	1	0	0	1	0	1	0						0	0		1	0	0	0	0	0	1	0	0	1	0
				chr4	122562757	122564289	1532	2	1	0	1	0	0	2	0	2	0						0	1		1	0	0	0	0	1	1	0	0	1	1
				chr4	122623329	122623682	353	0	0	0	0	0	0	2	0	0	0						0	0		0	0	0	0	0	1	1	0	0	0	0
				chr4	122628770	122629327	557	0	0	0	0	0	0	2	0	0	0						0	0		0	0	0	0	0	1	1	0	0	0	0
				chr4	122629928	122630226	298	0	0	0	0	0	0	2	0	0	0						0	0		0	0	0	0	0	1	1	0	0	0	0
				chr4	122631484	122633617	2133	0	0	0	0	0	0	2	0	2	0						0	0		0	0	0	0	0	1	1	0	0	1	1
				chr4	122637367	122638878	1511	0	0	0	0	0	0	2	0	2	0						0	0		0	0	0	0	0	1	1	0	0	1	1
				chr4	122659489	122661761	2272	0	0	0	0	0	0	0	2	1	0						0	0		0	0	0	0	0	0	0	1	1	0	1
				chr4	122662371	122662625	254	1	1	0	0	0	0	0	0	0	0						0	1		0	0	0	0	0	0	0	0	0	0	0
				chr4	122672478	122675054	2576	0	0	0	0	0	0	1	1	2	0						0	0		0	0	0	0	0	0	1	1	0	1	1
				chr4	122675126	122675302	176	0	0	0	0	0	0	0	2	1	0						0	0		0	0	0	0	0	0	0	1	1	1	0
				chr4	122675695	122676959	1264	2	0	0	3	0	1	1	1	2	0						0	0		1	1	1	0	0	1	0	0	1	1	1
				chr4	122690096	122692629	2533	0	0	0	0	0	0	2	0	2	0						0	0		0	0	0	0	0	1	1	0	0	1	1
				chr4	122693128	122694431	1303	0	0	0	0	0	0	2	0	2	0						0	0		0	0	0	0	0	1	1	0	0	1	1
				chr4	122727352	122728840	1488	1	0	0	1	0	0	2	0	2	0						0	0		1	0	0	0	0	1	1	0	0	1	1
				chr4	122729791	122731509	1718	0	0	0	0	0	0	2	0	0	0						0	0		0	0	0	0	0	1	1	0	0	0	0
				chr4	122748555	122749247	692	0	0	0	0	0	0	0	2	0	0						0	0		0	0	0	0	0	0	0	1	1	0	0
				chr4	122759116	122759582	466	1	0	0	1	0	0	0	0	1	0						0	0		1	0	0	0	0	0	0	0	0	0	1
				chr4	122760039	122760338	299	1	0	0	2	0	0	0	0	1	0						0	0		1	0	1	0	0	0	0	0	0	0	1
				chr4	122770354	122770936	582	0	0	0	0	0	0	0	2	1	0						0	0		0	0	0	0	0	0	0	1	1	0	1
				chr4	122771135	122771174	39	0	0	0	0	0	0	0	2	1	0						0	0		0	0	0	0	0	0	0	1	1	0	1
				chr4	122771377	122771877	500	0	0	0	0	0	0	0	2	0	0						0	0		0	0	0	0	0	0	0	1	1	0	0
				chr4	122779742	122785121	5379	0	0	0	0	0	0	0	2	2	0						0	0		0	0	0	0	0	0	0	1	1	1	1
				chr4	122792758	122794193	1435	0	0	0	0	0	0	0	2	0	0						0	0		0	0	0	0	0	0	0	1	1	0	0
				chr4	122794428	122795325	897	0	0	0	0	0	0	0	2	0	0						0	0		0	0	0	0	0	0	0	1	1	0	0
Mycn	chr12:12285000-13290000			chr12	12293113	12294348	1235	0	0	0	0	0	0	2	0	0	0						0	0		0	0	0	0	0	1	1	0	0	0	0
				chr12	12330003	12331291	1288	0	0	0	0	0	0	0	0	2	0						0	0		0	0	0	0	0	0	0	0	0	1	1
				chr12	12362332	12364288	1956	0	0	0	0	0	0	0	0	0	1						0	0		0	0	0	0	0	0	0	0	0	0	0
				chr12	12403232	12403445	213	1	0	0	0	1	0	0	0	0	0						0	0		0	0	0	1	0	0	0	0	0	0	0
				chr12	12408077	12408897	820	0	0	0	0	0	0	0	0	2	0						0	0		0	0	0	0	0	0	0	0	0	1	1
				chr12	12423658	12423893	235	1	0	0	0	1	0	0	0	0	0						0	0		0	0	0	0	1	0	0	0	0	0	0
				chr12	12427260	12428960	1700	1	0	0	1	0	0	2	0	2	0						0	0		0	0	1	0	0	1	1	0	0	1	1
				chr12	12432454	12432662	208	1	0	0	2	0	0	0	0	0	0						0	0		1	0	1	0	0	0	0	0	0	0	0
				chr12	12453569	12453956	387	1	2	0	0	0	0	0	0	0	0						1	1		0	0	0	0	0	0	0	0	0	0	0
				chr12	12513712	12517317	3605	3	1	1	1	0	0	2	0	2	0						0	1		1	0	0	0	0	1	1	0	0	1	1
				chr12	12525224	12526886	1662	2	1	1	0	0	0	2	0	0	0						0	1		0	0	0	0	0	1	1	0	0	0	0
				chr12	12533777	12536209	2432	4	1	1	2	0	1	2	0	2	0						0	1		1	0	1	0	0	1	1	0	0	1	1
				chr12	12548189	12548523	334	1	0	0	0	2	0	0	0	0	0						0	0		0	0	0	1	1	0	0	0	0	0	0
				chr12	12585276	12585476	200	1	0	0	1	0	0	0	0	0	0						0	0		1	0	0	0	0	0	0	0	0	0	0
				chr12	12587334	12589335	2001	4	2	1	3	0	1	2	0	2	0						1	1		1	1	1	0	0	1	1	0	0	1	1
				chr12	12597501	12598663	1162	2	1	1	0	0	0	0	0	2	0						0	1		0	0	0	0	0	0	0	0	0	1	1
				chr12	12629235	12631235	2000	0	0	0	0	0	0	2	0	0	0						0	0		0	0	0	0	0	1	1	0	0	0	0
				chr12	12682739	12684394	1655	4	1	1	1	0	1	2	0	2	0						0	1		1	0	0	0	0	1	1	0	0	1	1
				chr12	12686719	12689162	2443	1	1	0	0	0	0	2	0	2	0						0	1		0	0	0	0	0	1	1	0	0	1	1
				chr12	12690268	12692492	2224	0	0	0	0	0	0	2	0	2	0						0	0		0	0	0	0	0	1	1	0	0	1	1
				chr12	12700156	12701822	1666	1	0	0	1	0	0	0	0	1	0						0	0		1	0	0	0	0	0	0	0	0	1	0
				chr12	12714218	12718924	4706	0	0	0	0	0	0	2	0	1	1						0	0		0	0	0	0	0	1	1	0	0	0	1
				chr12	12722227	12722781	554	0	0	0	0	0	0	0	0	1	0						0	0		0	0	0	0	0	0	0	0	0	0	1
				chr12	12729277	12731119	1842	2	0	0	3	2	0	2	0	2	0						0	0		1	1	1	1	1	1	1	0	0	1	1
				chr12	12731513	12733421	1908	1	0	0	1	0	0	2	0	2	0						0	0		1	0	0	0	0	1	1	0	0	1	1
				chr12	12744405	12747310	2905	4	2	1	3	1	0	2	0	2	0						1	1		1	1	1	1	0	1	1	0	0	1	1
				chr12	12759932	12762132	2200	3	2	1	1	0	0	2	0	2	0						1	1		1	0	0	0	0	1	1	0	0	1	1
				chr12	12783365	12784624	1259	1	0	1	0	0	0	2	0	0	0						0	0		0	0	0	0	0	1	1	0	0	0	0
				chr12	12790267	12791895	1628	3	1	1	1	0	0	2	0	2	0						0	1		1	0	0	0	0	1	1	0	0	1	1
				chr12	12795334	12795581	247	1	0	0	1	0	0	0	0	0	0						0	0		1	0	0	0	0	0	0	0	0	0	0
				chr12	12798282	12798485	203	1	1	0	0	0	0	0	0	0	0						0	1		0	0	0	0	0	0	0	0	0	0	0
				chr12	12809191	12809451	260	1	0	0	1	0	0	0	0	0	0						0	0		1	0	0	0	0	0	0	0	0	0	0
				chr12	12816792	12817960	1168	1	0	0	1	0	0	0	0	0	0						0	0		1	0	0	0	0	0	0	0	0	0	0
				chr12	12821399	12821715	316	1	0	0	2	0	0	0	0	0	0						0	0		1	0	1	0	0	0	0	0	0	0	0
				chr12	12873170	12874132	962	2	1	1	0	0	0	0	0	2	0						0	1		0	0	0	0	0	0	0	0	0	1	1
				chr12	12877691	12879221	1530	0	0	0	0	0	0	2	0	2	0						0	0		0	0	0	0	0	1	1	0	0	1	1
				chr12	12879457	12880522	1065	0	0	0	0	0	0	0	0	1	0						0	0		0	0	0	0	0	0	0	0	0	1	0
				chr12	12883840	12885269	1429	1	0	0	1	0	0	2	0	2	0						0	0		1	0	0	0	0	1	1	0	0	1	1
				chr12	12910562	12912446	1884	1	0	0	1	0	0	2	0	2	0						0	0		1	0	0	0	0	1	1	0	0	1	1
				chr12	12944219	12946909	2690	2	1	0	2	0	0	2	0	2	0
				chr12	12948009	12950301	2292	2	1	0	1	0	0	2	0	2	0
				chr12	12999843	13001688	1845	0	0	0	0	0	0	2	0	0	0						0	0		0	0	0	0	0	1	1	0	0	0	0
				chr12	13016867	13017446	579	2	1	1	0	0	0	0	0	0	0						0	1		0	0	0	0	0	0	0	0	0	0	0
				chr12	13017725	13018997	1272	3	2	1	0	0	1	0	0	2	0						1	1		0	0	0	0	0	0	0	0	0	1	1
				chr12	13048991	13049196	205	1	1	0	0	0	0	0	0	0	0						0	1		0	0	0	0	0	0	0	0	0	0	0
				chr12	13054318	13055447	1129	0	0	0	0	0	0	0	2	0	0						0	0		0	0	0	0	0	0	0	1	1	0	0
				chr12	13073395	13073906	511	3	2	1	1	0	0	0	0	0	0						1	1		1	0	0	0	0	0	0	0	0	0	0
				chr12	13107190	13107892	702	1	0	0	0	0	1	0	0	0	0						0	0		0	0	0	0	0	0	0	0	0	0	0
				chr12	13108461	13110256	1795	0	0	0	0	0	0	0	2	2	0						0	0		0	0	0	0	0	0	0	1	1	1	1
				chr12	13166499	13167110	611	0	0	0	0	0	0	0	0	2	0						0	0		0	0	0	0	0	0	0	0	0	1	1
				chr12	13168222	13171570	3348	0	0	0	0	0	0	0	2	0	0						0	0		0	0	0	0	0	0	0	1	1	0	0
				chr12	13171745	13174416	2671	0	0	0	0	0	0	0	2	0	0						0	0		0	0	0	0	0	0	0	1	1	0	0
				chr12	13215417	13216921	1504	2	0	0	1	2	0	0	0	2	0						0	0		1	0	0	1	1	0	0	0	0	1	1
				chr12	13220931	13222434	1503	1	0	1	0	0	0	0	0	2	0						0	0		0	0	0	0	0	0	0	0	0	1	1
				chr12	13255191	13256599	1408	0	0	0	0	0	0	2	0	2	0						0	0		0	0	0	0	0	1	1	0	0	1	1
				chr12	13262189	13266140	3951	0	0	0	0	0	0	0	2	0	0						0	0		0	0	0	0	0	0	0	1	1	0	0
				chr12	13270799	13273643	2844	0	0	0	0	0	0	0	2	0	0						0	0		0	0	0	0	0	0	0	1	1	0	0
				chr12	13275329	13276871	1542	0	0	0	0	0	0	2	0	2	0						0	0		0	0	0	0	0	1	1	0	0	1	1
Nfatc4	chr14:56343632-56560000			chr14	56349028	56353130	4102	0	0	0	0	0	0	0	2	0	0						0	0		0	0	0	0	0	0	0	1	1	0	0
				chr14	56353462	56354561	1099	0	0	0	0	0	0	0	2	0	0						0	0		0	0	0	0	0	0	0	1	1	0	0
				chr14	56362407	56363161	754	0	0	0	0	0	0	0	0	2	0						0	0		0	0	0	0	0	0	0	0	0	1	1
				chr14	56364087	56365110	1023	0	0	0	0	0	0	1	0	2	0						0	0		0	0	0	0	0	0	1	0	0	1	1
				chr14	56379259	56389091	9832	0	0	0	0	0	0	0	2	2	0						0	0		0	0	0	0	0	0	0	1	1	1	1
				chr14	56389733	56394620	4887	0	0	0	0	0	0	0	2	1	0						0	0		0	0	0	0	0	0	0	1	1	0	1
				chr14	56399282	56399522	240	1	0	0	1	0	0	0	0	0	0						0	0		1	0	0	0	0	0	0	0	0	0	0
				chr14	56399849	56410933	11084	0	0	0	0	0	0	0	2	2	0						0	0		0	0	0	0	0	0	0	1	1	1	1
				chr14	56429613	56430663	1050	0	0	0	0	0	0	0	2	0	0						0	0		0	0	0	0	0	0	0	1	1	0	0
				chr14	56431289	56431831	542	0	0	0	0	0	0	0	2	0	0						0	0		0	0	0	0	0	0	0	1	1	0	0
				chr14	56440928	56445939	5011	3	1	1	3	0	0	2	1	2	0						0	1		1	1	1	0	0	1	1	0	1	1	1
				chr14	56447834	56448036	202	1	0	0	1	0	0	0	0	0	0						0	0		1	0	0	0	0	0	0	0	0	0	0
				chr14	56471282	56475086	3804	1	0	0	2	0	0	2	0	2	0						0	0		1	0	1	0	0	1	1	0	0	1	1
				chr14	56482299	56483043	744	0	0	0	0	0	0	0	0	2	0						0	0		0	0	0	0	0	0	0	0	0	1	1
				chr14	56492770	56493275	505	0	0	0	0	0	0	0	0	2	0						0	0		0	0	0	0	0	0	0	0	0	1	1
				chr14	56496401	56496946	545	0	0	0	0	0	0	0	2	0	0						0	0		0	0	0	0	0	0	0	1	1	0	0
				chr14	56503130	56504597	1467	1	0	0	1	0	0	2	0	2	0						0	0		1	0	0	0	0	1	1	0	0	1	1
				chr14	56518644	56519617	973	0	0	0	0	0	0	1	0	2	0						0	0		0	0	0	0	0	0	1	0	0	1	1
				chr14	56526277	56526815	538	0	0	0	0	0	0	0	2	0	0						0	0		0	0	0	0	0	0	0	1	1	0	0
NfiB	chr4:81100000-82900000			chr4	81114108	81115799	1691	0	0	0	0	0	0	0	0	0	1						0	0		0	0	0	0	0	0	0	0	0	0	0
				chr4	81213308	81214873	1565	0	0	0	0	0	0	2	0	2	0						0	0		0	0	0	0	0	1	1	0	0	1	1
				chr4	81216961	81217243	282	1	0	1	0	0	0	1	0	0	0						0	0		0	0	0	0	0	0	1	0	0	0	0
				chr4	81224967	81225298	331	1	1	0	0	0	0	1	0	1	0						0	1		0	0	0	0	0	0	1	0	0	0	1
				chr4	81225368	81226063	695	0	0	0	0	0	0	2	0	1	0						0	0		0	0	0	0	0	1	1	0	0	0	1
				chr4	81270692	81271782	1090	3	2	1	1	0	0	2	0	2	0						1	1		1	0	0	0	0	1	1	0	0	1	1
				chr4	81299194	81299483	289	0	0	0	0	0	0	2	0	0	0						0	0		0	0	0	0	0	1	1	0	0	0	0
				chr4	81341215	81341467	252	1	1	0	0	0	0	0	0	0	0						0	1		0	0	0	0	0	0	0	0	0	0	0
				chr4	81358297	81358534	237	1	0	1	0	0	0	0	0	0	0						0	0		0	0	0	0	0	0	0	0	0	0	0
				chr4	81372676	81373872	1196	0	0	0	0	0	0	2	0	2	0						0	0		0	0	0	0	0	1	1	0	0	1	1
				chr4	81389748	81391048	1300	1	0	0	1	0	0	2	0	2	0						0	0		1	0	0	0	0	1	1	0	0	1	1
				chr4	81408433	81410928	2495	1	1	0	0	0	0	2	0	2	0						0	1		0	0	0	0	0	1	1	0	0	1	1
				chr4	81414171	81414371	200	1	0	0	0	0	1	0	0	0	0						0	0		0	0	0	0	0	0	0	0	0	0	0
				chr4	81603058	81603451	393	1	2	0	0	0	0	0	0	0	0						1	1		0	0	0	0	0	0	0	0	0	0	0
				chr4	81606321	81607769	1448	1	0	1	0	0	0	0	0	1	1						0	0		0	0	0	0	0	0	0	0	0	0	1
				chr4	81673262	81674139	877	3	1	1	0	0	1	0	0	2	0						0	1		0	0	0	0	0	0	0	0	0	1	1
				chr4	81799486	81800284	798	0	0	0	0	0	0	0	0	0	1						0	0		0	0	0	0	0	0	0	0	0	0	0
				chr4	81866593	81866806	213	1	0	0	0	1	0	0	0	0	0						0	0		0	0	0	0	1	0	0	0	0	0	0
				chr4	81937392	81937767	375	1	0	0	2	0	0	0	0	0	0						0	0		1	0	1	0	0	0	0	0	0	0	0
				chr4	81949472	81951581	2109	3	2	0	1	2	0	2	0	2	0						1	1		1	0	0	1	1	1	1	0	0	1	1
				chr4	81971903	81972466	563	2	2	1	0	0	0	2	0	1	0						1	1		0	0	0	0	0	1	1	0	0	1	0
				chr4	81982406	81983412	1006	3	2	1	0	1	0	1	0	2	0						1	1		0	0	0	1	0	0	1	0	0	1	1
				chr4	81989843	81991600	1757	4	2	1	1	2	0	2	0	2	0						1	1		1	0	0	1	1	1	1	0	0	1	1
				chr4	82005677	82007634	1957	2	1	1	0	0	0	2	0	2	0						0	1		0	0	0	0	0	1	1	0	0	1	1
				chr4	82017259	82017430	171	0	0	0	0	0	0	2	0	0	0						0	0		0	0	0	0	0	1	1	0	0	0	0
				chr4	82021606	82021846	240	1	0	1	0	0	0	0	0	0	0						0	0		0	0	0	0	0	0	0	0	0	0	0
				chr4	82029048	82031965	2917	1	1	0	0	0	0	2	0	2	0						0	1		0	0	0	0	0	1	1	0	0	1	1
				chr4	82037233	82037822	589	0	0	0	0	0	0	2	0	0	0						0	0		0	0	0	0	0	1	1	0	0	0	0
				chr4	82045802	82047165	1363	3	1	1	1	0	0	2	0	2	0						0	1		1	0	0	0	0	1	1	0	0	1	1
				chr4	82047523	82047977	454	0	0	0	0	0	0	0	0	2	0						0	0		0	0	0	0	0	0	0	0	0	1	1
				chr4	82050134	82051494	1360	2	1	0	2	0	0	2	0	1	0						0	1		1	0	1	0	0	1	1	0	0	0	1
				chr4	82051702	82051929	227	0	0	0	0	0	0	2	0	1	0						0	0		0	0	0	0	0	1	1	0	0	0	1
				chr4	82054447	82054870	423	1	1	0	0	0	0	1	0	1	0						0	1		0	0	0	0	0	0	1	0	0	0	1
				chr4	82071127	82071644	517	1	0	0	0	2	0	0	0	0	0						0	0		0	0	0	1	1	0	0	0	0	0	0
				chr4	82081653	82082160	507	0	0	0	0	0	0	2	0	0	0						0	0		0	0	0	0	0	1	1	0	0	0	0
				chr4	82083895	82084395	500	0	0	0	0	0	0	2	0	0	0						0	0		0	0	0	0	0	1	1	0	0	0	0
				chr4	82092888	82094054	1166	2	1	0	2	0	0	2	0	2	0						0	1		1	0	1	0	0	1	1	0	0	1	1
				chr4	82109849	82110877	1028	1	1	0	0	0	0	2	0	2	0						0	1		0	0	0	0	0	1	1	0	0	1	1
				chr4	82112081	82112953	872	0	0	0	0	0	0	2	0	0	0						0	0		0	0	0	0	0	1	1	0	0	0	0
				chr4	82115736	82116871	1135	0	0	0	0	0	0	2	0	0	0						0	0		0	0	0	0	0	1	1	0	0	0	0
				chr4	82117123	82117342	219	0	0	0	0	0	0	2	0	0	0						0	0		0	0	0	0	0	1	1	0	0	0	0
				chr4	82135912	82136241	329	1	0	0	1	0	0	0	0	0	0						0	0		1	0	0	0	0	0	0	0	0	0	0
				chr4	82139561	82142819	3258	3	1	0	1	0	1	2	0	2	0						0	1		1	0	0	0	0	1	1	0	0	1	1
				chr4	82143776	82144287	511	0	0	0	0	0	0	2	0	1	0						0	0		0	0	0	0	0	1	1	0	0	1	0
				chr4	82145312	82147052	1740	0	0	0	0	0	0	2	0	2	0						0	0		0	0	0	0	0	1	1	0	0	1	1
				chr4	82148241	82149341	1100	0	0	0	0	0	0	2	0	0	0						0	0		0	0	0	0	0	1	1	0	0	0	0
				chr4	82149701	82154237	4536	5	2	1	3	2	1	2	0	2	0						1	1		1	1	1	1	1	1	1	0	0	1	1
				chr4	82154274	82154741	467	1	0	0	2	0	0	1	0	1	0						0	0		1	0	1	0	0	0	1	0	0	1	0
				chr4	82154933	82155494	561	1	0	0	3	0	0	1	0	1	0						0	0		1	1	1	0	0	0	1	0	0	1	0
				chr4	82155615	82156305	690	1	0	0	1	0	0	1	0	2	0						0	0		1	0	0	0	0	0	1	0	0	1	1
				chr4	82156612	82158205	1593	2	1	0	3	0	0	2	0	2	0						0	1		1	1	1	0	0	1	1	0	0	1	1
				chr4	82158353	82159847	1494	1	0	0	0	2	0	2	0	2	0						0	0		0	0	0	1	1	1	1	0	0	1	1
				chr4	82174046	82175365	1319	2	1	1	0	0	0	2	0	0	0						0	1		0	0	0	0	0	1	1	0	0	0	0
				chr4	82176671	82179496	2825	2	1	0	1	0	0	2	0	2	0						0	1		1	0	0	0	0	1	1	0	0	1	1
				chr4	82182075	82183086	1011	0	0	0	0	0	0	1	2	2	0						0	0		0	0	0	0	0	0	1	1	1	1	1
				chr4	82183633	82185178	1545	0	0	0	0	0	0	2	2	1	0						0	0		0	0	0	0	0	1	1	1	1	0	1
				chr4	82186453	82186782	329	2	1	0	0	0	1	0	0	0	0						0	1		0	0	0	0	0	0	0	0	0	0	0
				chr4	82187290	82187592	302	1	0	0	2	0	0	0	0	0	0						0	0		1	0	1	0	0	0	0	0	0	0	0
				chr4	82187876	82188082	206	1	0	0	1	0	0	0	0	1	0						0	0		1	0	0	0	0	0	0	0	0	0	1
				chr4	82191082	82191389	307	1	1	0	0	0	0	0	0	0	0						0	1		0	0	0	0	0	0	0	0	0	0	0
				chr4	82235487	82235753	266	1	1	0	0	0	0	0	0	0	0						0	1		0	0	0	0	0	0	0	0	0	0	0
				chr4	82238167	82238901	734	0	0	0	0	0	0	2	0	1	0						0	0		0	0	0	0	0	1	1	0	0	1	0
				chr4	82251901	82252788	887	3	2	1	0	2	0	1	0	1	0						1	1		0	0	0	1	1	0	1	0	0	0	1
				chr4	82264517	82264808	291	1	1	0	0	0	0	0	0	1	0						0	1		0	0	0	0	0	0	0	0	0	1	0
				chr4	82264899	82265206	307	1	0	0	0	1	0	0	0	1	0						0	0		0	0	0	1	0	0	0	0	0	1	0
				chr4	82267936	82269245	1309	0	0	0	0	0	0	2	0	2	0						0	0		0	0	0	0	0	1	1	0	0	1	1
				chr4	82271912	82272189	277	2	1	1	0	0	0	0	0	0	0						0	1		0	0	0	0	0	0	0	0	0	0	0
				chr4	82282592	82282937	345	2	1	0	0	1	0	0	0	0	0						0	1		0	0	0	1	0	0	0	0	0	0	0
				chr4	82305778	82306494	716	0	0	0	0	0	0	0	2	0	0						0	0		0	0	0	0	0	0	0	1	1	0	0
				chr4	82307141	82307479	338	1	0	0	0	2	0	0	0	0	0						0	0		0	0	0	1	1	0	0	0	0	0	0
				chr4	82308021	82308442	421	2	1	1	0	0	0	0	0	1	0						0	1		0	0	0	0	0	0	0	0	0	1	0
				chr4	82336362	82338190	1828	2	1	1	0	0	0	2	0	2	0						0	1		0	0	0	0	0	1	1	0	0	1	1
				chr4	82349771	82351835	2064	5	2	1	1	1	1	2	0	2	0						1	1		1	0	0	1	0	1	1	0	0	1	1
				chr4	82376045	82376954	909	0	0	0	0	0	0	2	0	0	0						0	0		0	0	0	0	0	1	1	0	0	0	0
				chr4	82377648	82378170	522	0	0	0	0	0	0	2	0	0	0						0	0		0	0	0	0	0	1	1	0	0	0	0
				chr4	82401743	82402243	500	0	0	0	0	0	0	2	0	0	0						0	0		0	0	0	0	0	1	1	0	0	0	0
				chr4	82449991	82450191	200	1	1	0	0	0	0	0	0	0	0						0	1		0	0	0	0	0	0	0	0	0	0	0
				chr4	82459412	82459685	273	1	0	0	0	2	0	0	0	0	0						0	0		0	0	0	1	1	0	0	0	0	0	0
				chr4	82472771	82473081	310	2	1	1	0	0	0	0	0	0	0						0	1		0	0	0	0	0	0	0	0	0	0	0
				chr4	82490150	82490426	276	1	1	0	0	0	0	0	0	0	0						0	1		0	0	0	0	0	0	0	0	0	0	0
				chr4	82504595	82505956	1361	1	0	0	0	2	0	2	0	2	0						0	0		0	0	0	1	1	1	1	0	0	1	1
				chr4	82528816	82530253	1437	0	0	0	0	0	0	0	2	0	0						0	0		0	0	0	0	0	0	0	1	1	0	0
				chr4	82531058	82531342	284	1	1	0	0	0	0	0	0	2	0						0	1		0	0	0	0	0	0	0	0	0	1	1
				chr4	82532674	82533658	984	0	0	0	0	0	0	0	2	0	0						0	0		0	0	0	0	0	0	0	1	1	0	0
				chr4	82560968	82564175	3207	3	2	1	0	0	1	2	0	2	1						1	1		0	0	0	0	0	1	1	0	0	1	1
				chr4	82592285	82592601	316	1	1	0	0	0	0	0	0	0	0						0	1		0	0	0	0	0	0	0	0	0	0	0
				chr4	82617204	82617515	311	1	1	0	0	0	0	0	0	0	0						0	1		0	0	0	0	0	0	0	0	0	0	0
				chr4	82663856	82664829	973	3	1	1	0	1	0	0	0	2	0						0	1		0	0	0	1	0	0	0	0	0	1	1
				chr4	82665164	82665982	818	0	0	0	0	0	0	0	2	0	0						0	0		0	0	0	0	0	0	0	1	1	0	0
				chr4	82669999	82670202	203	1	0	0	0	1	0	0	0	0	0						0	0		0	0	0	1	0	0	0	0	0	0	0
				chr4	82695557	82699182	3625	0	0	0	0	0	0	0	2	0	0						0	0		0	0	0	0	0	0	0	1	1	0	0
				chr4	82828977	82829792	815	2	1	1	0	0	0	0	0	2	0						0	1		0	0	0	0	0	0	0	0	0	1	1
				chr4	82852120	82854465	2345	3	2	1	0	0	1	2	0	2	0						1	1		0	0	0	0	0	1	1	0	0	1	1
				chr4	82860709	82861562	853	2	1	1	0	0	0	2	0	2	0						0	1		0	0	0	0	0	1	1	0	0	1	1
				chr4	82861732	82862716	984	0	0	0	0	0	0	2	0	1	0						0	0		0	0	0	0	0	1	1	0	0	0	1
				chr4	82878691	82879709	1018	0	0	0	0	0	0	2	0	0	0						0	0		0	0	0	0	0	1	1	0	0	0	0
Nfix	chr8:87060000-87430000			chr8	87078060	87078882	822	0	0	0	0	0	0	0	0	2	0						0	0		0	0	0	0	0	0	0	0	0	1	1
				chr8	87080337	87085183	4846	0	0	0	0	0	0	0	2	2	0						0	0		0	0	0	0	0	0	0	1	1	1	1
				chr8	87122472	87122707	235	0	0	0	0	0	0	0	0	2	0						0	0		0	0	0	0	0	0	0	0	0	1	1
				chr8	87124921	87126638	1717	0	0	0	0	0	0	0	2	1	0						0	0		0	0	0	0	0	0	0	1	1	0	1
				chr8	87140267	87142451	2184	0	0	0	0	0	0	0	2	1	0						0	0		0	0	0	0	0	0	0	1	1	1	0
				chr8	87162525	87163995	1470	0	0	0	0	0	0	1	0	2	0						0	0		0	0	0	0	0	0	1	0	0	1	1
				chr8	87179041	87180730	1689	1	0	0	1	0	0	2	0	2	0						0	0		1	0	0	0	0	1	1	0	0	1	1
				chr8	87183691	87185387	1696	1	0	0	2	0	0	2	0	2	0						0	0		1	0	1	0	0	1	1	0	0	1	1
				chr8	87185410	87187033	1623	1	0	0	1	0	0	2	0	2	0						0	0		1	0	0	0	0	1	1	0	0	1	1
				chr8	87187821	87189741	1920	0	0	0	0	0	0	2	0	2	0
				chr8	87210024	87212280	2256	0	0	0	0	0	0	2	0	2	0						0	0		0	0	0	0	0	1	1	0	0	1	1
				chr8	87212705	87214121	1416	0	0	0	0	0	0	2	0	2	0						0	0		0	0	0	0	0	1	1	0	0	1	1
				chr8	87221307	87222257	950	1	0	0	0	2	0	0	0	2	0						0	0		0	0	0	1	1	0	0	0	0	1	1
				chr8	87223465	87223840	375	0	0	0	0	0	0	0	0	2	0						0	0		0	0	0	0	0	0	0	0	0	1	1
				chr8	87225337	87229891	4554	1	0	0	1	0	0	0	2	2	0						0	1		0	0	1	0	0	0	1	1	1	1	1
				chr8	87230293	87233824	3531	2	1	0	1	0	0	1	2	2	0
				chr8	87235658	87237237	1579	1	0	0	2	0	0	2	0	2	0						0	1		1	0	1	0	0	1	1	0	0	1	1
				chr8	87237312	87238634	1322	3	1	1	1	0	0	2	0	2	0
				chr8	87239815	87240257	442	0	0	0	0	0	0	1	0	2	0						0	0		0	0	0	0	0	0	1	0	0	1	1
				chr8	87246275	87247892	1617	2	0	0	2	1	0	2	0	2	0						0	0		1	0	1	1	0	1	1	0	0	1	1
				chr8	87248111	87250882	2771	0	0	0	0	0	0	2	0	2	0						0	0		0	0	0	0	0	1	1	0	0	1	1
				chr8	87251429	87252773	1344	1	1	0	0	0	0	2	0	2	0						0	1		0	0	0	0	0	1	1	0	0	1	1
				chr8	87253964	87256301	2337	0	0	0	0	0	0	2	0	2	1
				chr8	87257192	87257615	423	0	0	0	0	0	0	2	0	0	0						0	0		0	0	0	0	0	1	1	0	0	0	0
				chr8	87257980	87258624	644	0	0	0	0	0	0	0	0	2	0						0	0		0	0	0	0	0	0	0	0	0	1	1
				chr8	87261141	87262175	1034	1	0	0	1	0	0	0	0	2	0						0	0		0	0	1	0	0	0	0	0	0	1	1
				chr8	87264014	87264274	260	1	0	0	1	0	0	0	0	0	0						0	0		1	0	0	0	0	0	0	0	0	0	0
				chr8	87265674	87269163	3489	2	1	0	2	0	0	2	0	2	1						0	1		1	0	1	0	0	1	1	0	0	1	1
				chr8	87269468	87270307	839	1	0	0	1	0	0	0	0	2	0						0	0		1	0	0	0	0	0	0	0	0	1	1
				chr8	87273248	87274142	894	0	0	0	0	0	0	2	0	1	0						0	0		0	0	0	0	0	1	1	0	0	1	0
				chr8	87284511	87285011	500	0	0	0	0	0	0	1	0	2	0						0	0		0	0	0	0	0	0	1	0	0	1	1
				chr8	87290383	87290702	319	0	0	0	0	0	0	2	0	0	0						0	0		0	0	0	0	0	1	1	0	0	0	0
				chr8	87295361	87302937	7576	2	0	0	1	2	0	2	2	2	0
				chr8	87303655	87305119	1464	3	0	1	1	2	0	1	0	2	0
				chr8	87305152	87314348	9196	1	0	0	1	0	0	0	2	2	0
				chr8	87315453	87315726	273	1	0	0	1	0	0	0	1	1	0						0	0		0	0	1	0	0	0	0	1	0	0	1
				chr8	87317246	87318809	1563	1	0	0	1	0	0	2	1	2	0						0	0		0	0	1	0	0	1	1	0	1	1	1
				chr8	87320026	87322634	2608	0	0	0	0	0	0		2	0	0
				chr8	87322858	87324503	1645	0	0	0	0	0	0	1	0	2	0
				chr8	87324628	87326460	1832	0	0	0	0	0	0		2	0	0
				chr8	87332877	87333791	914	2	1	0	0	0	1	0	0	2	0						0	1		0	0	0	0	0	0	0	0	0	1	1
				chr8	87334525	87335614	1089	0	0	0	0	0	0	0	0	2	0						0	0		0	0	0	0	0	0	0	0	0	1	1
				chr8	87336376	87337251	875	0	0	0	0	0	0	0	0	2	0						0	0		0	0	0	0	0	0	0	0	0	1	1
				chr8	87338198	87340092	1894	3	1	1	2	0	0	1	1	2	0						0	1		1	0	1	0	0	1	0	0	1	1	1
				chr8	87355553	87356749	1196	0	0	0	0	0	0	2	0	2	0						0	0		0	0	0	0	0	1	1	0	0	1	1
				chr8	87357714	87359251	1537	3	1	1	1	0	0	2	0	2	0						0	1		1	0	0	0	0	1	1	0	0	1	1
				chr8	87363925	87365204	1279	0	0	0	0	0	0	2	0	2	0						0	0		0	0	0	0	0	1	1	0	0	1	1
				chr8	87365707	87366143	436	0	0	0	0	0	0	0	0	2	0						0	0		0	0	0	0	0	0	0	0	0	1	1
				chr8	87369615	87371622	2007	2	1	0	3	0	0	2	0	2	0						0	1		1	1	1	0	0	1	1	0	0	1	1
				chr8	87372092	87372338	246	1	0	0	1	0	0	0	0	0	0						0	0		0	0	1	0	0	0	0	0	0	0	0
				chr8	87380441	87381272	831	1	1	0	0	0	0	1	0	2	0						0	1		0	0	0	0	0	0	1	0	0	1	1
				chr8	87395451	87397462	2011	1	0	0	1	0	0	0	2	2	0						0	0		1	0	0	0	0	0	0	1	1	1	1
				chr8	87401729	87401986	257	1	1	0	0	0	0	1	0	0	0						0	1		0	0	0	0	0	0	1	0	0	0	0
				chr8	87417284	87418202	918	0	0	0	0	0	0	0	0	2	0						0	0		0	0	0	0	0	0	0	0	0	1	1
				chr8	87426119	87427839	1720	0	0	0	0	0	0	1	2	2	0						0	0		0	0	0	0	0	0	1	1	1	1	1
Npas3	chr12:53900000-55700000			chr12	53934645	53938410	3765	3	1	1	1	0	0	2	0	2	1						0	1		1	0	0	0	0	1	1	0	0	1	1
				chr12	53977273	53977553	280	1	1	0	0	0	0	0	0	0	0						0	1		0	0	0	0	0	0	0	0	0	0	0
				chr12	53996267	53996766	499	0	0	0	0	0	0	2	0	1	0						0	0		0	0	0	0	0	1	1	0	0	1	0
				chr12	54039555	54040292	737	3	2	1	0	0	1	0	1	2	0						1	1		0	0	0	0	0	0	0	0	1	1	1
				chr12	54040552	54042418	1866	0	0	0	0	0	0	0	2	0	0						0	0		0	0	0	0	0	0	0	1	1	0	0
				chr12	54043082	54043706	624	0	0	0	0	0	0	0	2	0	0						0	0		0	0	0	0	0	0	0	1	1	0	0
				chr12	54045948	54046216	268	1	0	0	1	0	0	0	0	0	0						0	0		1	0	0	0	0	0	0	0	0	0	0
				chr12	54078081	54078393	312	1	0	0	0	2	0	0	0	0	0						0	0		0	0	0	1	1	0	0	0	0	0	0
				chr12	54078493	54078746	253	1	0	0	0	1	0	0	0	0	0						0	0		0	0	0	1	0	0	0	0	0	0	0
				chr12	54133053	54135369	2316	4	1	1	1	0	1	2	0	2	0						0	1		1	0	0	0	0	1	1	0	0	1	1
				chr12	54136586	54136899	313	1	0	0	1	0	0	0	0	0	0						0	0		1	0	0	0	0	0	0	0	0	0	0
				chr12	54161538	54164468	2930	2	1	0	2	0	0	2	0	2	0						0	1		1	1	0	0	0	1	1	0	0	1	1
				chr12	54165690	54166426	736	0	0	0	0	0	0	2	0	0	0						0	0		0	0	0	0	0	1	1	0	0	0	0
				chr12	54170953	54171244	291	1	0	1	0	0	0	0	0	0	0						0	0		0	0	0	0	0	0	0	0	0	0	0
				chr12	54171760	54171996	236	1	0	1	0	0	0	0	0	0	0						0	0		0	0	0	0	0	0	0	0	0	0	0
				chr12	54213151	54213869	718	3	1	1	0	0	1	0	0	2	0						0	1		0	0	0	0	0	0	0	0	0	1	1
				chr12	54225274	54226610	1336	4	1	1	0	1	1	1	0	2	0						0	1		0	0	0	1	0	0	1	0	0	1	1
				chr12	54276803	54277003	200	1	1	0	0	0	0	0	0	0	0						0	1		0	0	0	0	0	0	0	0	0	0	0
				chr12	54345549	54347650	2101	0	0	0	0	0	0	0	2	1	0						0	0		0	0	0	0	0	0	0	1	1	1	0
				chr12	54347662	54350321	2659	0	0	0	0	0	0	2	1	2	0						0	0		0	0	0	0	0	1	1	0	1	1	1
				chr12	54351036	54351830	794	0	0	0	0	0	0	0	2	0	0						0	0		0	0	0	0	0	0	0	1	1	0	0
				chr12	54352679	54353356	677	1	0	0	0	1	0	1	0	2	0						1	1		1	0	0	1	0	1	1	0	0	1	1
				chr12	54353558	54355326	1768	4	2	0	1	1	1	2	0	2	0
				chr12	54392416	54395071	2655	3	1	0	1	0	1	2	0	2	0						0	1		1	0	0	0	0	1	1	0	0	1	1
				chr12	54399913	54400193	280	1	0	0	1	0	0	0	0	0	0						0	0		1	0	0	0	0	0	0	0	0	0	0
				chr12	54423066	54423331	265	1	1	0	0	0	0	0	0	0	0						0	1		0	0	0	0	0	0	0	0	0	0	0
				chr12	54429263	54429552	289	1	0	0	1	0	0	0	0	0	0						0	0		1	0	0	0	0	0	0	0	0	0	0
				chr12	54439349	54439674	325	1	0	0	1	0	0	0	0	0	0						0	0		1	0	0	0	0	0	0	0	0	0	0
				chr12	54548493	54549747	1254	5	2	1	1	1	1	2	0	2	0						1	1		1	0	0	1	0	1	1	0	0	1	1
				chr12	54593710	54594948	1238	4	2	1	1	0	1	2	0	2	0						1	1		1	0	0	0	0	1	1	0	0	1	1
				chr12	54625244	54625580	336	1	0	0	0	2	0	0	0	0	0						0	0		0	0	0	1	1	0	0	0	0	0	0
				chr12	54667839	54668221	382	1	0	0	0	1	0	0	0	0	0						0	0		0	0	0	1	0	0	0	0	0	0	0
				chr12	54688458	54689325	867	4	1	0	2	2	1	2	0	2	0						0	1		1	0	1	1	1	1	1	0	0	1	1
				chr12	54722263	54722514	251	1	0	0	0	1	0	0	0	0	0						0	0		0	0	0	1	0	0	0	0	0	0	0
				chr12	54724537	54726434	1897	4	2	1	1	2	0	2	0	2	1						1	1		1	0	0	1	1	1	1	0	0	1	1
				chr12	54730509	54730966	457	2	1	0	1	0	0	0	0	0	0						0	1		1	0	0	0	0	0	0	0	0	0	0
				chr12	54731240	54731863	623	3	1	0	1	0	1	2	0	1	0						0	1		1	0	0	0	0	1	1	0	0	1	0
				chr12	54737453	54737746	293	1	0	0	1	0	0	0	0	0	0						0	0		1	0	0	0	0	0	0	0	0	0	0
				chr12	54744325	54745382	1057	0	0	0	0	0	0	0	2	0	0						0	0		0	0	0	0	0	0	0	1	1	0	0
				chr12	54745963	54746868	905	0	0	0	0	0	0	0	2	0	0						0	0		0	0	0	0	0	0	0	1	1	0	0
				chr12	54747493	54747993	500	0	0	0	0	0	0	0	2	0	0						0	0		0	0	0	0	0	0	0	1	1	0	0
				chr12	54748295	54748702	407	2	2	1	0	0	0	0	0	0	0						1	1		0	0	0	0	0	0	0	0	0	0	0
				chr12	54748830	54751018	2188	0	0	0	0	0	0	0	2	0	0						0	0		0	0	0	0	0	0	0	1	1	0	0
				chr12	54764089	54766601	2512	1	0	0	1	0	0	0	0	0	1						0	0		1	0	0	0	0	0	0	0	0	0	0
				chr12	54781565	54782027	462	1	1	0	0	0	0	0	0	2	0						0	1		0	0	0	0	0	0	0	0	0	1	1
				chr12	54787092	54787442	350	1	0	0	2	0	0	0	0	0	0						0	0		1	0	1	0	0	0	0	0	0	0	0
				chr12	54850286	54850737	451	3	1	1	0	1	0	0	0	0	0						0	1		0	0	0	1	0	0	0	0	0	0	0
				chr12	54853914	54854332	418	0	0	0	0	0	0	0	1	2	0						0	0		0	0	0	0	0	0	0	0	1	1	1
				chr12	54854347	54855192	845	4	2	1	1	0	1	0	0	2	0						1	1		1	0	0	0	0	0	0	0	0	1	1
				chr12	54855199	54855404	205	1	1	0	0	0	0	0	0	0	0						0	1		0	0	0	0	0	0	0	0	0	0	0
				chr12	54856191	54856716	525	0	0	0	0	0	0	0	2	0	0						0	0		0	0	0	0	0	0	0	1	1	0	0
				chr12	54858452	54858702	250	1	0	0	2	0	0	0	0	0	0						0	0		1	0	1	0	0	0	0	0	0	0	0
				chr12	54866443	54866651	208	1	1	0	0	0	0	0	0	0	0						0	1		0	0	0	0	0	0	0	0	0	0	0
				chr12	54868577	54868849	272	2	1	1	0	0	0	0	0	0	0						0	1		0	0	0	0	0	0	0	0	0	0	0
				chr12	54937435	54937702	267	1	0	0	1	0	0	0	0	0	0						0	0		1	0	0	0	0	0	0	0	0	0	0
				chr12	54973229	54974004	775	0	0	0	0	0	0	0	0	0	1						0	0		0	0	0	0	0	0	0	0	0	0	0
				chr12	54975298	54977609	2311	1	0	0	0	2	0	0	0	0	1						0	0		0	0	0	1	1	0	0	0	0	0	0
				chr12	54989427	54990195	768	1	0	0	0	2	0	0	0	2	0						0	0		0	0	0	1	1	0	0	0	0	1	1
				chr12	55016559	55017102	543	1	1	0	0	0	0	2	0	2	0						0	1		0	0	0	0	0	1	1	0	0	1	1
				chr12	55027301	55028005	704	0	0	0	0	0	0	0	0	0	1						0	0		0	0	0	0	0	0	0	0	0	0	0
				chr12	55029061	55029391	330	1	0	0	2	0	0	0	0	0	0						0	0		1	0	1	0	0	0	0	0	0	0	0
				chr12	55049018	55049283	265	1	0	1	0	0	0	0	0	0	0						0	0		0	0	0	0	0	0	0	0	0	0	0
				chr12	55074402	55074847	445	1	0	0	0	2	0	0	0	0	0						0	0		0	0	0	1	1	0	0	0	0	0	0
				chr12	55084969	55085395	426	0	0	0	0	0	0	0	2	0	0						0	0		0	0	0	0	0	0	0	1	1	0	0
				chr12	55085912	55086627	715	0	0	0	0	0	0	0	2	2	0						0	0		0	0	0	0	0	0	0	1	1	1	1
				chr12	55087160	55087497	337	2	2	0	0	0	1	0	0	0	0						1	1		0	0	0	0	0	0	0	0	0	0	0
				chr12	55088778	55090077	1299	3	1	1	1	0	0	0	2	0	0						0	1		1	0	0	0	0	0	0	1	1	0	0
				chr12	55101458	55102505	1047	0	0	0	0	0	0	0	0	0	1						0	0		0	0	0	0	0	0	0	0	0	0	0
				chr12	55135549	55136547	998	2	1	0	1	0	0	2	0	2	0						0	1		1	0	0	0	0	1	1	0	0	1	1
				chr12	55153962	55154232	270	3	1	1	0	0	1	0	0	0	0						0	1		0	0	0	0	0	0	0	0	0	0	0
				chr12	55167359	55170722	3363	0	0	0	0	0	0	0	2	2	0						0	0		0	0	0	0	0	0	0	1	1	1	1
				chr12	55194594	55195131	537	3	1	1	1	0	0	0	0	0	0						0	1		1	0	0	0	0	0	0	0	0	0	0
				chr12	55209018	55209352	334	1	0	0	1	0	0	0	0	0	0						0	0		1	0	0	0	0	0	0	0	0	0	0
				chr12	55262481	55266256	3775	0	0	0	0	0	0	0	2	1	1						0	0		0	0	0	0	0	0	0	1	1	0	1
				chr12	55275266	55275466	200	1	0	0	1	0	0	0	0	0	0						0	0		1	0	0	0	0	0	0	0	0	0	0
				chr12	55292370	55293606	1236	3	1	1	0	0	1	1	0	2	0						0	1		0	0	0	0	0	0	1	0	0	1	1
				chr12	55295144	55295643	499	3	1	1	0	1	0	0	0	0	0						0	1		0	0	0	1	0	0	0	0	0	0	0
				chr12	55298017	55299441	1424	2	1	0	0	1	0	2	0	2	0						0	1		0	0	0	1	0	1	1	0	0	1	1
				chr12	55302865	55305685	2820	2	0	0	1	0	1	0	2	2	0						0	0		0	0	1	0	0	0	0	1	1	1	1
				chr12	55333472	55334294	822	1	0	0	1	0	0	0	0	2	0						0	0		1	0	0	0	0	0	0	0	0	1	1
				chr12	55346994	55347479	485	1	0	0	0	2	0	0	0	0	0						0	0		0	0	0	1	1	0	0	0	0	0	0
				chr12	55373220	55373992	772	0	0	0	0	0	0	2	0	0	0						0	0		0	0	0	0	0	1	1	0	0	0	0
				chr12	55387747	55388557	810	2	1	0	0	0	1	2	0	2	0						0	1		0	0	0	0	0	1	1	0	0	1	1
				chr12	55413080	55414442	1362	0	0	0	0	0	0	0	2	0	0						0	0		0	0	0	0	0	0	0	1	1	0	0
				chr12	55416773	55418669	1896	0	0	0	0	0	0	0	2	0	0						0	0		0	0	0	0	0	0	0	1	1	0	0
				chr12	55435684	55435907	223	1	0	0	1	0	0	0	0	0	0						0	0		1	0	0	0	0	0	0	0	0	0	0
				chr12	55435920	55436446	526	2	1	1	0	0	0	0	0	2	0						0	1		0	0	0	0	0	0	0	0	0	1	1
				chr12	55516147	55516362	215	0	0	0	0	0	0	0	2	0	0						0	0		0	0	0	0	0	0	0	1	1	0	0
				chr12	55530216	55530612	396	1	0	0	3	0	0	0	0	0	0						0	0		1	1	1	0	0	0	0	0	0	0	0
				chr12	55541942	55542548	606	2	1	1	0	0	0	0	0	0	0						0	1		0	0	0	0	0	0	0	0	0	0	0
				chr12	55633596	55635928	2332	0	0	0	0	0	0	0	0	0	1						0	0		0	0	0	0	0	0	0	0	0	0	0
Nr2E1	chr10:41950000-42460000			chr10	41950831	41951053	222	1	0	0	1	0	0	0	0	0	0						0	0		1	0	0	0	0	0	0	0	0	0	0
				chr10	41952971	41953320	349	1	0	0	0	2	0	0	0	0	0						0	0		0	0	0	1	1	0	0	0	0	0	0
				chr10	41970710	41972088	1378	0	0	0	0	0	0	0	0	0	1						0	0		0	0	0	0	0	0	0	0	0	0	0
				chr10	41978111	41978612	501	0	0	0	0	0	0	2	0	0	0						0	0		0	0	0	0	0	1	1	0	0	0	0
				chr10	41989388	41989692	304	0	0	0	0	0	0	0	0	2	0						0	0		0	0	0	0	0	0	0	0	0	1	1
				chr10	41992922	41995217	2295	0	0	0	0	0	0	0	2	2	0						0	0		0	0	1	0	0	1	1	1	1	1	1
				chr10	41995977	41998387	2410	2	0	0	1	0	1	2	0	2	0
				chr10	41998797	42001384	2587	0	0	0	0	0	0	0	2	0	0						0	0		0	0	0	0	0	0	0	1	1	0	0
				chr10	42027912	42028543	631	0	0	0	0	0	0	0	0	2	0						0	0		0	0	0	0	0	0	0	0	0	1	1
				chr10	42045871	42046180	309	2	1	1	0	0	0	0	0	0	0						0	1		0	0	0	0	0	0	0	0	0	0	0
				chr10	42054750	42055581	831	1	0	0	2	0	0	0	0	0	0						0	0		1	0	1	0	0	0	0	0	0	0	0
				chr10	42060151	42060452	301	1	1	0	0	0	0	0	0	0	0						0	1		0	0	0	0	0	0	0	0	0	0	0
				chr10	42102684	42103207	523	0	0	0	0	0	0	0	2	0	0						0	0		0	0	0	0	0	0	0	1	1	0	0
				chr10	42104618	42105559	941	3	2	1	1	0	0	0	0	0	0						1	1		1	0	0	0	0	0	0	0	0	0	0
				chr10	42105933	42107040	1107	0	0	0	0	0	0	0	2	0	0						0	0		0	0	0	0	0	0	0	1	1	0	0
				chr10	42108296	42108887	591	0	0	0	0	0	0	0	2	0	0						0	0		0	0	0	0	0	0	0	1	1	0	0
				chr10	42109485	42110343	858	0	0	0	0	0	0	0	2	0	0						0	0		0	0	0	0	0	0	0	1	1	0	0
				chr10	42130307	42130520	213	1	0	0	1	0	0	0	0	0	0						0	0		1	0	0	0	0	0	0	0	0	0	0
				chr10	42137394	42137722	328	1	1	0	0	0	0	0	0	0	0						0	1		0	0	0	0	0	0	0	0	0	0	0
				chr10	42169440	42169719	279	1	0	0	0	2	0	0	0	0	0						0	0		0	0	0	1	1	0	0	0	0	0	0
				chr10	42171781	42171996	215	1	0	0	0	1	0	0	0	0	0						0	0		0	0	0	1	0	0	0	0	0	0	0
				chr10	42175902	42176359	457	2	1	0	1	0	0	0	0	0	0						0	1		1	0	0	0	0	0	0	0	0	0	0
				chr10	42182527	42183540	1013	1	0	0	2	0	0	0	0	0	0						0	0		1	1	0	0	0	0	0	0	0	0	0
				chr10	42197632	42198832	1200	1	0	0	2	0	0	2	0	2	0						0	0		1	0	1	0	0	1	1	0	0	1	1
				chr10	42221256	42222801	1545	0	0	0	0	0	0	2	0	2	0						0	0		0	0	0	0	0	1	1	0	0	1	1
				chr10	42242863	42243200	337	2	1	0	0	1	0	0	0	0	0						0	1		0	0	0	0	1	0	0	0	0	0	0
				chr10	42269860	42270099	239	2	1	1	0	0	0	0	0	0	0						0	1		0	0	0	0	0	0	0	0	0	0	0
				chr10	42292154	42292995	841	1	0	0	1	0	0	0	2	1	0						0	0		1	0	0	0	0	0	0	1	1	0	1
				chr10	42293245	42293810	565	0	0	0	0	0	0	0	2	2	0						0	0		0	0	0	0	0	0	0	1	1	1	1
				chr10	42297735	42298868	1133	3	1	0	2	1	0	2	1	2	0						0	1		1	0	1	1	0	1	1	1	1	1	1
				chr10	42299039	42300480	1441	1	0	0	2	0	0	2	2	2	0
				chr10	42301306	42302340	1034	0	0	0	0	0	0	1	1	2	0						0	0		0	0	0	0	0	0	1	0	1	1	1
				chr10	42303084	42303868	784	3	1	1	1	0	0	2	0	2	0
				chr10	42304039	42304838	799	1	0	0	3	0	0	2	0	2	0
				chr10	42304884	42306064	1180	2	1	0	0	2	0	1	1	2	0
				chr10	42306298	42306685	387	0	0	0	0	0	0	0	2	1	0						0	0		0	0	0	0	0	0	0	1	1	0	1
				chr10	42310087	42310773	686	1	1	0	0	0	0	0	2	1	0
				chr10	42310988	42312601	1613	2	0	0	2	2	0	2	2	2	0
				chr10	42314556	42314756	200	1	0	0	1	0	0	0	0	0	0						0	0		0	0	1	0	0	0	0	0	0	0	0
				chr10	42332890	42335305	2415	3	2	1	2	0	0	2	2	2	0						1	1		1	0	1	0	0	1	1	1	1	1	1
				chr10	42335521	42336021	500	0	0	0	0	0	0	0	2	0	0						0	0		0	0	0	0	0	0	0	1	1	0	0
				chr10	42350489	42351334	845	3	1	1	2	0	0	2		2	0
				chr10	42351612	42352779	1167	2	0	0	2	2	0	2	1	2	0
				chr10	42353920	42354963	1043	3	1	1	1	0	0	1	2	2	1
				chr10	42355692	42357163	1471	1	0	0	0	1	0	0	2	2	1
				chr10	42398151	42399908	1757	1	0	0	1	0	0	1	2	2	0						0	0		1	0	0	0	0	0	1	1	1	1	1
				chr10	42410534	42410944	410	1	1	0	0	0	0	0	0	0	0						0	1		0	0	0	0	0	0	0	0	0	0	0
				chr10	42433833	42435132	1299	1	0	0	1	0	0	0	2	1	0						0	0		1	0	0	0	0	0	0	1	1	0	1
				chr10	42435271	42435892	621	3	1	1	0	1	0	0	0	2	0						0	1		0	0	0	1	0	0	0	0	0	1	1
Plagl1	chr10:12700000-13310000			chr10	12727595	12729010	1415	1	0	0	0	0	1	2	0	2	0						0	0		0	0	0	0	0	1	1	0	0	1	1
				chr10	12738767	12739206	439	1	0	0	0	2	0	0	0	0	0						0	0		0	0	0	1	1	0	0	0	0	0	0
				chr10	12761132	12761437	305	1	0	0	0	1	0	0	0	0	0						0	0		0	0	0	0	1	0	0	0	0	0	0
				chr10	12779057	12783808	4751	0	0	0	0	0	0	0	2	1	0						0	0		0	0	0	0	0	0	0	1	1	1	0
				chr10	12809875	12811722	1847	0	0	0	0	0	0	2	0	2	0						0	0		0	0	0	0	0	1	1	0	0	1	1
				chr10	12812122	12812387	265	0	0	0	0	0	0	2	0	0	0						0	0		0	0	0	0	0	1	1	0	0	0	0
				chr10	12827010	12829943	2933	5	2	1	3	1	1	2	0	2	0						1	1		1	1	1	1	0	1	1	0	0	1	1
				chr10	12834421	12835345	924	0	0	0	0	0	0	2	0	1	0						0	0		0	0	0	0	0	1	1	0	0	0	1
				chr10	12836315	12838234	1919	4	2	1	2	1	0	2	0	2	0						1	1		1	0	1	1	0	1	1	0	0	1	1
				chr10	12838331	12838859	528	2	1	0	1	0	0	2	0	2	0						0	1		1	0	0	0	0	1	1	0	0	1	1
				chr10	12874950	12875795	845	1	0	1	0	0	0	1	0	2	0						0	0		0	0	0	0	0	0	1	0	0	1	1
				chr10	12894968	12895525	557	0	0	0	0	0	0	2	0	0	0						0	0		0	0	0	0	0	1	1	0	0	0	0
				chr10	12911938	12913451	1513	0	0	0	0	0	0	2	0	2	0						0	0		0	0	0	0	0	1	1	0	0	1	1
				chr10	12922624	12922853	229	1	0	0	0	1	0	0	0	0	0						0	0		0	0	0	1	0	0	0	0	0	0	0
				chr10	12929044	12929575	531	0	0	0	0	0	0	2	0	0	0						0	0		0	0	0	0	0	1	1	0	0	0	0
				chr10	12956553	12956843	290	1	0	1	0	0	0	0	0	0	0						0	0		0	0	0	0	0	0	0	0	0	0	0
				chr10	13024315	13025464	1149	4	1	1	1	1	0	2	0	2	0						0	1		1	0	0	1	0	1	1	0	0	1	1
				chr10	13042770	13044502	1732	1	0	0	2	0	0	2	0	2	0						0	0		1	0	1	0	0	1	1	0	0	1	1
				chr10	13055780	13056001	221	1	1	0	0	0	0	0	0	0	0						0	1		0	0	0	0	0	0	0	0	0	0	0
				chr10	13060199	13060464	265	1	0	1	0	0	0	0	0	0	0						0	0		0	0	0	0	0	0	0	0	0	0	0
				chr10	13078634	13078957	323	1	0	0	1	0	0	0	0	0	0						0	0		1	0	0	0	0	0	0	0	0	0	0
				chr10	13084149	13084531	382	2	1	0	0	0	1	0	0	0	0						0	1		0	0	0	0	0	0	0	0	0	0	0
				chr10	13095640	13095930	290	1	0	0	1	0	0	0	0	0	0						0	0		1	0	0	0	0	0	0	0	0	0	0
				chr10	13096374	13096897	523	1	0	0	1	0	0	0	0	0	0						0	0		1	0	0	0	0	0	0	0	0	0	0
				chr10	13107694	13108010	316	1	0	1	0	0	0	0	0	0	0						0	0		0	0	0	0	0	0	0	0	0	0	0
				chr10	13126377	13126578	201	1	1	0	0	0	0	0	0	0	0						0	1		0	0	0	0	0	0	0	0	0	0	0
				chr10	13134369	13137635	3266	3	2	1	1	0	0	2	0	2	0						1	1		1	0	0	0	0	1	1	0	0	1	1
				chr10	13138585	13140124	1539	2	1	1	0	0	0	2	0	2	0						0	1		0	0	0	0	0	1	1	0	0	1	1
				chr10	13147687	13148232	545	0	0	0	0	0	0	2	0	0	0						0	0		0	0	0	0	0	1	1	0	0	0	0
				chr10	13148486	13149592	1106	2	1	0	0	1	0	2	0	2	0						0	1		0	0	0	1	0	1	1	0	0	1	1
				chr10	13151419	13152104	685	0	0	0	0	0	0	2	0	1	0						0	0		0	0	0	0	0	1	1	0	0	0	1
				chr10	13152399	13153468	1069	2	2	1	0	0	0	1	0	2	0						1	1		0	0	0	0	0	0	1	0	0	1	1
				chr10	13190950	13196365	5415	0	0	0	0	0	0	0	2	2	0						0	0		0	0	0	0	0	0	0	1	1	1	1
				chr10	13220546	13221408	862	1	0	0	1	0	0	0	0	2	0						0	0		1	0	0	0	0	0	0	0	0	1	1
				chr10	13227432	13227632	200	1	0	0	0	1	0	0	0	0	0						0	0		0	0	0	0	1	0	0	0	0	0	0
				chr10	13272511	13273446	935	0	0	0	0	0	0	2	0	2	0						0	0		0	0	0	0	0	1	1	0	0	1	1
				chr10	13284652	13289149	4497	0	0	0	0	0	0	0	2	0	0
				chr10	13289227	13290293	1066	2	2	1	0	0	0	0	0	2	0
				chr10	13290584	13295320	4736	0	0	0	0	0	0	0	2	0	0
				chr10	13301485	13302128	643	0	0	0	0	0	0	0	2	0	0						0	0		0	0	0	0	0	0	0	1	1	0	0
Pou3f1	chr4:123550000-124550000			chr4	123581701	123582775	1074	0	0	0	0	0	0	1	0	2	0						0	0		0	0	0	0	0	0	1	0	0	1	1
				chr4	123593989	123596044	2055	2	1	0	0	0	1	2	0	2	0						0	1		0	0	0	0	0	1	1	0	0	1	1
				chr4	123626035	123626947	912	0	0	0	0	0	0	0	0	0	1						0	0		0	0	0	0	0	0	0	0	0	0	0
				chr4	123628031	123628673	642	0	0	0	0	0	0	0	2	0	0						0	0		0	0	0	0	0	0	0	1	1	0	0
				chr4	123633312	123635184	1872	0	0	0	0	0	0	0	2	2	0						0	0		0	0	0	0	0	0	0	1	1	1	1
				chr4	123639981	123640279	298	3	1	1	0	1	0	0	1	1	0						0	1		0	0	0	1	0	0	0	0	1	0	1
				chr4	123640540	123640748	208	1	0	1	0	0	0	0	0	0	0						0	0		0	0	0	0	0	0	0	0	0	0	0
				chr4	123649412	123651150	1738	0	0	0	0	0	0	0	2	0	0						0	0		0	0	0	0	0	0	0	1	1	0	0
				chr4	123663259	123663467	208	1	0	0	0	1	0	0	0	0	0						0	0		0	0	0	1	0	0	0	0	0	0	0
				chr4	123667044	123670268	3224	2	1	0	0	0	1	0	2	0	1						0	1		0	0	0	0	0	0	0	1	1	0	0
				chr4	123712038	123714477	2439	2	1	0	1	0	0	2	0	2	1						0	1		1	0	0	0	0	1	1	0	0	1	1
				chr4	123725394	123726281	887	2	1	1	0	0	0	2	0	1	0						0	1		0	0	0	0	0	1	1	0	0	1	0
				chr4	123726424	123726691	267	1	0	0	1	0	0	0	0	0	0						0	0		1	0	0	0	0	0	0	0	0	0	0
				chr4	123740680	123740966	286	1	0	1	0	0	0	0	0	0	0						0	0		0	0	0	0	0	0	0	0	0	0	0
				chr4	123819536	123819755	219	1	0	0	1	0	0	0	0	0	0						0	0		1	0	0	0	0	0	0	0	0	0	0
				chr4	123823143	123824433	1290	0	0	0	0	0	0	0	2	0	0						0	0		0	0	0	0	0	0	0	1	1	0	0
				chr4	123829637	123831095	1458	0	0	0	0	0	0	0	2	0	0						0	0		0	0	0	0	0	0	0	1	1	0	0
				chr4	123852371	123858114	5743	0	0	0	0	0	0	0	2	0	0						0	0		0	0	0	0	0	0	0	1	1	0	0
				chr4	123858917	123860404	1487	0	0	0	0	0	0	0	2	0	0						0	0		0	0	0	0	0	0	0	1	1	0	0
				chr4	123866121	123867528	1407	0	0	0	0	0	0	0	2	0	0						0	0		0	0	0	0	0	0	0	1	1	0	0
				chr4	123873147	123875450	2303	0	0	0	0	0	0	0	2	0	0						0	0		0	0	0	0	0	0	0	1	1	0	0
				chr4	123883232	123883514	282	1	0	0	0	1	0	0	0	0	0						0	0		0	0	0	1	0	0	0	0	0	0	0
				chr4	123903739	123905335	1596	0	0	0	0	0	0	0	2	0	0						0	0		0	0	0	0	0	0	0	1	1	0	0
				chr4	123906732	123908007	1275	0	0	0	0	0	0	0	2	0	0						0	0		0	0	0	0	0	0	0	1	1	0	0
				chr4	123911230	123912099	869	0	0	0	0	0	0	0	2	0	0						0	0		0	0	0	0	0	0	0	1	1	0	0
				chr4	123912489	123913410	921	0	0	0	0	0	0	0	2	0	0						0	0		0	0	0	0	0	0	0	1	1	0	0
				chr4	123915634	123916146	512	0	0	0	0	0	0	0	2	0	0						0	0		0	0	0	0	0	0	0	1	1	0	0
				chr4	123918741	123919654	913	0	0	0	0	0	0	0	2	0	0						0	0		0	0	0	0	0	0	0	1	1	0	0
				chr4	123920490	123920761	271	1	0	0	2	0	0	0	0	0	0						0	0		1	0	1	0	0	0	0	0	0	0	0
				chr4	123928325	123931413	3088	0	0	0	0	0	0	0	2	0	0						0	0		0	0	0	0	0	0	0	1	1	0	0
				chr4	123931778	123932704	926	3	1	1	1	0	0	0	2	2	0						0	1		1	0	0	0	0	0	0	1	1	1	1
				chr4	123933173	123934222	1049	0	0	0	0	0	0	0	2	0	0						0	0		0	0	0	0	0	0	0	1	1	0	0
				chr4	123935360	123936250	890	0	0	0	0	0	0	0	2	1	0						0	0		0	0	0	0	0	0	0	1	1	0	1
				chr4	123943966	123944239	273	1	0	0	0	0	1	0	0	0	0						0	0		0	0	0	0	0	0	0	0	0	0	0
				chr4	123945080	123953674	8594	0	0	0	0	0	0	0	2	0	0						0	0		0	0	0	0	0	0	0	1	1	0	0
				chr4	123953938	123955398	1460	2	1	1	0	0	0	1	2	2	0						0	1		0	0	0	0	0	0	1	1	1	1	1
				chr4	123955792	123961378	5586	0	0	0	0	0	0	0	2	0	0
				chr4	123966677	123967549	872	0	0	0	0	0	0	0	2	0	0						0	0		0	0	0	0	0	0	0	1	1	0	0
				chr4	123974917	123976654	1737	0	0	0	0	0	0	0	2	1	0						0	0		0	0	0	0	0	0	0	1	1	0	1
				chr4	123977249	123978244	995	0	0	0	0	0	0	0	2	0	0						0	0		0	0	0	0	0	0	0	1	1	0	0
				chr4	123988002	123988272	270	1	1	0	0	0	0	0	0	0	0						0	1		0	0	0	0	0	0	0	0	0	0	0
				chr4	123988346	123988628	282	1	0	0	0	1	0	0	0	0	0						0	0		0	0	0	1	0	0	0	0	0	0	0
				chr4	123994325	123996399	2074	0	0	0	0	0	0	0	2	0	0						0	0		0	0	0	0	0	0	0	1	1	0	0
				chr4	124006259	124006725	466	2	0	0	1	1	0	0	0	0	0						0	0		1	0	0	1	0	0	0	0	0	0	0
				chr4	124016063	124016701	638	0	0	0	0	0	0	0	2	0	0						0	0		0	0	0	0	0	0	0	1	1	0	0
				chr4	124026083	124026417	334	1	0	0	1	0	0	0	0	0	0						0	0		1	0	0	0	0	0	0	0	0	0	0
				chr4	124028160	124028778	618	0	0	0	0	0	0	0	2	0	0						0	0		0	0	0	0	0	0	0	1	1	0	0
				chr4	124036487	124038485	1998	4	1	1	3	0	1	1	0	2	1						0	1		1	1	1	0	0	0	1	0	0	1	1
				chr4	124044763	124045561	798	0	0	0	0	0	0	0	2	0	0						0	0		0	0	0	0	0	0	0	1	1	0	0
				chr4	124045892	124046164	272	0	0	0	0	0	0	0	2	0	0						0	0		0	0	0	0	0	0	0	1	1	0	0
				chr4	124047182	124048142	960	0	0	0	0	0	0	0	2	0	0						0	0		0	0	0	0	0	0	0	1	1	0	0
				chr4	124050875	124053552	2677	0	0	0	0	0	0	0	2	0	1						0	0		0	0	0	0	0	0	0	1	1	0	0
				chr4	124053863	124054577	714	0	0	0	0	0	0	0	2	0	0						0	0		0	0	0	0	0	0	0	1	1	0	0
				chr4	124056931	124058945	2014	0	0	0	0	0	0	0	2	0	0						0	0		0	0	0	0	0	0	0	1	1	0	0
				chr4	124060466	124072023	11557	0	0	0	0	0	0	0	2	0	0
				chr4	124072241	124073744	1503	4	2	1	2	0	1	0	0	2	1
				chr4	124073924	124078653	4729	0	0	0	0	0	0	0	2	0	0
				chr4	124078970	124080295	1325	2	2	1	0	0	0	0	2	0	1
				chr4	124080949	124085440	4491	0	0	0	0	0	0	0	2	0	0
				chr4	124086358	124087230	872	0	0	0	0	0	0	0	2	0	0						0	0		0	0	0	0	0	0	0	1	1	0	0
				chr4	124094326	124094835	509	0	0	0	0	0	0	0	2	0	0						0	0		0	0	0	0	0	0	0	1	1	0	0
				chr4	124102624	124103319	695	0	0	0	0	0	0	0	2	0	0						0	0		0	0	0	0	0	0	0	1	1	0	0
				chr4	124110380	124111299	919	0	0	0	0	0	0	0	2	0	0						0	0		0	0	0	0	0	0	0	1	1	0	0
				chr4	124111539	124114479	2940	0	0	0	0	0	0	0	2	0	0						0	0		0	0	0	0	0	0	0	1	1	0	0
				chr4	124118145	124122614	4469	1	0	0	0	2	0	0	2	0	0						0	0		0	0	0	1	1	0	0	1	1	0	0
				chr4	124124169	124124669	500	0	0	0	0	0	0	0	2	0	0						0	0		0	0	0	0	0	0	0	1	1	0	0
				chr4	124132230	124133632	1402	0	0	0	0	0	0	0	2	0	1
				chr4	124135506	124138725	3219	0	0	0	0	0	0	0	2	0	1
				chr4	124142359	124143239	880	5	2	1	1	1	1	0	0	2	0
				chr4	124143413	124147164	3751	0	0	0	0	0	0	0	2	0	0
				chr4	124154666	124156509	1843	1	0	0	2	0	0	0	2	0	1						0	0		1	1	0	0	0	0	0	1	1	0	0
				chr4	124159562	124161685	2123	0	0	0	0	0	0	0	2	0	0						0	0		0	0	0	0	0	0	0	1	1	0	0
				chr4	124161909	124162760	851	0	0	0	0	0	0	1	2	0	0						0	0		0	0	0	0	0	0	1	1	1	0	0
				chr4	124162986	124163618	632	1	0	0	3	0	0	1	1	2	0						0	0		1	1	1	0	0	0	1	1	0	1	1
				chr4	124174908	124176167	1259	0	0	0	0	0	0	0	2	0	0						0	0		0	0	0	0	0	0	0	1	1	0	0
				chr4	124184363	124186144	1781	0	0	0	0	0	0	0	2	0	0						0	0		0	0	0	0	0	0	0	1	1	0	0
				chr4	124192684	124193137	453	0	0	0	0	0	0	0	2	0	0						0	0		0	0	0	0	0	0	0	1	1	0	0
				chr4	124197374	124198608	1234	0	0	0	0	0	0	0	0	0	1						0	0		0	0	0	0	0	0	0	0	0	0	0
				chr4	124203543	124204534	991	0	0	0	0	0	0	0	2	0	1						0	0		0	0	0	0	0	0	0	1	1	0	0
				chr4	124228289	124229428	1139	0	0	0	0	0	0	0	0	0	1						0	0		0	0	0	0	0	0	0	0	0	0	0
				chr4	124240054	124240329	275	2	1	0	0	0	1	0	0	0	0						0	1		0	0	0	0	0	0	0	0	0	0	0
				chr4	124245381	124247273	1892	2	1	1	0	0	0	0	2	2	0						0	1		0	0	0	0	0	0	0	1	1	1	1
				chr4	124250648	124254498	3850	1	0	0	1	0	0	0	2	1	0						0	0		1	0	0	0	0	0	0	1	1	1	0
				chr4	124257557	124258236	679	0	0	0	0	0	0	0	2	0	0						0	0		0	0	0	0	0	0	0	1	1	0	0
				chr4	124259755	124260222	467	0	0	0	0	0	0	0	2	0	0						0	0		0	0	0	0	0	0	0	1	1	0	0
				chr4	124266047	124266380	333	0	0	0	0	0	0	0	2	0	0						0	0		0	0	0	0	0	0	0	1	1	0	0
				chr4	124270352	124270825	473	3	1	1	1	0	0	0	0	1	0						0	1		1	0	0	0	0	0	0	0	0	1	0
				chr4	124272011	124272783	772	2	1	0	0	0	1	0	0	2	0						0	1		0	0	0	0	0	0	0	0	0	1	1
				chr4	124279675	124282742	3067	0	0	0	0	0	0	0	2	0	0						0	0		0	0	0	0	0	0	0	1	1	0	0
				chr4	124290573	124294055	3482	0	0	0	0	0	0	0	2	1	1						0	0		0	0	0	0	0	0	0	1	1	0	1
				chr4	124294634	124297019	2385	0	0	0	0	0	0	0	2	0	0						0	0		0	0	0	0	0	0	0	1	1	0	0
				chr4	124310465	124310997	532	0	0	0	0	0	0	0	2	0	0						0	0		0	0	0	0	0	0	0	1	1	0	0
				chr4	124312156	124313564	1408	0	0	0	0	0	0	0	2	1	0						0	0		0	0	0	0	0	0	0	1	1	0	1
				chr4	124313897	124314632	735	0	0	0	0	0	0	0	2	1	0						0	0		0	0	0	0	0	0	0	1	1	0	1
				chr4	124316714	124318324	1610	0	0	0	0	0	0	0	2	1	0						0	0		0	0	0	0	0	0	0	1	1	1	0
				chr4	124321009	124321702	693	0	0	0	0	0	0	0	2	0	0						0	0		0	0	0	0	0	0	0	1	1	0	0
				chr4	124330390	124334161	3771	0	0	0	0	0	0	0	2	0	0
				chr4	124334208	124335767	1559	0	0	0	0	0	0	0	2	2	0
				chr4	124335815	124348922	13107	0	0	0	0	0	0	0	2	2	0
				chr4	124349179	124350203	1024	3	2	1	1	0	0	0	0	2	1
				chr4	124370119	124371394	1275	0	0	0	0	0	0	2	0	2	0						0	0		0	0	0	0	0	1	1	0	0	1	1
				chr4	124372463	124374130	1667	0	0	0	0	0	0	0	2	1	0						0	0		0	0	0	0	0	0	0	1	1	1	0
				chr4	124377584	124378320	736	1	0	0	1	0	0	0	1	2	0						0	0		0	0	1	0	0	0	0	0	1	1	1
				chr4	124379109	124379556	447	0	0	0	0	0	0	0	0	2	0						0	0		0	0	0	0	0	0	0	0	0	1	1
				chr4	124379978	124380493	515	0	0	0	0	0	0	0	0	2	0						0	0		0	0	0	0	0	0	0	0	0	1	1
				chr4	124380781	124382039	1258	0	0	0	0	0	0	2	0	2	0						0	0		0	0	0	0	0	1	1	0	0	1	1
				chr4	124386034	124388614	2580	0	0	0	0	0	0	0	2	2	0						0	0		0	0	0	0	0	0	0	1	1	1	1
				chr4	124391513	124392724	1211	0	0	0	0	0	0	2	0	2	0						0	0		0	0	0	0	0	1	1	0	0	1	1
				chr4	124418722	124419402	680	0	0	0	0	0	0	2	0	2	0						0	0		0	0	0	0	0	1	1	0	0	1	1
				chr4	124427443	124427818	375	0	0	0	0	0	0	0	2	0	0						0	0		0	0	0	0	0	0	0	1	1	0	0
				chr4	124428322	124429377	1055	1	0	0	0	0	1	1	1	2	0						0	0		0	0	0	0	0	0	1	0	1	1	1
				chr4	124460439	124461417	978	0	0	0	0	0	0	2	0	0	0						0	0		0	0	0	0	0	1	1	0	0	0	0
				chr4	124462644	124463610	966	0	0	0	0	0	0	2	0	0	0						0	0		0	0	0	0	0	1	1	0	0	0	0
				chr4	124479098	124480593	1495	0	0	0	0	0	0	2	0	2	0						0	0		0	0	0	0	0	1	1	0	0	1	1
				chr4	124488906	124489431	525	0	0	0	0	0	0	2	0	0	0						0	0		0	0	0	0	0	1	1	0	0	0	0
				chr4	124494866	124495366	500	0	0	0	0	0	0	2	0	0	0						0	0		0	0	0	0	0	1	1	0	0	0	0
				chr4	124524924	124525192	268	0	0	0	0	0	0	0	0	2	0						0	0		0	0	0	0	0	0	0	0	0	1	1
				chr4	124527028	124529000	1972	0	0	0	0	0	0	2	0	2	0						0	0		0	0	0	0	0	1	1	0	0	1	1
				chr4	124537984	124539944	1960	0	0	0	0	0	0	0	2	2	0						0	0		0	0	0	0	0	0	0	1	1	1	1
Pou3f3	chr1:41700000-42857055			chr1	41707685	41708079	394	1	0	0	2	0	0	1	0	0	0						0	0		1	0	1	0	0	1	0	0	0	0	0
				chr1	41708201	41710440	2239	5	2	1	3	2	1	2	0	2	0						1	1		1	1	1	1	1	1	1	0	0	1	1
				chr1	41733869	41734313	444	1	0	1	0	0	0	2	0	0	0						0	0		0	0	0	0	0	1	1	0	0	0	0
				chr1	41747603	41747857	254	1	0	0	0	1	0	0	0	0	0						0	0		0	0	0	1	0	0	0	0	0	0	0
				chr1	41799117	41801404	2287	5	2	1	1	2	1	2	0	2	0						1	1		1	0	0	1	1	1	1	0	0	1	1
				chr1	41866714	41866956	242	1	0	0	1	0	0	0	0	1	0						0	0		1	0	0	0	0	0	0	0	0	1	0
				chr1	41867311	41868609	1298	1	0	0	1	0	0	1	0	2	1
				chr1	41868827	41869761	934	2	1	0	1	0	0	1	0	0	1
				chr1	41869949	41872191	2242	5	2	1	1	1	1	2	0	2	1
				chr1	41880451	41880709	258	1	0	0	0	1	0	0	0	0	0						0	0		0	0	0	1	0	0	0	0	0	0	0
				chr1	41945131	41945433	302	2	0	0	1	1	0	0	0	0	0						0	0		1	0	0	1	0	0	0	0	0	0	0
				chr1	41947577	41948985	1408	3	1	0	1	1	0	2	0	2	0						0	1		1	0	0	1	0	1	1	0	0	1	1
				chr1	41949082	41949506	424	1	0	0	1	0	0	2	0	1	0						0	0		1	0	0	0	0	1	1	0	0	1	0
				chr1	41953149	41955025	1876	0	0	0	0	0	0	0	0	0	1						0	0		0	0	0	0	0	0	0	0	0	0	0
				chr1	41973810	41974055	245	1	1	0	0	0	0	0	0	0	0						0	1		0	0	0	0	0	0	0	0	0	0	0
				chr1	41974343	41977933	3590	3	2	1	1	0	0	2	2	2	1						1	1		1	0	0	0	0	1	1	1	1	1	1
				chr1	41982760	41983260	500	0	0	0	0	0	0	0	2	0	0						0	0		0	0	0	0	0	0	0	1	1	0	0
				chr1	41989117	41989666	549	0	0	0	0	0	0	0	2	0	0						0	0		0	0	0	0	0	0	0	1	1	0	0
				chr1	41989876	41990830	954	0	0	0	0	0	0	0	2	0	0						0	0		0	0	0	0	0	0	0	1	1	0	0
				chr1	41991991	41993886	1895	4	2	1	0	2	1	0	1	2	1						1	1		0	0	0	1	1	0	0	0	1	1	1
				chr1	41994087	41995697	1610	0	0	0	0	0	0	0	2	0	0						0	0		0	0	0	0	0	0	0	1	1	0	0
				chr1	42024764	42024991	227	1	0	1	0	0	0	0	0	0	0						0	0		0	0	0	0	0	0	0	0	0	0	0
				chr1	42038277	42039104	827	0	0	0	0	0	0	0	0	0	1						0	0		0	0	0	0	0	0	0	0	0	0	0
				chr1	42075799	42076232	433	2	1	1	0	0	0	0	0	1	0						0	1		0	0	0	0	0	0	0	0	0	1	0
				chr1	42152915	42153155	240	1	1	0	0	0	0	1	0	0	0						0	1		0	0	0	0	0	1	0	0	0	0	0
				chr1	42153210	42153422	212	1	1	0	0	0	0	1	0	0	0						0	1		0	0	0	0	0	1	0	0	0	0	0
				chr1	42286511	42286745	234	1	0	0	0	0	1	1	0	1	0						0	0		0	0	0	0	0	1	0	0	0	1	0
				chr1	42287668	42288790	1122	4	1	1	1	1	0	2	0	2	0						0	1		1	0	0	1	0	1	1	0	0	1	1
				chr1	42289842	42290781	939	2	1	1	0	0	0	2	0	2	0						0	1		0	0	0	0	0	1	1	0	0	1	1
				chr1	42293896	42294112	216	1	0	0	0	1	0	0	0	0	0						0	0		0	0	0	1	0	0	0	0	0	0	0
				chr1	42297849	42298156	307	1	0	1	0	0	0	0	0	0	0						0	0		0	0	0	0	0	0	0	0	0	0	0
				chr1	42299260	42301492	2232	2	0	1	2	0	0	2	0	2	1						0	0		1	1	0	0	0	1	1	0	0	1	1
				chr1	42313886	42315375	1489	4	1	0	3	1	1	2	0	2	1						0	1		1	1	1	1	1	1	1	0	0	1	1
				chr1	42315765	42316699	934	3	1	0	0	1	1	2	0	0	1
				chr1	42318586	42319310	724	0	0	0	0	0	0	2	0	0	0						0	0		0	0	0	0	0	1	1	0	0	0	0
				chr1	42408711	42409193	482	3	1	1	1	0	0	1	0	0	0						0	1		1	0	0	0	0	1	0	0	0	0	0
				chr1	42422613	42423612	999	0	0	0	0	0	0	0	0	0	1						0	0		0	0	0	0	0	0	0	0	0	0	0
				chr1	42455465	42455927	462	2	1	0	1	0	0	0	0	0	0						0	1		1	0	0	0	0	0	0	0	0	0	0
				chr1	42479986	42480856	870	0	0	0	0	0	0	0	0	0	1						0	0		0	0	0	0	0	0	0	0	0	0	0
				chr1	42528432	42530698	2266	3	1	1	1	0	0	0	0	0	1						0	1		1	0	0	0	0	0	0	0	0	0	0
				chr1	42548673	42548901	228	1	0	0	1	0	0	0	1	0	0						0	0		1	0	0	0	0	0	0	0	1	0	0
				chr1	42578225	42580707	2482	0	0	0	0	0	0	0	0	0	1						0	0		0	0	0	0	0	0	0	0	0	0	0
				chr1	42581302	42581872	570	2	0	0	1	2	0	1	0	0	0						0	0		1	0	0	1	1	0	1	0	0	0	0
				chr1	42595236	42598605	3369	5	1	1	1	2	1	2	0	2	1						0	1		1	0	0	1	1	1	1	0	0	1	1
				chr1	42600270	42600644	374	1	1	0	0	0	0	1	0	1	0						0	1		0	0	0	0	0	1	0	0	0	1	0
				chr1	42686651	42686906	255	1	0	0	1	0	0	2	0	1	0						0	0		1	0	0	0	0	1	1	0	0	0	1
				chr1	42687100	42687371	271	1	0	0	1	0	0	1	0	1	0						0	0		1	0	0	0	0	1	0	0	0	0	1
				chr1	42692489	42692695	206	1	0	0	0	1	0	0	0	0	0						0	0		0	0	0	1	0	0	0	0	0	0	0
				chr1	42705203	42706874	1671	2	2	1	0	0	0	2	0	2	0						1	1		0	0	0	0	0	1	1	0	0	1	1
				chr1	42735090	42737066	1976	0	0	0	0	0	0	2	0	0	1						0	0		0	0	0	0	0	1	1	0	0	0	0
				chr1	42738581	42738889	308	2	1	0	0	1	0	1	0	0	0						0	1		0	0	0	1	0	0	1	0	0	0	0
				chr1	42741119	42742431	1312	0	0	0	0	0	0	2	1	2	0						0	0		1	0	0	0	0	1	1	1	1	1	1
				chr1	42742931	42744043	1112	1	0	0	1	0	0	2	1	2	0
				chr1	42745026	42745346	320	1	0	0	1	0	0	1	1	0	0						0	0		1	0	0	0	0	0	1	0	1	0	0
				chr1	42746986	42749543	2557	3	1	0	1	2	0	2	0	2	1
				chr1	42750052	42753072	3020	3	1	0	0	2	1	2	0	2	0
				chr1	42753403	42756592	3189	0	0	0	0	0	0	2	0	2	0
				chr1	42760350	42762894	2544	2	1	0	2	0	0	2	2	2	0						0	1		1	1	0	0	0	1	1	1	1	1	1
				chr1	42764341	42764588	247	1	0	0	1	0	0	1	1	1	0						0	0		1	0	0	0	0	0	1	0	1	1	0
				chr1	42764676	42765216	540	0	0	0	0	0	0	1	1	2	0						0	0		0	0	0	0	0	0	1	0	1	1	1
				chr1	42765618	42767005	1387	0	0	0	0	0	0	2	2	2	0						0	0		0	0	0	0	0	1	1	1	1	1	1
				chr1	42768074	42769266	1192	0	0	0	0	0	0	1	2	1	0						0	0		0	0	0	0	0	0	1	1	1	0	1
				chr1	42770010	42772097	2087	2	0	0	1	0	1	2	1	2	0						0	0		0	0	1	0	0	1	1	0	1	1	1
				chr1	42784530	42784986	456	0	0	0	0	0	0	2	0	0	0						0	0		0	0	0	0	0	1	1	0	0	0	0
				chr1	42797500	42799241	1741	0	0	0	0	0	0	0	0	0	1						0	0		0	0	0	0	0	0	0	0	0	0	0
				chr1	42820987	42821320	333	2	1	1	0	0	0	0	0	1	0						0	1		0	0	0	0	0	0	0	0	0	1	0
				chr1	42821750	42821961	211	1	0	0	0	1	0	0	0	0	0						0	0		0	0	0	1	0	0	0	0	0	0	0
				chr1	42827846	42829293	1447	0	0	0	0	0	0	0	2	0	0						0	0		0	0	0	0	0	0	0	1	1	0	0
				chr1	42832263	42832594	331	1	0	1	0	0	0	0	0	0	0						0	0		0	0	0	0	0	0	0	0	0	0	0
				chr1	42842010	42842283	273	1	0	0	1	0	0	0	0	0	0						0	0		1	0	0	0	0	0	0	0	0	0	0
Sox9	chr11:111700000-113500000			chr11	111704879	111706296	1417	4	2	1	3	0	1	1	0	2	0						1	1		1	1	1	0	0	0	1	0	0	1	1
				chr11	111769342	111769629	287	1	0	1	0	0	0	0	0	0	0						0	0		0	0	0	0	0	0	0	0	0	0	0
				chr11	111809048	111809389	341	1	0	0	3	0	0	0	0	0	0						0	0		1	1	1	0	0	0	0	0	0	0	0
				chr11	111822416	111824278	1862	0	0	0	0	0	0	0	0	0	1						0	0		0	0	0	0	0	0	0	0	0	0	0
				chr11	111888840	111890932	2092	0	0	0	0	0	0	0	0	0	1						0	0		0	0	0	0	0	0	0	0	0	0	0
				chr11	112001871	112002218	347	3	1	1	0	0	1	0	0	0	0						0	1		0	0	0	0	0	0	0	0	0	0	0
				chr11	112038195	112038477	282	1	0	0	2	0	0	0	0	0	0						0	0		1	0	1	0	0	0	0	0	0	0	0
				chr11	112058312	112060113	1801	5	2	1	2	1	1	2	0	2	0						1	1		1	0	1	1	0	1	1	0	0	1	1
				chr11	112095704	112096283	579	1	1	0	0	0	0	1	0	2	0						0	1		0	0	0	0	0	1	0	0	0	1	1
				chr11	112139892	112140234	342	1	0	0	0	1	0	0	0	0	0						0	0		0	0	0	1	0	0	0	0	0	0	0
				chr11	112168852	112169138	286	1	0	0	0	1	0	0	0	0	0						0	0		0	0	0	1	0	0	0	0	0	0	0
				chr11	112272711	112274981	2270	3	2	1	1	0	0	2	0	2	1						1	1		1	0	0	0	0	1	1	0	0	1	1
				chr11	112310843	112312735	1892	0	0	0	0	0	0	0	0	0	1						0	0		0	0	0	0	0	0	0	0	0	0	0
				chr11	112361706	112364531	2825	5	2	1	2	1	1	2	0	2	0						1	1		1	0	1	1	0	1	1	0	0	1	1
				chr11	112364887	112365111	224	1	0	0	1	0	0	0	0	0	0						0	0		1	0	0	0	0	0	0	0	0	0	0
				chr11	112378929	112379244	315	1	0	0	1	0	0	0	0	0	0						0	0		1	0	0	0	0	0	0	0	0	0	0
				chr11	112391525	112392026	501	1	0	0	3	0	0	0	0	0	0						0	0		1	1	1	0	0	0	0	0	0	0	0
				chr11	112403868	112404226	358	4	1	1	0	1	1	0	0	0	0						0	1		0	0	0	1	0	0	0	0	0	0	0
				chr11	112414803	112415246	443	1	0	0	1	0	0	0	0	0	0						0	0		1	0	0	0	0	0	0	0	0	0	0
				chr11	112426226	112426582	356	4	2	1	0	1	1	0	0	0	0						1	1		0	0	0	1	0	0	0	0	0	0	0
				chr11	112453936	112454305	369	2	2	1	0	0	0	0	0	0	0						1	1		0	0	0	0	0	0	0	0	0	0	0
				chr11	112455229	112455451	222	1	1	0	0	0	0	0	0	0	0						0	1		0	0	0	0	0	0	0	0	0	0	0
				chr11	112533315	112533794	479	4	2	1	2	0	1	0	0	0	0						1	1		1	0	1	0	0	0	0	0	0	0	0
				chr11	112569702	112569977	275	1	0	0	0	2	0	0	0	0	0						0	0		0	0	0	1	1	0	0	0	0	0	0
				chr11	112618035	112618569	534	1	0	0	1	0	0	0	0	2	0						0	0		1	0	0	0	0	0	0	0	0	1	1
				chr11	112642559	112644221	1662	2	1	0	0	0	1	2	0	2
				chr11	112644897	112645916	1019	0	0	0	0	0	0	2	0	2
				chr11	112646111	112647085	974	0	0	0	0	0	0	2	0	2
				chr11	112649246	112649542	296	1	0	0	1	0	0	0	0	0	0						0	0		1	0	0	0	0	0	0	0	0	0	0
				chr11	112662630	112663308	678	1	0	0	0	1	0	2	0	1	0						0	0		0	0	0	1	0	1	1	0	0	0	1
				chr11	112665400	112665636	236	1	0	0	0	2	0	0	0	0	0						0	0		0	0	0	1	1	0	0	0	0	0	0
				chr11	112669826	112670176	350	2	0	0	3	1	0	0	0	0	0						0	0		1	1	1	1	0	0	0	0	0	0	0
				chr11	112671200	112674587	3387	4	1	1	1	0	1	2	0	2	0						0	1		1	0	0	0	0	1	1	0	0	1	1
				chr11	112679199	112679399	200	1	0	0	1	0	0	0	0	0	0						0	0		1	0	0	0	0	0	0	0	0	0	0
				chr11	112700956	112702047	1091	0	0	0	0	0	0	2	0	1	0						0	0		0	0	0	0	0	1	1	0	0	0	1
				chr11	112722431	112722750	319	0	0	0	0	0	0	2	0	1	0						0	0		0	0	0	0	0	1	1	0	0	1	0
				chr11	112730972	112732459	1487	1	1	0	0	0	0	2	0	2	0						0	1		0	0	0	0	0	1	1	0	0	1	1
				chr11	112733315	112733526	211	1	0	0	1	0	0	0	0	0	0						0	0		1	0	0	0	0	0	0	0	0	0	0
				chr11	112734200	112734400	200	1	0	0	1	0	0	0	0	0	0						0	0		1	0	0	0	0	0	0	0	0	0	0
				chr11	112837395	112839363	1968	3	2	1	1	0	0	2	0	2	0						1	1		1	0	0	0	0	1	1	0	0	1	1
				chr11	112843421	112845275	1854	3	1	0	1	2	0	2	0	2	0						0	1		1	0	0	1	1	1	1	0	0	1	1
				chr11	112852226	112852513	287	1	0	0	0	1	0	0	0	0	0						0	0		0	0	0	1	0	0	0	0	0	0	0
				chr11	112853323	112853545	222	1	0	0	0	1	0	0	0	0	0						0	0		0	0	0	1	0	0	0	0	0	0	0
				chr11	112874947	112876275	1328	2	2	1	0	0	0	0	0	0	1						1	1		0	0	0	0	0	0	0	0	0	0	0
				chr11	112877584	112879719	2135	3	2	1	2	0	0	2	0	2	0						1	1		1	0	1	0	0	1	1	0	0	1	1
				chr11	112907150	112908202	1052	1	0	0	0	0	1	1	0	2	1						0	0		0	0	0	0	0	1	0	0	0	1	1
				chr11	112918037	112918844	807	2	1	1	0	0	0	0	0	2	0						0	1		0	0	0	0	0	0	0	0	0	1	1
				chr11	112981926	112982787	861	0	0	0	0	0	0	0	0	2	0						0	0		0	0	0	0	0	0	0	0	0	1	1
				chr11	113004694	113006389	1695	3	1	0	1	2	0	2	0	2	0						0	1		1	0	0	1	1	1	1	0	0	1	1
				chr11	113025594	113027244	1650	0	0	0	0	0	0	1	0	2	1						0	0		0	0	0	0	0	0	1	0	0	1	1
				chr11	113035435	113035856	421	0	0	0	0	0	0	0	0	2	0						0	0		0	0	0	0	0	0	0	0	0	1	1
				chr11	113036595	113037040	445	0	0	0	0	0	0	0	0	2	0						0	0		0	0	0	0	0	0	0	0	0	1	1
				chr11	113038646	113038910	264	1	0	0	1	0	0	0	0	0	0						0	0		1	0	0	0	0	0	0	0	0	0	0
				chr11	113043603	113043936	333	1	0	0	1	0	0	0	0	0	0						0	0		1	0	0	0	0	0	0	0	0	0	0
				chr11	113044871	113045677	806	0	0	0	0	0	0	2	0	1	0						0	0		0	0	0	0	0	1	1	0	0	0	1
				chr11	113049309	113050687	1378	0	0	0	0	0	0	2	0	2	0						0	0		0	0	0	0	0	1	1	0	0	1	1
				chr11	113051201	113051672	471	0	0	0	0	0	0	2	0	0	0						0	0		0	0	0	0	0	1	1	0	0	0	0
				chr11	113051952	113052449	497	0	0	0	0	0	0	2	0	0	0						0	0		0	0	0	0	0	1	1	0	0	0	0
				chr11	113055642	113055942	300	1	0	0	1	0	0	0	0	0	0						0	0		1	0	0	0	0	0	0	0	0	0	0
				chr11	113058545	113059420	875	0	0	0	0	0	0	0	0	2	0						0	0		0	0	0	0	0	0	0	0	0	1	1
				chr11	113062621	113063657	1036	0	0	0	0	0	0	0	0	2	0						0	0		0	0	0	0	0	0	0	0	0	1	1
				chr11	113082952	113083606	654	0	0	0	0	0	0	2	0	0	0						0	0		0	0	0	0	0	1	1	0	0	0	0
				chr11	113091455	113091743	288	1	0	0	1	0	0	0	0	0	0						0	0		1	0	0	0	0	0	0	0	0	0	0
				chr11	113093277	113093777	500	0	0	0	0	0	0	2	0	1	0						0	0		0	0	0	0	0	1	1	0	0	0	1
				chr11	113122868	113123790	922	1	0	0	0	0	1	2	0	2	0						0	0		0	0	0	0	0	1	1	0	0	1	1
				chr11	113139984	113140551	567	0	0	0	0	0	0	0	0	2	0						0	0		0	0	0	0	0	0	0	0	0	1	1
				chr11	113159071	113159373	302	1	0	0	2	0	0	0	0	0	0						0	0		1	0	1	0	0	0	0	0	0	0	0
				chr11	113160753	113161421	668	1	1	0	0	0	0	0	0	2	0						0	1		0	0	0	0	0	0	0	0	0	1	1
				chr11	113168953	113171862	2909	3	1	1	1	0	0	2	0	2	1						0	1		1	0	0	0	0	1	1	0	0	1	1
				chr11	113184901	113185103	202	1	1	0	0	0	0	0	0	0	0						0	1		0	0	0	0	0	0	0	0	0	0	0
				chr11	113187587	113187901	314	0	0	0	0	0	0	0	0	2	0						0	0		0	0	0	0	0	0	0	0	0	1	1
				chr11	113244239	113244688	449	1	0	0	3	0	0	0	0	0	0						0	0		1	1	1	0	0	0	0	0	0	0	0
				chr11	113254636	113255647	1011	2	1	1	0	0	0	1	0	2	0						0	1		0	0	0	0	0	0	1	0	0	1	1
				chr11	113256194	113256482	288	0	0	0	0	0	0	0	0	2	0						0	0		0	0	0	0	0	0	0	0	0	1	1
				chr11	113257625	113257955	330	2	1	1	0	0	0	0	0	0	0						0	1		0	0	0	0	0	0	0	0	0	0	0
				chr11	113260075	113260474	399	1	0	0	3	0	0	0	0	0	0						0	0		1	1	1	0	0	0	0	0	0	0	0
				chr11	113300332	113301940	1608	2	1	0	2	0	0	2	0	2	0						0	1		1	0	1	0	0	1	1	0	0	1	1
				chr11	113311607	113311869	262	0	0	0	0	0	0	2	0	0	0						0	0		0	0	0	0	0	1	1	0	0	0	0
				chr11	113317436	113317729	293	1	0	0	0	2	0	0	0	0	0						0	0		0	0	0	1	1	0	0	0	0	0	0
				chr11	113328692	113329873	1181	2	1	0	1	0	0	2	0	2	0						0	1		1	0	0	0	0	1	1	0	0	1	1
				chr11	113336384	113336584	200	1	0	0	0	1	0	0	0	0	0						0	0		0	0	0	0	1	0	0	0	0	0	0
				chr11	113338482	113338856	374	1	0	0	0	2	0	0	0	0	0						0	0		0	0	0	1	1	0	0	0	0	0	0
				chr11	113341154	113341440	286	1	1	0	0	0	0	0	0	0	0						0	1		0	0	0	0	0	0	0	0	0	0	0
				chr11	113369176	113369382	206	1	0	0	1	0	0	0	0	0	0						0	0		1	0	0	0	0	0	0	0	0	0	0
				chr11	113382446	113383215	769	1	0	1	0	0	0	0	2	0	0						0	0		0	0	0	0	0	0	0	1	1	0	0
				chr11	113400172	113401114	942	1	0	0	0	0	1	2	0	2	0						0	0		0	0	0	0	0	1	1	0	0	1	1
				chr11	113420791	113421169	378	1	0	0	2	0	0	0	0	0	0						0	0		1	0	1	0	0	0	0	0	0	0	0
				chr11	113426576	113427432	856	0	0	0	0	0	0	0	0	2	0						0	0		0	0	0	0	0	0	0	0	0	1	1
				chr11	113473053	113473693	640	0	0	0	0	0	0	0	0	2	0						0	0		0	0	0	0	0	0	0	0	0	1	1
				chr11	113479172	113483468	4296	0	0	0	0	0	0	0	2	2	0						0	0		0	0	0	0	0	0	0	1	1	1	1
				chr11	113497940	113498233	293	1	0	1	0	0	0	0	0	0	0						0	0		0	0	0	0	0	0	0	0	0	0	0
Sp8	chr12:119000000-120191051			chr12	119231685-119232413	119004249	#VALUE!	0	0	0	0	0	0	0	0	2	0						0	0		0	0	0	0	0	0	0	0	0	1	1
				chr12	119004761	119005166	405	0	0	0	0	0	0	0	2	0	0						0	0		0	0	0	0	0	0	0	1	1	0	0
				chr12	119005635	119006213	578	0	0	0	0	0	0	0	2	0	0						0	0		0	0	0	0	0	0	0	1	1	0	0
				chr12	119006597	119007181	584	0	0	0	0	0	0	0	2	0	0						0	0		0	0	0	0	0	0	0	1	1	0	0
				chr12	119007855	119009274	1419	0	0	0	0	0	0	0	2	0	0						0	0		0	0	0	0	0	0	0	1	1	0	0
				chr12	119009999	119010588	589	0	0	0	0	0	0	0	2	0	0						0	0		0	0	0	0	0	0	0	1	1	0	0
				chr12	119012425	119012633	208	1	0	0	1	0	0	0	0	0	0						0	0		1	0	0	0	0	0	0	0	0	0	0
				chr12	119025188	119025473	285	1	1	0	0	0	0	0	0	0	0						0	1		0	0	0	0	0	0	0	0	0	0	0
				chr12	119026114	119027569	1455	0	0	0	0	0	0	0	2	0	0						0	0		0	0	0	0	0	0	0	1	1	0	0
				chr12	119044012	119046696	2684	4	2	1	0	2	1	0	2	2	1						1	1		0	0	0	1	1	0	0	1	1	1	1
				chr12	119047862	119048442	580	4	2	1	1	0	1	0	0	2	0
				chr12	119048922	119051949	3027	0	0	0	0	0	0	0	2	0	0
				chr12	119057635	119058218	583	0	0	0	0	0	0	0	2	0	0						0	0		0	0	0	0	0	0	0	1	1	0	0
				chr12	119081538	119082835	1297	0	0	0	0	0	0	2	0	2	0						0	0		0	0	0	0	0	1	1	0	0	1	1
				chr12	119091637	119091888	251	1	0	0	2	0	0	0	0	0	0						0	0		1	0	1	0	0	0	0	0	0	0	0
				chr12	119153823	119154111	288	0	0	0	0	0	0	0	2	1	0						0	0		0	0	0	0	0	0	0	1	1	1	0
				chr12	119154124	119154644	520	2	1	0	0	2	0	0	1	2	0						0	1		0	0	0	1	1	0	0	1	0	1	1
				chr12	119193362	119194254	892	0	0	0	0	0	0	0	2	0	0						0	0		0	0	0	0	0	0	0	1	1	0	0
				chr12	119211470	119211974	504	0	0	0	0	0	0	0	2	0	0						0	0		0	0	0	0	0	0	0	1	1	0	0
				chr12	119213761	119217515	3754	0	0	0	0	0	0	0	2	0	0						1	1		0	0	0	0	0	0	0	1	1	1	1
				chr12	119218131	119218538	407	2	2	1	0	0	0	0		2
				chr12	119218883	119219492	609	0	0	0	0	0	0	0	2	0	0						0	0		0	0	0	0	0	0	0	1	1	0	0
				chr12	119221264	119222576	1312	0	0	0	0	0	0	0	2	0	0						0	0		0	0	0	0	0	0	0	1	1	0	0
				chr12	119223780	119224968	1188	0	0	0	0	0	0	0	2	0	0						0	0		0	0	0	0	0	0	0	1	1	0	0
				chr12	119227373	119228339	966	3	2	1	2	0	0	0	2	2	1
				chr12	119228883	119230997	2114	0	0	0	0	0	0	0	2	2	0
				chr12	119231685	119232413	728	0	0	0	0	0	0	0	0	0	0
				chr12	119232606	119233398	792	0	0	0	0	0	0	0	2	0	0						0	0		0	0	0	0	0	0	0	1	1	0	0
				chr12	119260134	119260805	671	0	0	0	0	0	0	0	2	0	0						0	0		0	0	0	0	0	0	0	1	1	0	0
				chr12	119266627	119267663	1036	1	0	1	0	0	0	0		1
				chr12	119267840	119272532	4692	0	0	0	0	0	0	0	2
				chr12	119293618	119293885	267	1	0	0	0	2	0	0	0	0	0						0	0		0	0	0	1	1	0	0	0	0	0	0
				chr12	119411383	119411603	220	1	0	1	0	0	0	0	0	0	0						0	0		0	0	0	0	0	0	0	0	0	0	0
				chr12	119435782	119437908	2126	0	0	0	0	0	0	0	2	2	0						0	0		0	0	0	0	0	0	0	1	1	1	1
				chr12	119537426	119537639	213	0	0	0	0	0	0	0	0	2	0						0	0		0	0	0	0	0	0	0	0	0	1	1
				chr12	119538976	119541351	2375	0	0	0	0	0	0	2	0	2	0						0	0		0	0	0	0	0	1	1	0	0	1	1
				chr12	119643067	119644675	1608	0	0	0	0	0	0	0	2	0	0						0	0		0	0	0	0	0	0	0	1	1	0	0
				chr12	119693288	119693866	578	0	0	0	0	0	0	0	2	0	0						0	0		0	0	0	0	0	0	0	1	1	0	0
				chr12	119694076	119694276	200	1	0	0	0	1	0	0	0	0	0						0	0		0	0	0	1	0	0	0	0	0	0	0
				chr12	119695862	119696945	1083	0	0	0	0	0	0	0	2	2	0						0	0		0	0	0	0	0	0	0	1	1	1	1
				chr12	119697195	119700968	3773	0	0	0	0	0	0	0	2	0	0
				chr12	119710539	119711504	965	0	0	0	0	0	0	0	2	0	0						0	0		0	0	0	0	0	0	0	1	1	0	0
				chr12	119711728	119711945	217	0	0	0	0	0	0	0	2	0	0						0	0		0	0	0	0	0	0	0	1	1	0	0
				chr12	119712676	119712876	200	1	0	0	0	1	0	0	0	0	0						0	0		0	0	0	1	0	0	0	0	0	0	0
				chr12	119738466	119739538	1072	0	0	0	0	0	0	0	0	0	1						0	0		0	0	0	0	0	0	0	0	0	0	0
				chr12	119746982	119747506	524	0	0	0	0	0	0	0	2	0	0						0	0		0	0	0	0	0	0	0	1	1	0	0
				chr12	119767794	119769320	1526	2	1	0	1	0	0	2	2	2	0						0	1		1	0	0	0	0	1	1	1	1	1	1
				chr12	119859490	119860021	531	0	0	0	0	0	0	1	0	2	0						0	0		0	0	0	0	0	0	1	0	0	1	1
				chr12	119884102	119884637	535	0	0	0	0	0	0	0	2	0	0						0	0		0	0	0	0	0	0	0	1	1	0	0
				chr12	119885764	119886764	1000	1	1	0	0	0	0	0	2	1	1
				chr12	119887813	119888832	1019	2	1	1	0	0	0	0	2	1	0
				chr12	119889120	119889809	689	4	1	0	2	2	1	0	0	2	1
				chr12	119890370	119891484	1114	0	0	0	0	0	0	0	2	0	0
				chr12	119893366	119894278	912	0	0	0	0	0	0	0	2	0	0						0	0		0	0	0	0	0	0	0	1	1	0	0
				chr12	119894967	119897485	2518	0	0	0	0	0	0	0	2	0	0
				chr12	119897695	119898431	736	3	2	1	0	0	1	0	2	2	0
				chr12	119899372	119900919	1547	5	1	1	1	2	1	1	0	2	0
				chr12	119901301	119902387	1086	0	0	0	0	0	0	0	2	0	0
				chr12	119902947	119903733	786	0	0	0	0	0	0	0	2	0	0						0	0		0	0	0	0	0	0	0	1	1	0	0
				chr12	119904399	119905885	1486	0	0	0	0	0	0	0	2	0	0						0	0		0	0	0	0	0	0	0	1	1	0	0
				chr12	119940482	119940982	500	0	0	0	0	0	0	0	2	0	0						0	0		0	0	0	0	0	0	0	1	1	0	0
				chr12	119941220	119943791	2571	0	0	0	0	0	0	0	2	0	1						0	0		0	0	0	0	0	0	0	1	1	0	0
				chr12	119944471	119945838	1367	2	1	0	0	2	0	0	2	0	0						0	1		0	0	0	1	1	0	0	1	1	0	0
				chr12	119946518	119949085	2567	0	0	0	0	0	0	0	2	0	0						0	0		0	0	0	0	0	0	0	1	1	0	0
				chr12	119949374	119950227	853	0	0	0	0	0	0	0	2	0	0						0	0		0	0	0	0	0	0	0	1	1	0	0
				chr12	119954393	119957880	3487	0	0	0	0	0	0	0	2	1	0
				chr12	119958422	119959186	764	3	2	1	2	0	0	0	0	2	1
				chr12	119959907	119962013	2106	0	0	0	0	0	0	0	2	0	0
				chr12	119962833	119965376	2543	2	1	0	0	0	1	0	2	1	1						0	1		0	0	0	0	0	0	0	1	1	0	1
				chr12	119987492	119987725	233	1	1	0	0	0	0	0	0	0	0						0	1		0	0	0	0	0	0	0	0	0	0	0
				chr12	120013973	120014499	526	0	0	0	0	0	0	0	2	0	0						0	0		0	0	0	0	0	0	0	1	1	0	0
				chr12	120015639	120018311	2672	0	0	0	0	0	0	0	2	0	0						0	0		0	0	0	0	0	0	0	1	1	0	0
				chr12	120020602	120022605	2003	0	0	0	0	0	0	0	2	0	0						1	1		1	0	0	0	0	0	0	1	1	0	0
				chr12	120023064	120023586	522	3	2	1	1	0	0	0	0	2
				chr12	120023634	120026968	3334	1	1	0	0	0	0	0	2	0	0						0	1		0	0	0	0	0	0	0	1	1	0	0
				chr12	120029436	120029675	239	0	0	0	0	0	0	0	2	0	0						0	0		0	0	0	0	0	0	0	1	1	0	0
				chr12	120049576	120051006	1430	0	0	0	0	0	0	0	2	0	0						0	0		0	0	0	0	0	0	0	1	1	0	0
				chr12	120074875	120075868	993	1	0	0	1	0	0	0	2	2	0
				chr12	120076313	120077358	1045	0	0	0	0	0	0	0	2	0	0
				chr12	120078501	120080063	1562	4	2	1	1	2	0	2	0	2	1
				chr12	120081190	120082607	1417	0	0	0	0	0	0	1	2	2	1
				chr12	120084834	120089496	4662	0	0	0	0	0	0	2	2	2	0
				chr12	120092994	120094199	1205	0	0	0	0	0	0	2	0	2	0
				chr12	120179875	120180144	269	1	0	0	1	0	0	0	0	0	0						0	0		1	0	0	0	0	0	0	0	0	0	0
Tcf4	chr18:68600000-69947621			chr18	68660220	68660571	351	1	0	0	2	0	0	0	0	0	0						0	0		1	0	1	0	0	0	0	0	0	0	0
				chr18	68703016	68703486	470	1	0	0	0	2	0	0	0	0	0						0	0		0	0	0	1	1	0	0	0	0	0	0
				chr18	68707395	68707666	271	1	1	0	0	0	0	0	0	0	0						0	1		0	0	0	0	0	0	0	0	0	0	0
				chr18	68851303	68852268	965	1	1	0	0	0	0	0	2	0	0						0	1		0	0	0	0	0	0	0	1	1	0	0
				chr18	68912338	68912555	217	1	0	0	0	1	0	0	0	0	0						0	0		0	0	0	0	1	0	0	0	0	0	0
				chr18	68951045	68951398	353	1	0	0	0	1	0	0	0	0	0						0	0		0	0	0	0	1	0	0	0	0	0	0
				chr18	69007030	69009695	2665	0	0	0	0	0	0	0	2	0	0						0	0		0	0	0	0	0	0	0	1	1	0	0
				chr18	69010288	69013228	2940	5	2	1	1	1	1	0	2	2	0						1	1		1	0	0	1	0	0	0	1	1	1	1
				chr18	69013777	69015933	2156	0	0	0	0	0	0	0	2	0	0						0	0		0	0	0	0	0	0	0	1	1	0	0
				chr18	69017075	69018812	1737	0	0	0	0	0	0	0	2	0	0						0	0		0	0	0	0	0	0	0	1	1	0	0
				chr18	69030400	69031043	643	0	0	0	0	0	0	0	2	0	0						0	0		0	0	0	0	0	0	0	1	1	0	0
				chr18	69064848	69065068	220	1	0	0	0	1	0	0	0	0	0						0	0		0	0	0	1	0	0	0	0	0	0	0
				chr18	69068983	69071495	2512	0	0	0	0	0	0	0	0	0	1						0	0		0	0	0	0	0	0	0	0	0	0	0
				chr18	69123464	69123664	200	1	0	1	0	0	0	0	0	0	0						0	0		0	0	0	0	0	0	0	0	0	0	0
				chr18	69135585	69137192	1607	2	1	0	3	0	0	2	0	2	0						0	1		1	1	1	0	0	1	1	0	0	1	1
				chr18	69141165	69141453	288	3	1	1	0	1	0	0	0	0	0						0	1		0	0	0	1	0	0	0	0	0	0	0
				chr18	69169750	69169953	203	1	0	1	0	0	0	0	0	0	0						0	0		0	0	0	0	0	0	0	0	0	0	0
				chr18	69170803	69171122	319	2	1	1	0	0	0	0	0	0	0						0	1		0	0	0	0	0	0	0	0	0	0	0
				chr18	69255489	69256442	953	0	0	0	0	0	0	0	0	0	1						0	0		0	0	0	0	0	0	0	0	0	0	0
				chr18	69257747	69258124	377	1	0	0	2	0	0	0	0	0	0						0	0		1	0	1	0	0	0	0	0	0	0	0
				chr18	69264503	69264784	281	1	0	0	0	1	0	0	0	0	0						0	0		0	0	0	1	0	0	0	0	0	0	0
				chr18	69284214	69285465	1251	0	0	0	0	0	0	0	0	0	1						0	0		0	0	0	0	0	0	0	0	0	0	0
				chr18	69301914	69302255	341	2	1	1	0	0	0	0	0	0	0						0	1		0	0	0	0	0	0	0	0	0	0	0
				chr18	69303874	69304122	248	1	1	0	0	0	0	0	0	0	0						0	1		0	0	0	0	0	0	0	0	0	0	0
				chr18	69356361	69359330	2969	1	0	0	1	0	0	1	2	2	0						0	0		1	0	0	0	0	0	1	1	1	1	1
				chr18	69359632	69360442	810	0	0	0	0	0	0	0	2	0	0						0	0		0	0	0	0	0	0	0	1	1	0	0
				chr18	69425396	69425638	242	1	0	0	0	1	0	0	0	0	0						0	0		0	0	0	1	0	0	0	0	0	0	0
				chr18	69503496	69505235	1739	1	1	0	0	0	0	2	0	2	0						0	1		0	0	0	0	0	1	1	0	0	1	1
				chr18	69505410	69507072	1662	0	0	0	0	0	0	2	0	2	0						0	0		0	0	0	0	0	1	1	0	0	1	1
				chr18	69507497	69508735	1238	0	0	0	0	0	0	2	0	0	0
				chr18	69510935	69511435	500	0	0	0	0	0	0	2	0	0	0						0	0		0	0	0	0	0	1	1	0	0	0	0
				chr18	69542925	69543165	240	1	0	0	1	0	0	0	0	0	0						0	0		1	0	0	0	0	0	0	0	0	0	0
				chr18	69555758	69556335	577	0	0	0	0	0	0	2	0	0	0						0	0		0	0	0	0	0	1	1	0	0	0	0
				chr18	69564050	69564383	333	1	2	0	0	0	0	0	0	0	0						1	1		0	0	0	0	0	0	0	0	0	0	0
				chr18	69588493	69588693	200	1	0	0	0	1	0	0	0	0	0						0	0		0	0	0	1	0	0	0	0	0	0	0
				chr18	69594313	69594539	226	1	1	0	0	0	0	0	0	0	0						0	1		0	0	0	0	0	0	0	0	0	0	0
				chr18	69596444	69597037	593	1	0	0	1	0	0	2	0	0	0						0	0		1	0	0	0	0	1	1	0	0	0	0
				chr18	69656109	69656747	638	0	0	0	0	0	0	2	0	0	0						0	0		0	0	0	0	0	1	1	0	0	0	0
				chr18	69658726	69660459	1733	5	2	1	1	1	1	2	0	2	1
				chr18	69660600	69662286	1686	1	0	0	1	0	0	2	0	2	0
				chr18	69675087	69675291	204	0	0	0	0	0	0	2	0	0	0						0	0		0	0	0	0	0	1	1	0	0	0	0
				chr18	69675810	69677039	1229	0	0	0	0	0	0	2	0	2	0						0	0		0	0	0	0	0	1	1	0	0	1	1
				chr18	69677044	69678697	1653	2	1	0	0	0	1	2	0	1	0						0	1		0	0	0	0	0	1	1	0	0	1	0
				chr18	69681237	69682150	913	0	0	0	0	0	0	2	0	1	0						0	0		0	0	0	0	0	1	1	0	0	1	0
				chr18	69684098	69684379	281	1	1	0	0	0	0	0	0	0	0						0	1		0	0	0	0	0	0	0	0	0	0	0
				chr18	69690333	69690647	314	1	0	0	2	0	0	0	0	0	0						0	0		1	0	1	0	0	0	0	0	0	0	0
				chr18	69706161	69709018	2857	0	0	0	0	0	0	0	0	0	1						0	0		0	0	0	0	0	0	0	0	0	0	0
				chr18	69718070	69719927	1857	2	1	0	1	0	0	2	0	2	0						0	1		1	0	0	0	0	1	1	0	0	1	1
				chr18	69720936	69723616	2680	5	2	1	1	1	1	2	0	2	1						1	1		1	0	0	1	0	1	1	0	0	1	1
				chr18	69729896	69730802	906	0	0	0	0	0	0	2	0	1	0						0	0		0	0	0	0	0	1	1	0	0	0	1
				chr18	69735016	69736955	1939	1	0	0	1	0	0	2	0	1	0						0	0		1	0	0	0	0	1	1	0	0	1	0
				chr18	69737364	69738000	636	3	1	1	0	2	0	0	0	0	0						0	1		0	0	0	1	1	0	0	0	0	0	0
				chr18	69748112	69748335	223	1	1	0	0	0	0	0	0	0	0						0	1		0	0	0	0	0	0	0	0	0	0	0
				chr18	69750994	69751660	666	1	1	0	0	0	0	2	0	0	0
				chr18	69751863	69754480	2617	5	1	1	2	1	1	2	0	2	0
				chr18	69755176	69756364	1188	1	1	0	0	0	0	2	0	2	0
				chr18	69766237	69767137	900	3	1	1	1			2	0	2	1
				chr18	69767258	69768872	1614	5	2	1	1	1	1	2	0	2	1
				chr18	69768968	69769471	503	1	0	1	0	0	0	1	0	0	1
				chr18	69771526	69771921	395	1	0	0	1	0	0	0	0	0	0						0	0		1	0	0	0	0	0	0	0	0	0	0
				chr18	69772165	69773100	935	0	0	0	0	0	0	2	0	0	0						0	0		0	0	0	0	0	1	1	0	0	0	0
				chr18	69773456	69774010	554	1	0	0	1	0	0	2	0	0	0						0	0		1	0	0	0	0	1	1	0	0	0	0
				chr18	69789384	69789659	275	1	1	0	0	0	0	0	0	0	0						0	1		0	0	0	0	0	0	0	0	0	0	0
				chr18	69791191	69791391	200	1	1	0	0	0	0	0	0	0	0						0	1		0	0	0	0	0	0	0	0	0	0	0
				chr18	69796205	69796567	362	0	0	0	0	0	0	2	0	0	0						0	0		0	0	0	0	0	1	1	0	0	0	0
				chr18	69825784	69826094	310	1	0	1	0	0	0	0	0	0	0						0	0		0	0	0	0	0	0	0	0	0	0	0
				chr18	69833744	69834442	698	0	0	0	0	0	0	2	0	0	0						0	0		0	0	0	0	0	1	1	0	0	0	0
				chr18	69840429	69840649	220	1	0	0	1	0	0	0	0	0	0						0	0		1	0	0	0	0	0	0	0	0	0	0
				chr18	69841093	69841810	717	0	0	0	0	0	0	2	0	0	0						0	0		0	0	0	0	0	1	1	0	0	0	0
				chr18	69896769	69896987	218	1	0	1	0	0	0	0	0	0	0						0	0		0	0	0	0	0	0	0	0	0	0	0
Tle1	chr4:71000000-72800000			chr4	71104923	71105215	292	1	0	1	0	0	0	0	0	0	0						0	0		0	0	0	0	0	0	0	0	0	0	0
				chr4	71138342	71141622	3280	0	0	0	0	0	0	0	2	0	0
				chr4	71141669	71143961	2292	3	1	1	2	0	0	0	0	2	0
				chr4	71144418	71147014	2596	5	2	1	1	2	1	0	0	2	1
				chr4	71147456	71154731	7275	0	0	0	0	0	0	0	2	0	0
				chr4	71179183	71179439	256	1	1	0	0	0	0	0	1	0	0						0	1		0	0	0	0	0	0	0	0	1	0	0
				chr4	71425801	71426827	1026	3	1	1	0	2	0	2	0	2	0						0	1		0	0	0	1	1	1	1	0	0	1	1
				chr4	71470183	71470511	328	1	0	0	0	2	0	0	0	0	0						0	0		0	0	0	1	1	0	0	0	0	0	0
				chr4	71500717	71502104	1387	0	0	0	0	0	0	0	0	0	1						0	0		0	0	0	0	0	0	0	0	0	0	0
				chr4	71594236	71594922	686	2	1	1	0	0	0	0	0	2	0						0	1		0	0	0	0	0	0	0	0	0	1	1
				chr4	71595686	71597394	1708	0	0	0	0	0	0	0	2	0	0						0	0		0	0	0	0	0	0	0	1	1	0	0
				chr4	71710409	71711505	1096	1	0	0	0	2	0	0	0	2	0						0	0		0	0	0	1	1	0	0	0	0	1	1
				chr4	71713322	71713844	522	0	0	0	0	0	0	0	2	0	0						0	0		0	0	0	0	0	0	0	1	1	0	0
				chr4	71729960	71730874	914	0	0	0	0	0	0	0	0	0	1						0	0		0	0	0	0	0	0	0	0	0	0	0
				chr4	71806510	71807907	1397	3	1	0	3	1	0	2	0	2	0						0	1		1	1	1	1	0	1	1	0	0	1	1
				chr4	71818751	71819334	583	2	0	0	1	1	0	0	0	1	0						0	0		1	0	0	1	0	0	0	0	0	0	1
				chr4	71820797	71821830	1033	3	2	1	0	2	0	0	0	2	0						1	1		0	0	0	1	1	0	0	0	0	1	1
				chr4	71827361	71829994	2633	5	2	1	3	1	1	2	0	2	1						1	1		1	1	1	1	0	1	1	0	0	1	1
				chr4	71843354	71843990	636	3	1	1	1	0	0	0	0	0	0						0	1		1	0	0	0	0	0	0	0	0	0	0
				chr4	71856535	71856879	344	2	1	1	0	0	0	1	0	1	0						0	1		0	0	0	0	0	0	1	0	0	0	1
				chr4	71857521	71858735	1214	1	0	0	0	2	0	1	0	0	1						0	0		0	0	0	1	1	0	1	0	0	0	0
				chr4	71859768	71862685	2917	4	1	1	2	0	1	2	0	2	0						1	1		1	0	1	1	0	1	1	1	1	1	1
				chr4	71864096	71867928	3832	3	2	1	0	1	0	0	2	1	0
				chr4	71871737	71872245	508	0	0	0	0	0	0	0	2	0	0						0	0		0	0	0	0	0	0	0	1	1	0	0
				chr4	71894937	71895137	200	1	0	0	1	0	0	0	0	0	0						0	0		1	0	0	0	0	0	0	0	0	0	0
				chr4	71986918	71988768	1850	0	0	0	0	0	0	0	2	0	0						0	0		0	0	0	0	0	0	0	1	1	0	0
				chr4	71989486	71990564	1078	2	2	1	0	0	0	0	0	2	0						1	1		0	0	0	0	0	0	0	0	0	1	1
				chr4	72038040	72038812	772	0	0	0	0	0	0	0	2	0	0						0	0		0	0	0	0	0	0	0	1	1	0	0
				chr4	72040599	72041751	1152	0	0	0	0	0	0	0	2	0	0						0	0		0	0	0	0	0	0	0	1	1	0	0
				chr4	72042098	72044149	2051	3	1	1	0	1	0	0	2	2	1						0	1		0	0	0	1	0	0	0	1	1	1	1
				chr4	72044924	72045124	200	1	0	0	1	0	0	0	1	0	0						0	0		1	0	0	0	0	0	0	0	1	0	0
				chr4	72045202	72046696	1494	5	2	1	1	1	1	1	1	2	0						1	1		1	0	0	1	0	1	0	0	1	1	1
				chr4	72046923	72051505	4582	0	0	0	0	0	0	0	2	1	0						0	0		0	0	0	0	0	0	0	1	1	1	0
				chr4	72053933	72054212	279	1	0	0	0	2	0	0	0	0	0						0	0		0	0	0	1	1	0	0	0	0	0	0
				chr4	72172360	72172632	272	1	0	1	0	0	0	0	0	0	0						0	0		0	0	0	0	0	0	0	0	0	0	0
				chr4	72256655	72256912	257	1	0	0	0	1	0	0	0	0	0						0	0		0	0	0	1	0	0	0	0	0	0	0
				chr4	72427164	72428303	1139	1	0	0	0	0	1	0	0	0	1						0	0		0	0	0	0	0	0	0	0	0	0	0
				chr4	72460696	72461574	878	2	1	0	0	0	1	0	0	0	1						0	1		0	0	0	0	0	0	0	0	0	0	0
				chr4	72761939	72762139	200	1	0	1	0	0	0	0	0	0	0						0	0		0	0	0	0	0	0	0	0	0	0	0
Trim28	chr7:13480000-13716381			chr7	13482714	13483644	930	0	0	0	0	0	0	1	0	2	0						0	0		0	0	0	0	0	0	1	0	0	1	1
				chr7	13506805	13508183	1378	1	1	0	0	0	0	2	0	2	0						0	1		0	0	0	0	0	1	1	0	0	1	1
				chr7	13512388	13514575	2187	0	0	0	0	0	0	0	2	1	0						0	0		0	0	0	0	0	0	0	1	1	1	0
				chr7	13522093	13522624	531	0	0	0	0	0	0	0	2	0	0						0	0		0	0	0	0	0	0	0	1	1	0	0
				chr7	13531856	13532343	487	0	0	0	0	0	0	0	2	0	0						0	0		0	0	0	0	0	0	0	1	1	0	0
				chr7	13534438	13535565	1127	0	0	0	0	0	0	2	0	2	0						0	0		0	0	0	0	0	1	1	0	0	1	1
				chr7	13546951	13547846	895	0	0	0	0	0	0	0	0	2	0						0	0		0	0	0	0	0	0	0	0	0	1	1
				chr7	13550793	13552183	1390	0	0	0	0	0	0	2	0	2	0						0	0		0	0	0	0	0	1	1	0	0	1	1
				chr7	13562584	13564106	1522	1	0	0	0	0	1	2	0	2	0						0	0		0	0	0	0	0	1	1	0	0	1	1
				chr7	13576047	13576478	431	0	0	0	0	0	0	0	2	0	0						0	0		0	0	0	0	0	0	0	1	1	0	0
				chr7	13580685	13581251	566	0	0	0	0	0	0	0	2	0	0						0	0		0	0	0	0	0	0	0	1	1	0	0
				chr7	13593107	13593689	582	0	0	0	0	0	0	0	2	0	0						0	0		0	0	0	0	0	0	0	1	1	0	0
				chr7	13594523	13596105	1582	2	0	0	0	2	1	2	0	2	0						0	0		0	0	0	1	1	1	1	0	0	1	1
				chr7	13608118	13610984	2866	0	0	0	0	0	0	2	0	2	0						0	0		0	0	0	0	0	1	1	0	0	1	1
				chr7	13616731	13617000	269	1	0	0	1	0	0	0	0	1	0						0	0		1	0	0	0	0	0	0	0	0	0	1
				chr7	13618938	13620723	1785	0	0	0	0	0	0	2	0	2	0						0	0		0	0	0	0	0	1	1	0	0	1	1
				chr7	13622539	13624294	1755	1	0	0	1	0	0	2	0	2	0						0	0		1	0	0	0	0	1	1	0	0	1	1
				chr7	13626582	13631336	4754	0	0	0	0	0	0	0	2	2	0						0	0		0	0	0	0	0	0	0	1	1	1	1
				chr7	13639176	13640578	1402	0	0	0	0	0	0	1	0	2	0						0	0		0	0	0	0	0	0	1	0	0	1	1
				chr7	13707214	13707773	559	0	0	0	0	0	0	0	2	0	0						0	0		0	0	0	0	0	0	0	1	1	0	0
Tshz1	chr18:83200000-84800000			chr18	83260376	83260622	246	1	0	0	1	0	0	0	0	0	0
				chr18	83265381	83267138	1757	0	0	0	0	0	0	2	0	0	0
				chr18	83283007	83285168	2161	0	0	0	0	0	0	0	2	0	0
				chr18	83285806	83286201	395	2	1	0	0	1	0	0	0	0	1
				chr18	83400885	83403768	2883	0	0	0	0	0	0	0	2	0	0
				chr18	83501405	83502461	1056	3	1	1	1	0	0	1	0	2	0
				chr18	83531418	83531637	219	1	0	1	0	0	0	0	0	0	0
				chr18	83543591	83543901	310	1	0	0	1	0	0	0	0	0	0
				chr18	83568475	83569813	1338	1	0	0	1	0	0	1	0	2	0
				chr18	83599612	83600612	1000	1	0	0	1	0	0	2	0	2	0
				chr18	83693316	83693816	500	1	0	0	0	0	1	1	0	0	0
				chr18	83760461	83760812	351	1	0	0	1	0	0	0	0	0	0
				chr18	83804475	83805312	837	1	1	0	0	0	0	2	0	2	0
				chr18	83806462	83807364	902	2	2	1	0	0	0	2	0	2	0
				chr18	83807662	83808544	882	1	0	0	0	2	0	2	0	0	0
				chr18	83813367	83813618	251	1	0	0	1	0	0	0	0	0	0
				chr18	83980260	83984669	4409	0	0	0	0	0	0	0	2	0	0
				chr18	83984773	83985335	562	1	1	0	0	0	0	0	0	0	0
				chr18	83985915	83990333	4418	0	0	0	0	0	0	0	2	0	0
				chr18	84153280	84153630	350	1	0	0	0	2	0	0	0	0	0
				chr18	84182886	84184396	1510	0	0	0	0	0	0	2	0	0	0
				chr18	84184753	84185809	1056	0	0	0	0	0	0	2	0	0	0
				chr18	84186565	84186786	221	1	0	0	1	0	0	0	0	0	0
				chr18	84200648	84200971	323	2	1	0	0	0	1	0	0	0	0
				chr18	84204590	84204886	296	1	0	0	1	0	0	0	0	0	0
				chr18	84210085	84210368	283	1	0	0	1	0	0	0	0	0	0
				chr18	84218965	84221070	2105	1	0	1	0	0	0	2	0	1	0
				chr18	84221841	84222758	917	1	0	1	0	0	0	2	0	0	0
				chr18	84248453	84248714	261	1	0	0	0	0	1	0	0	0	0
				chr18	84251693	84252200	507	3	1	1	0	0	1	0	0	0	0
				chr18	84252870	84253108	238	1	1	0	0	0	0	0	0	0	0
				chr18	84253442	84253822	380	1	0	0	0	2	0	0	0	0	0
				chr18	84254061	84254326	265	2	1	0	0	0	1	0	0	0	0
				chr18	84254516	84255469	953	0	0	0	0	0	0	0	0	2	0
				chr18	84255625	84256500	875	2	1	0	0	0	1	0	0	2	0
				chr18	84256691	84258142	1451	0	0	0	0	0	0	2	0	2	0
				chr18	84258416	84262792	4376	1	0	0	0	1	0	0	2	2	0
				chr18	84273151	84273352	201	1	0	0	0	1	0	0	0	0	0
				chr18	84358631	84360619	1988	0	0	0	0	0	0	0	2	1	0
				chr18	84360674	84361208	534	1	0	0	1	0	0	0	1	0	0
				chr18	84361233	84364137	2904	1	0	1	0	0	0	0	2	2	0
				chr18	84377586	84379641	2055	0	0	0	0	0	0	2	0	1	0
				chr18	84384925	84385236	311	1	0	0	1	0	0	0	0	0	0
				chr18	84401335	84401554	219	1	1	0	0	0	0	0	0	0	0
				chr18	84401711	84401914	203	1	1	0	0	0	0	0	0	0	0
				chr18	84411460	84412617	1157	0	0	0	0	0	0	0	0	0	1
				chr18	84488369	84490418	2049	0	0	0	0	0	0	2	0	0	0
				chr18	84530170	84530468	298	1	0	1	0	0	0	0	0	0	0
				chr18	84539824	84540857	1033	0	0	0	0	0	0	0	2	0	0
				chr18	84541446	84543037	1591	2	0	1	1	0	0	0	0	0	1
				chr18	84553868	84555921	2053	1	0	0	0	1	0	0	2	0	0
				chr18	84556543	84559344	2801	2	1	1	0	0	0	0	2	2	0
				chr18	84582984	84585257	2273	1	0	0	1	0	0	1	0	0	1
				chr18	84653884	84654384	500	2	1	1	0	0	0	0	0	1	0
				chr18	84757804	84759960	2156	0	0	0	0	0	0	2	0	2	0
Zic1	chr9:90500000-91900000			chr9	90553604	90553858	254	0	0	0	0	0	0	2	0	0	0						0	0		0	0	0	0	0	1	1	0	0	0	0
				chr9	90584929	90585429	500	0	0	0	0	0	0	0	2	0	0						0	0		0	0	0	0	0	0	0	1	1	0	0
				chr9	90586148	90587386	1238	0	0	0	0	0	0	0	1	2	0
				chr9	90587636	90588753	1117	4	2	1	1	1	0	1	0	2	0
				chr9	90588793	90590947	2154	0	0	0	0	0	0	0	2	0	0
				chr9	90591725	90593315	1590	0	0	0	0	0	0	0	2	0	0						0	0		0	0	0	0	0	0	0	1	1	0	0
				chr9	90594837	90596668	1831	3	1	1	0	1	0	2	0	2	1						0	1		0	0	0	1	0	1	1	0	0	1	1
				chr9	90608554	90608991	437	3	1	0	0	2	1	0	0	0	0						0	1		0	0	0	1	1	0	0	0	0	0	0
				chr9	90625508	90627432	1924	1	0	0	0	1	0	0	0	0	1						0	0		0	0	0	1	0	0	0	0	0	0	0
				chr9	90634620	90636312	1692	0	0	0	0	0	0	0	0	0	1						0	0		0	0	0	0	0	0	0	0	0	0	0
				chr9	90652148	90652348	200	1	0	0	1	0	0	0	0	0	0						0	0		1	0	0	0	0	0	0	0	0	0	0
				chr9	90728024	90729843	1819	0	0	0	0	0	0	0	0	0	1						0	0		0	0	0	0	0	0	0	0	0	0	0
				chr9	90731123	90731488	365	1	1	0	0	0	0	0	0	0	0						0	1		0	0	0	0	0	0	0	0	0	0	0
				chr9	90732802	90733592	790	2	1	1	0	0	0	0	0	2	0						0	1		0	0	0	0	0	0	0	0	0	1	1
				chr9	90797098	90800475	3377	0	0	0	0	0	0	0	0	0	1						0	0		0	0	0	0	0	0	0	0	0	0	0
				chr9	90968163	90969506	1343	0	0	0	0	0	0	0	0	0	1						0	0		0	0	0	0	0	0	0	0	0	0	0
				chr9	90982786	90984929	2143	0	0	0	0	0	0	0	0	0	1						0	0		0	0	0	0	0	0	0	0	0	0	0
				chr9	91017342	91018291	949	0	0	0	0	0	0	0	2	0	0						0	0		0	0	0	0	0	0	0	1	1	0	0
				chr9	91021370	91022246	876	2	2	1	0	0	0	0	0	2	0						1	1		0	0	0	0	0	0	0	0	0	1	1
				chr9	91245055	91251365	6310	0	0	0	0	0	0	2	2	2	0						1	1		1	0	1	1	1	1	1	1	1	1	1
				chr9	91256002	91257964	1962	0	0	0	0	0	0	1	2	2	0
				chr9	91258674	91260387	1713	0	0	0	0	0	0	1	2	2	0
				chr9	91260450	91261415	965	1	1	0	0	0	0	0	2	2	0
				chr9	91261712	91263027	1315	0	0	0	0	0	0	0	2	0	1
				chr9	91265284	91266206	922	1	0	0	3	0	0	0	2	0	0
				chr9	91272880	91274480	1600	0	0	0	0	0	0	2	2	2	0
				chr9	91275475	91277940	2465	1	0	0	0	1	0	2	2	2	0
				chr9	91280757	91282895	2138	0	0	0	0	0	0	0	2	2	0
				chr9	91294348	91294756	408	1	0	0	1	0	0	0	2	0	0
				chr9	91297632	91298823	1191	1	0	0	0	2	0	0	2	0	0
				chr9	91308442	91312438	3996	1	0	0	0	2	0	0	2	2	0
				chr9	91312672	91314132	1460	2	2	1	0	0	0	0	2	2	0
				chr9	91314542	91317649	3107	0	0	0	0	0	0	0	2	0	0
				chr9	91340605	91342122	1517	0	0	0	0	0	0	0	0	0	1
				chr9	91357195	91358729	1534	0	0	0	0	0	0	0	0	0	1
				chr9	91423780	91424048	268	1	0	0	1	0	0	0	0	0	0						0	0		0	0	0	0	0	0	0	0	0	0	0
				chr9	91713526	91714392	866	4	1	1	1	1	0	1	0	2	0						0	0		0	0	0	0	0	0	0	0	0	0	0
				chr9	91771641	91771849	208	1	0	1	0	0	0	0	0	0	0						0	0		1	0	0	0	0	0	0	0	0	0	0
				chr9	91836852	91837058	206	1	0	1	0	0	0	0	0	0	0						0	1		0	0	1	1	0	1	0	0	0	1	1
Zic5	chr14:122500000-123750000			chr14	122503676	122504666	990	1	0	0	1	0	0	2	0	2	0						0	0		1	0	0	0	0	1	1	0	0	1	1
				chr14	122505784	122507247	1463	0	0	0	0	0	0	2	0	2	0						0	0		0	0	0	0	0	1	1	0	0	1	1
				chr14	122543504	122543778	274	1	0	0	0	1	0	0	0	0	0						0	0		0	0	0	1	0	0	0	0	0	0	0
				chr14	122549659	122550470	811	1	1	0	0	0	0	0	0	2	0						0	1		0	0	0	0	0	0	0	0	0	1	1
				chr14	122579357	122581505	2148	0	0	0	0	0	0	0	2	2	0						0	0		0	0	0	0	0	0	0	1	1	1	1
				chr14	122626582	122627335	753	1	0	0	1	0	0	1	0	2	0						0	0		1	0	0	0	0	0	1	0	0	1	1
				chr14	122628311	122631147	2836	2	1	0	1	0	0	0	2	1	0						0	1		1	0	0	0	0	0	0	1	1	0	1
				chr14	122640272	122641013	741	0	0	0	0	0	0	0	2	0	0						0	0		0	0	0	0	0	0	0	1	1	0	0
				chr14	122642857	122645823	2966	0	0	0	0	0	0	0	2	0	0						0	0		0	0	0	0	0	0	0	1	1	0	0
				chr14	122646295	122646884	589	3	2	1	0	0	1	0	0	2	0						1	1		0	0	0	0	0	0	0	0	0	1	1
				chr14	122647426	122647830	404	2	1	1	0	0	0	0	0	0	0						0	1		0	0	0	0	0	0	0	0	0	0	0
				chr14	122648956	122653918	4962	0	0	0	0	0	0	0	2	0	1						0	1		0	0	0	1	0	0	1	1	1	1	1
				chr14	122654569	122656101	1532	2	1	1	0	0	0	1	2	2	1
				chr14	122656349	122657001	652	1	0	0	0	1	0	0	0	2	0
				chr14	122657231	122658755	1524	2	1	1	0	0	0	0	0	2	0
				chr14	122670670	122671016	346	1	0	0	2	0	0	0	0	0	0						0	0		1	0	1	0	0	0	0	0	0	0	0
				chr14	122677139	122681670	4531	0	0	0	0	0	0	0	2	1	0						0	0		0	0	0	0	0	0	0	1	1	1	0
				chr14	122682272	122683282	1010	0	0	0	0	0	0	0	2	0	0						0	0		0	0	0	0	0	0	0	1	1	0	0
				chr14	122696646	122697345	699	2	1	1	0	0	0	0	0	2	0						0	1		0	0	0	0	0	0	0	0	0	1	1
				chr14	122729966	122730407	441	1	0	0	0	2	0	0	0	0	0						0	0		0	0	0	1	1	0	0	0	0	0	0
				chr14	122736180	122736779	599	2	1	1	0	0	0	0	0	2	0						0	1		0	0	0	0	0	0	0	0	0	1	1
				chr14	122743656	122744548	892	2	1	1	0	0	0	0	0	2	0						0	1		0	0	0	0	0	0	0	0	0	1	1
				chr14	122762381	122763149	768	0	0	0	0	0	0	0	2	2	0						0	0		0	0	0	0	0	0	0	1	1	1	1
				chr14	122766446	122766763	317	1	1	0	0	0	0	0	0	0	0						0	1		0	0	0	0	0	0	0	0	0	0	0
				chr14	122770090	122770351	261	1	1	0	0	0	0	0	0	0	0						0	1		0	0	0	0	0	0	0	0	0	0	0
				chr14	122770412	122771074	662	0	0	0	0	0	0	0	2	0	0						0	0		0	0	0	0	0	0	0	1	1	0	0
				chr14	122772793	122773391	598	2	1	0	0	0	1	0	0	2	0						1	1		1	0	0	1	0	0	1	1	1	1	1
				chr14	122773547	122774128	581	2	2	0	1	0	0	0	0	2	0
				chr14	122774199	122775242	1043	1	0	0	0	1	0	1	2	2	0
				chr14	122776682	122777386	704	0	0	0	0	0	0	0	2	0	0						0	0		0	0	0	0	0	0	0	1	1	0	0
				chr14	122780011	122780397	386	0	0	0	0	0	0	0	2	0	0						0	0		0	0	0	0	0	0	0	1	1	0	0
				chr14	122781871	122782444	573	0	0	0	0	0	0	0	2	0	0						0	0		0	0	0	0	0	0	0	1	1	0	0
				chr14	122782699	122784220	1521	0	0	0	0	0	0	0	2	1	0						0	0		0	0	0	0	0	0	0	1	1	0	1
				chr14	122785246	122789434	4188	2	1	0	1	0	0	0	2	1	0						0	1		1	0	0	0	0	0	0	1	1	1	0
				chr14	122797810	122798132	322	1	0	0	2	0	0	0	0	0	0						0	0		1	0	1	0	0	0	0	0	0	0	0
				chr14	122799982	122801567	1585	0	0	0	0	0	0	0	2	0	0						0	0		0	0	0	0	0	0	0	1	1	0	0
				chr14	122801856	122802453	597	2	1	0	1	0	0	0	1	2	0						0	1		1	0	0	0	0	0	0	0	1	1	1
				chr14	122802736	122803473	737	0	0	0	0	0	0	0	2	1	0						0	0		0	0	0	0	0	0	0	1	1	0	1
				chr14	122803824	122805762	1938	0	0	0	0	0	0	0	2	1	0						0	1		0	0	0	0	0	0	0	1	1	1	1
				chr14	122805891	122806739	848	1	1	0	0	0	0	0	0	2	0
				chr14	122807481	122809056	1575	0	0	0	0	0	0	0	2	0	0
				chr14	122848209	122848650	441	0	0	0	0	0	0	0	2	0	0						0	0		0	0	0	0	0	0	0	1	1	0	0
				chr14	122848847	122850991	2144	3	1	1	2	0	0	1	2	2	0						0	1		1	0	1	0	0	0	1	1	1	1	1
				chr14	122851869	122854828	2959	3	0	0	2	2	1	2	0	2	0						0	1		1	0	1	1	1	1	1	0	0	1	1
				chr14	122854310	122854807	497	1	1	0	0	0	0	2	0	2	0
				chr14	122854838	122855169	331	2	1	0	1	0	0	0	0	0	0						0	1		1	0	0	0	0	0	0	0	0	0	0
				chr14	122861301	122862937	1636	1	0	0	1	0	0	2	0	2	0						0	0		1	0	0	0	0	1	1	0	0	1	1
				chr14	122863111	122865659	2548	2	1	0	0	0	1	2	0	2	0
				chr14	122866300	122869102	2802	1	0	0	1	0	0	1	2	2	0
				chr14	122872952	122875653	2701	1	1	0	0	0	0	2		2	0
				chr14	122877514	122878756	1242	0	0	0	0	0	0	2	1	2	0						0	0		0	0	0	0	0	1	1	0	1	1	1
				chr14	122879425	122880537	1112	2	2	1	0	0	0	1	1	2	0						1	1		0	0	0	0	0	0	1	0	1	1	1
				chr14	122880809	122882874	2065	0	0	0	0	0	0	1	2	2	0
				chr14	122883953	122885440	1487	2	1	0	1	0	0	0	2	0	0
				chr14	122888712	122890719	2007	1	1	0	0	0	0	0	2	2	0
				chr14	122932437	122932711	274	1	0	0	1	0	0	0	0	0	0						0	0		1	0	0	0	0	0	0	0	0	0	0
				chr14	122933007	122934056	1049	1	0	0	3	0	0	2	0	2	0						0	0		1	1	1	0	0	1	1	0	0	1	1
				chr14	122981270	122981671	401	2	1	0	0	1	0	0	0	0	0						0	1		0	0	0	1	0	0	0	0	0	0	0
				chr14	122982228	122982428	200	1	1	0	0	0	0	0	0	0	0						0	1		0	0	0	0	0	0	0	0	0	0	0
				chr14	123005597	123006065	468	2	1	0	0	2	0	1	0	2	0						0	1		0	0	0	1	1	1	0	0	0	1	1
				chr14	123035883	123036512	629	2	1	1	0	0	0	0	0	0	0						0	1		0	0	0	0	0	0	0	0	0	0	0
				chr14	123158851	123159067	216	1	0	0	0	1	0	0	0	0	0						0	0		0	0	0	1	0	0	0	0	0	0	0
				chr14	123161777	123162329	552	1	1	0	0	0	0	0	0	0	0						0	1		0	0	0	0	0	0	0	0	0	0	0
				chr14	123220290	123220497	207	1	0	1	0	0	0	0	0	0	0						0	0		0	0	0	0	0	0	0	0	0	0	0
				chr14	123235496	123235917	421	2	1	0	1	0	0	0	0	0	0						0	1		1	0	0	0	0	0	0	0	0	0	0
				chr14	123261739	123262519	780	2	1	1	0	0	0	1	0	2	0						0	1		0	0	0	0	0	0	1	0	0	1	1
				chr14	123270776	123271899	1123	4	2	1	0	1	1	0	1	2	1						1	1		0	0	0	1	0	0	0	0	1	1	1
				chr14	123272914	123273967	1053	0	0	0	0	0	0	0	2	1	0						0	0		0	0	0	0	0	0	0	1	1	0	1
				chr14	123275218	123275842	624	0	0	0	0	0	0	0	0	2	0						0	0		0	0	0	0	0	0	0	0	0	1	1
				chr14	123281303	123281936	633	4	1	1	1	1	0	2	0	1	0						0	1		1	0	0	1	0	1	1	0	0	0	1
				chr14	123282227	123283652	1425	4	2	1	2	0	1	2	0	2	0						1	1		1	1	0	0	0	1	1	0	0	1	1
				chr14	123310771	123313697	2926	0	0	0	0	0	0	0	2	2	0						0	0		0	0	0	0	0	0	0	1	1	1	1
				chr14	123342004	123342905	901	3	2	1	0	0	1	0	0	2	0						1	1		0	0	0	0	0	0	0	0	0	1	1
				chr14	123354927	123355139	212	1	0	0	0	1	0	0	0	0	0						0	0		0	0	0	1	0	0	0	0	0	0	0
				chr14	123356855	123357821	966	2	1	0	0	0	1	0	0	2	0						0	1		0	0	0	0	0	0	0	0	0	1	1
				chr14	123381473	123383225	1752	2	0	0	1	0	1	2	0	2	0						0	0		1	0	0	0	0	1	1	0	0	1	1
				chr14	123421172	123421372	200	1	0	0	0	1	0	0	0	0	0						0	0		0	0	0	1	0	0	0	0	0	0	0
				chr14	123458255	123458594	339	0	0	0	0	0	0	0	2	0	0						0	0		0	0	0	0	0	0	0	1	1	0	0
				chr14	123461610	123463151	1541	0	0	0	0	0	0	0	2	0	0						0	0		0	0	0	0	0	0	0	1	1	0	0
				chr14	123463687	123465463	1776	5	2	1	1	1	1	2	0	2	0						1	1		1	0	0	1	0	1	1	0	0	1	1
				chr14	123465946	123466290	344	1	0	0	0	2	0	0	0	0	0						0	0		0	0	0	1	1	0	0	0	0	0	0
				chr14	123538130	123539344	1214	3	1	1	1	0	0	2	0	2	0						0	1		1	0	0	0	0	1	1	0	0	1	1
				chr14	123601288	123601880	592	1	1	0	0	0	0	2	0	1	0						0	1		0	0	0	0	0	1	1	0	0	1	0
				chr14	123699889	123700429	540	1	0	0	0	2	0	0	0	0	0						0	0		0	0	0	1	1	0	0	0	0	0	0
Pax6	chr2:105085000-106050000			chr2	105094928	105096536	1608	0	0	0	0	0	0	0	2	0	0
				chr2	105122158	105123439	1281	0	0	0	0	0	0	0	0	2	0
				chr2	105132740	105132942	202	1	1	0	0	0	0	0	0	0	0
				chr2	105151721	105154242	2521	0	0	0	0	0	0	0	2	1	0
				chr2	105173148	105175302	2154	2	1	0	0	0	1	0	1	2	1
				chr2	105176041	105177834	1793	4	1	1	3	2	0	0	0	2	0
				chr2	105196314	105196581	267	1	0	1	0	0	0	0	0	0	0
				chr2	105209766	105212265	2499	0	0	0	0	0	0	0	2	0	0
				chr2	105224914	105225730	816	1	0	0	0	2	0	1	0	0	0
				chr2	105226401	105226998	597	0	0	0	0	0	0	2	0	0	0
				chr2	105237106	105241061	3955	0	0	0	0	0	0	2	0	2	0
				chr2	105267451	105268136	685	0	0	0	0	0	0	0	2	0	0
				chr2	105268743	105269859	1116	0	0	0	0	0	0	0	2	0	0
				chr2	105299980	105301527	1547	0	0	0	0	0	0	0	2	0	0
				chr2	105355437	105357652	2215	5	2	1	1	1	1	2	0	2	1
				chr2	105363099	105364100	1001	1	0	0	2	0	0	0	0	2	0
				chr2	105406302	105406567	265	1	0	1	0	0	0	0	0	0	0
				chr2	105444626	105447269	2643	0	0	0	0	0	0	0	1	2	0
				chr2	105448203	105449597	1394	0	0	0	0	0	0	0	2	0	0
				chr2	105450839	105454642	3803	2	1	1	0	0	0	1	1	2	1
				chr2	105455936	105457215	1279	3	0	0	1	1	1	1	0	2	0
				chr2	105500413	105501100	687	1	0	1	0	0	0	0	2	2
				chr2	105501746	105502256	510	1	0	0	0	1	0	0	2	2
				chr2	105503191	105507879	4688	0	0	0	0	0	0	0	2	0
				chr2	105508235	105509234	999	1	0	0	2	0	0	0	2	2
				chr2	105509524	105510990	1466	1	1	0	0	0	0	2	2	2
				chr2	105512858	105513923	1065	3	1	1	1	0	0	2	0	2
				chr2	105514147	105515079	932	1	0	0	0	2	0	2	0	2
				chr2	105515347	105515990	643	4	2	1	2	0	1	2	0	2
				chr2	105516191	105518390	2199	0	0	0	0	0	0	2	0	2
				chr2	105520658	105521968	1310	1	0	0	2	0	0	2	0	2
				chr2	105526816	105527390	574	4	2	1	1	0	1	2	0	2
				chr2	105527571	105527977	406	1	0	0	1	0	0	2	0	2
				chr2	105528206	105528810	604	1	0	0	0	2	0	2	0	2
				chr2	105529775	105531589	1814	1		1				2	0	2	1
				chr2	105558898	105560684	1786	5	2	1	3	2	1	2	0	2	1
				chr2	105560870	105561487	617	3	2	1	0	2	0	2	0	2	0
				chr2	105576296	105576744	448	2	1	0	0	2	0	0	0	0	0
				chr2	105593838	105594150	312	3	1	1	0	1	0	0	0	0	0
				chr2	105618687	105620196	1509	1	1	0	0	0	0	0	0	0	1
				chr2	105623866	105624141	275	1	1	0	0	0	0	0	0	0	0
				chr2	105627974	105628296	322	2	1	1	0	0	0	0	0	0	0
				chr2	105631109	105631386	277	1	1	0	0	0	0	0	0	0	0
				chr2	105632424	105633017	593	1	0	0	0	1	0	1	0	0	0
				chr2	105642025	105642278	253	1	1	0	0	0	0	0	0	0	0
				chr2	105643074	105643408	334	1	0	0	2	0	0	0	0	0	0
				chr2	105644549	105645049	500	1	0	1	0	0	0	0	0	1	0
				chr2	105645448	105645794	346	1	1	0	0	0	0	0	0	0	0
				chr2	105646198	105647392	1194	1	0	0	1	0	0	1	0	0	0
				chr2	105654728	105654954	226	1	1	0	0	0	0	0	0	0	0
				chr2	105743822	105745725	1903	0	0	0	0	0	0	2	0	2	0
				chr2	105778133	105778687	554	0	0	0	0	0	0	1	0	0	0
				chr2	105789539	105789789	250	1	0	0	1	0	0	0	0	0	0
				chr2	105816681	105817068	387	1	0	0	0	2	0	0	0	0	0
				chr2	105842841	105844112	1271	0	0	0	0	0	0	2	0	2	0
				chr2	105844735	105846830	2095	0	0	0	0	0	0	0	2	0	0
				chr2	105850494	105851518	1024	0	0	0	0	0	0	0	2	0	0
				chr2	105877284	105879700	2416	0	0	0	0	0	0	0	2	0	0
				chr2	105880587	105883032	2445	0	0	0	0	0	0	0	2	0	0
				chr2	105883329	105883633	304	2	0	0	1	1	0	0	0	0	0
				chr2	105885882	105886159	277	1	0	0	0	2	0	0	0	0	0
				chr2	105914499	105915462	963	2	1	0	0	2	0	0	0	0	0
				chr2	105918074	105919332	1258	3	1	1	1	0	0	2	0	2	0
				chr2	105922141	105922381	240	1	1	0	0	0	0	0	0	0	0
				chr2	105923535	105925044	1509	5	2	1	1	1	1	2	0	2	0
				chr2	105926215	105926569	354	1	0	0	0	2	0	0	0	0	0
				chr2	105926706	105927082	376	1	0	0	0	2	0	0	0	0	0
				chr2	105952240	105952542	302	1	0	0	0	1	0	0	0	0	0
				chr2	105973712	105973967	255	1	1	0	0	0	0	0	0	0	0
				chr2	106002192	106002392	200	1	0	0	1	0	0	0	0	0	0
				chr2	106002615	106003379	764	1	0	0	0	2	0	0	0	0	0
				chr2	106020822	106023123	2301	0	0	0	0	0	0	0	2	0	0
				chr2	106033871	106036632	2761	2	1	0	2	0	0	1	2	2	0
Pbx1	chr1:169860000-171370500			chr1	169817746	169819823	2077	0	0	0	0	0	0	0	2	0	0
				chr1	169845112	169845963	851	0	0	0	0	0	0	0	0	2	0
				chr1	169858292	169858545	253	1	0	1	0	0	0	0	0	2	0
				chr1	169859933	169860249	316	1	1	0	0	0	0	0	2	0	0
				chr1	169864016	169865143	1127	0	0	0	0	0	0	0	2	0	0
				chr1	169872670	169872969	299	1	0	0	1	0	0	0	0	0	0
				chr1	169896232	169902809	6577	0	0	0	0	0	0	0	2	1	0
				chr1	169966017	169966729	712	2	1	1	0	0	0	0	0	1	0
				chr1	169974892	169975355	463	1	1	0	0	0	0	0	0	0	0
				chr1	169976132	169977137	1005	5	2	1	1	2	1	2	0	2	0
				chr1	169988479	169989501	1022	3	1	1	0	0	1	1	0	2	0
				chr1	169994928	169996946	2018	0	0	0	0	0	0	0	2	0	0
				chr1	170069688	170070014	326	1	0	0	0	2	0	0	0	0	0
				chr1	170098750	170100239	1489	2	1	0	0	0	1	1	0	0	1
				chr1	170111759	170113056	1297	0	0	0	0	0	0	2	0	0	0
				chr1	170119271	170120436	1165	0	0	0	0	0	0	2	0	0	0
				chr1	170143425	170143729	304	1	0	0	0	2	0	0	0	0	0
				chr1	170143929	170145348	1419	0	0	0	0	0	0	0	0	2	0
				chr1	170145436	170146953	1517	2	1	0	1	0	0	2	0	1	0
				chr1	170160372	170161772	1400	0	0	0	0	0	0	2	0	0	0
				chr1	170170537	170172867	2330	0	0	0	0	0	0	2	0	1	0
				chr1	170175586	170176275	689	3	1	0	1	0	1	2	0	2	0
				chr1	170177014	170177255	241	1	1	0	0	0	0	0	0	0	0
				chr1	170197041	170197608	567	1	0	0	0	2	0	0	0	0	0
				chr1	170198703	170199987	1284	2	2	1	0	0	0	0	0	1	1
				chr1	170205765	170206560	795	1	0	1	0	0	0	0	0	1	0
				chr1	170214052	170215619	1567	1	0	0	2	0	0	2	0	2	0
				chr1	170216929	170219709	2780	1	0	0	3	0	0	2	0	2	0
				chr1	170229659	170232325	2666	0	0	0	0	0	0	2	0	2	1
				chr1	170257173	170259358	2185	2	2	1	0	0	0	2	0	2	1
				chr1	170271660	170273598	1938	4	1	1	1	0	1	2	0	2	1
				chr1	170286155	170286863	708	2	0	1	1	0	0	0	0	0	0
				chr1	170287224	170288656	1432	0	0	0	0	0	0	2	0	2	1
				chr1	170292758	170293423	665	0	0	0	0	0	0	2	0	0	0
				chr1	170297732	170298591	859	0	0	0	0	0	0	2	0	0	0
				chr1	170300833	170301518	685	2	1	1	0	0	0	0	0	2	0
				chr1	170312825	170313296	471	1	0	0	1	0	0	2	0	2
				chr1	170313938	170314690	752	3	1	1	1	0	0	2	0	2
				chr1	170322046	170323056	1010	4	1	1	1	1	0	2	0	2	0
				chr1	170332615	170333437	822	1	0	1	0	0	0	0	0	1	0
				chr1	170339896	170341852	1956	1	1	0	0	0	0	1	0	2	0
				chr1	170346159	170348557	2398	0	0	0	0	0	0	2	0	2	1
				chr1	170356091	170356413	322	1	0	0	1	0	0	0	0	0	0
				chr1	170357996	170358358	362	1	1	0	0	0	0	0	0	0	0
				chr1	170359527	170360133	606	2	1	1	0	0	0	2	0	0	0
				chr1	170361104	170362974	1870	2	0	0	1	0	1	2	0	2	0
				chr1	170402925	170404373	1448	3	1	1	0	1	0	2	0	2	0
				chr1	170409556	170409761	205	1	0	0	0	1	0	0	0	0	0
				chr1	170416858	170419609	2751	2	1	1	0	0	0	0	2	0	0
				chr1	170432532	170432915	383	2	0	0	2	1	0	0	0	0	0
				chr1	170479695	170481057	1362	2	1	1	0	0	0	2	0	2	0
				chr1	170482419	170482867	448	4	2	1	1	0	1	0	0	0	0
				chr1	170499827	170500806	979	2	2	0	0	0	1	1	0	1	0
				chr1	170605507	170608657	3150	0	0	0	0	0	0	0	2	0	0
				chr1	170638558	170639900	1342	0	0	0	0	0	0	2	0	1	0
				chr1	170834844	170837486	2642	0	0	0	0	0	0	0	2	0	0
				chr1	170837591	170839835	2244	4	2	1	2	0	1	2	0	2	1
				chr1	170840665	170842195	1530	0	0	0	0	0	0	0	2	0	0
				chr1	170950466	170950686	220	1	1	0	0	0	0	0	0	0	0
				chr1	171015912	171017879	1967	2	1	1	0	0	0	2	0	2	0
				chr1	171033889	171034112	223	1	1	0	0	0	0	0	0	0	0
				chr1	171045514	171045833	319	1	1	0	0	0	0	0	0	0	0
				chr1	171182471	171182823	352	1	2	0	0	0	0	0	0	0	0
				chr1	171189936	171190735	799	2	1	1	0	0	0	0	0	2	0
				chr1	171232715	171232932	217	1	0	0	1	0	0	0	0	0	0
				chr1	171272765	171275322	2557	0	0	0	0	0	0	0	2	0	1
				chr1	171284197	171284404	207	1	0	0	0	1	0	0	0	0	0
				chr1	171330972	171331323	351	1	0	0	2	0	0	0	0	0	0
Emx2	chr19:59400000-60526000			chr19	59415260	59415515	255	1	0	0	0	2	0	0	0	0	0
				chr19	59418842	59421188	2346	1	0	0	1	0	0	2	0	2	0
				chr19	59425720	59427449	1729	0	0	0	0	0	0	0	2	0	0
				chr19	59462924	59463155	231	2	1	1	0	0	0	0	0	0	0
				chr19	59463454	59464174	720	0	0	0	0	0	0	0	0	2	0
				chr19	59464979	59466913	1934	0	0	0	0	0	0	0	2	0	0
				chr19	59468599	59468919	320	1	1	0	0	0	0	0	0	0	0
				chr19	59468958	59469223	265	1	0	0	0	1	0	0	0	0	0
				chr19	59473459	59475926	2467	0	0	0	0	0	0	0	2	0	0
				chr19	59496376	59497622	1246	2	1	1	0	0	0	1	0	2	0
				chr19	59497704	59500060	2356	1	0	0	1	0	0	0	0	0	1
				chr19	59519243	59519469	226	1	0	0	1	0	0	0	0	0	0
				chr19	59525121	59526905	1784	0	0	0	0	0	0	2	0	0	0
				chr19	59528480	59529911	1431	1	0	0	2	0	0	1	0	2	0
				chr19	59531573	59532474	901	3	1	1	1	0	0	2	0	2	0
				chr19	59532917	59533552	635	3	2	1	0	0	1	2	0	2	0
				chr19	59533960	59536717	2757	0	0	0	0	0	0	2	0	2
				chr19	59536788	59537477	689	3	1	0	1	1	0	2	0	2	0
				chr19	59538698	59539121	423	1	0	0	0	0	1	2	0	0	0
				chr19	59540095	59541172	1077	4	1	1	1	2	0	2	0	2	1
				chr19	59541350	59542074	724	3	2	1	2	0	0	2	0	2	1
				chr19	59543047	59544142	1095	3	1	1	3	0	0	2	0	2	0
				chr19	59544603	59545627	1024	3	2	1	1	0	0	2	0	2	1
				chr19	59595674	59596998	1324	0	0	0	0	0	0	0	2	0	0
				chr19	59597415	59598613	1198	2	2	1	0	0	0	1	0	1	0
				chr19	59600448	59601330	882	0	0	0	0	0	0	0	2	0	0
				chr19	59615760	59617484	1724	1	1	0	0	0	0	1	0	2	0
				chr19	59662890	59665809	2919	1	0	0	0	1	0	0	2	0	0
				chr19	59701047	59701916	869	0	0	0	0	0	0	0	2	0	0
				chr19	59704357	59705398	1041	1	0	0	0	2	0	0	2	0	0
				chr19	59712609	59714655	2046	0	0	0	0	0	0	0	2	0	1
				chr19	59722596	59722848	252	1	0	1	0	0	0	0	0	0	0
				chr19	59729541	59729904	363	2	1	1	0	0	0	0	0	0	0
				chr19	59751738	59754394	2656	0	0	0	0	0	0	0	2	0	0
				chr19	59755129	59755406	277	2	1	0	1	0	0	0	0	0	0
				chr19	59773356	59774166	810	4	2	1	3	2	0	0	1	2	0
				chr19	59781675	59782648	973	0	0	0	0	0	0	0	2	0	0
				chr19	59785043	59785447	404	2	1	1	0	0	0	0	0	0	0
				chr19	59793001	59794370	1369	2	1	1	0	0	0	0	0	0	1
				chr19	59860403	59860655	252	1	1	0	0	0	0	0	0	0	0
				chr19	59860964	59861231	267	1	1	0	0	0	0	0	0	0	0
				chr19	59923889	59924436	547	1	0	1	0	0	0	0	0	1	0
				chr19	59937564	59938221	657	0	0	0	0	0	0	0	2	0	0
				chr19	59939642	59940143	501	3	2	1	2	0	0	0	0	1	0
				chr19	59941662	59943050	1388	4	2	1	0	1	1	0	2	2	1
				chr19	59964698	59965862	1164	2	1	1	0	0	0	0	0	2	0
				chr19	59986686	59988993	2307	4	2	1	1	0	1	2	0	2	0
				chr19	59996174	59996427	253	1	1	0	0	0	0	0	0	0	0
				chr19	60004140	60004390	250	1	1	0	0	0	0	0	0	0	0
				chr19	60011766	60011992	226	1	1	0	0	0	0	0	0	0	0
				chr19	60015550	60015970	420	1	1	0	0	0	0	1	0	0	0
				chr19	60017584	60017997	413	1	1	0	0	0	0	1	0	0	0
				chr19	60018676	60019826	1150	1	0	0	2	0	0	2	0	2	0
				chr19	60022551	60022969	418	2	1	1	0	0	0	0	0	0	0
				chr19	60091345	60093234	1889	4	2	1	1	0	1	2	0	2	1
				chr19	60112543	60112743	200	1	0	0	1	0	0	0	0	0	0
				chr19	60127176	60128665	1489	0	0	0	0	0	0	0	2	0	0
				chr19	60130441	60132003	1562	5	2	1	3	1	1	0	0	2	0
				chr19	60132978	60135951	2973	0	0	0	0	0	0	0	2	0	0
				chr19	60183697	60184758	1061	0	0	0	0	0	0	0	2	0	0
				chr19	60185477	60185884	407	2	1	1	0	0	0	0	0	0	0
				chr19	60186089	60188819	2730	0	0	0	0	0	0	0	2	0	0
				chr19	60219643	60219983	340	1	0	0	1	0	0	0	0	0	0
				chr19	60220194	60223453	3259	0	0	0	0	0	0	2	2	2	0
				chr19	60223604	60225747	2143	4	2	1	0	1	1	1	0	2	0
				chr19	60235768	60236656	888	4	2	1	1	0	1	0	0	1	0
				chr19	60236877	60237098	221	1	0	0	1	0	0	0	0	0	0
				chr19	60243666	60244837	1171	1	0	1	0	0	0	0	2	0	0
				chr19	60248113	60249500	1387	0	0	0	0	0	0	0	2	0	0
				chr19	60278944	60280650	1706	1	1	0	0	0	0	0	2	0	1
				chr19	60281281	60281980	699	2	2	1	0	0	0	0	2	0	0
				chr19	60282456	60285072	2616	0	0	0	0	0	0	0	2	0	0
				chr19	60301614	60303164	1550	0	0	0	0	0	0	2	0	2	0
[truncated: 84 more rows]
