# Supplementary material for: Transcriptional network orchestrating regional patterning of cortical progenitors
Source: Proc Natl Acad Sci U S A. 2021 Dec 17;118(51):e2024795118. doi: 10.1073/pnas.2024795118 (PMC8713794; doi:10.1073/pnas.2024795118)
Supplement: Supplementary File [file pnas.2024795118.sd03.xlsx]

## Sheet: VISTA
		TF ChIP-seq
Name of enhancer	Activity	Emx2	Lhx2	NR2F1	Pax6	Pbx1
hs112	Pallial	x	x	x	x	x
hs840	Pallial	x	x	x	x	x
hs322	Pallial	x	x	x	x	x
hs853	Pallial	x	x	x	x	x
hs969	Pallial	x	x	x	x	x
hs671	Pallial	x	x	x	x	x
hs187	Pallial	x	x	x	x	x
hs1359	Pallial	x	x	x	x	x
hs1358	Pallial	x	x	x	x	x
hs595	Pallial	x	x	x	x	x
hs1344	Pallial	x	x	x	x	x
hs636	Pallial	x	x	x	x
hs1025	Pallial	x	x	x		x
hs844	Pallial	x	x	x	x
hs218	Pallial	x	x		x	x
hs22	Pallial	x	x	x		x
hs1334	Pallial	x	x	x		x
hs1316	Pallial	x	x	x		x
hs742	Pallial	x	x	x		x
hs1161	Pallial	x	x	x	x
hs1798	Pallial	x	x	x	x
mm1397	Pallial	x	x	x	x
mm449	Pallial	x	x	x		x
hs1597	Pallial	x	x	x		x
hs1557	Pallial	x	x	x		x
hs1725	Pallial	x	x	x		x
hs1389	Pallial	x	x	x		x
hs1035	Pallial	x	x	x
hs416	Pallial	x	x			x
hs122	Pallial	x	x			x
hs123	Pallial	x	x	x
mm56	Pallial	x	x			x
hs1533	Pallial	x	x	x
hs522	Pallial	x	x	x
hs1050	Pallial	x	x
hs622	Pallial	x	x	x
hs1066	Pallial	x	x
hs200	Pallial	x	x
mm1088	Pallial	x	x
hs1236	Pallial	x	x
hs435	Pallial	x	x
hs1559	Pallial	x			x
hs1746	Pallial	x	x
hs1531	Pallial	x	x
hs672	Pallial	x
hs1329	Pallial			x
hs1345	Pallial			x
hs1256	Pallial				x
hs1450	Pallial	x
hs1544	Pallial				x
hs2223	Pallial			x
mm17	Pallial			x
mm777	Pallial
hs644	Pallial
hs1877	Pallial
hs1176	Inactive
hs1111	Inactive
hs946	Inactive
hs397	Inactive
hs1120	Inactive
hs396	Inactive
hs822	Inactive
hs1072	Inactive
hs1164	Inactive
hs1021	Inactive
hs395	Inactive
hs1204	Inactive
hs1209	Inactive	x	x
hs1057	Inactive
hs128	Inactive		x
hs431	Inactive
hs136	Inactive
hs339	Inactive
hs182	Inactive
hs340	Inactive
hs432	Inactive
hs140	Inactive	x	x
hs747	Inactive
hs176	Inactive	x	x
hs132	Inactive
hs133	Inactive
hs134	Inactive
hs143	Inactive		x
hs144	Inactive
hs196	Inactive
hs2382	Inactive
hs918	Inactive	x		x	x	x
hs1794	Inactive	x	x	x
mm160	Inactive
hs600	Inactive
hs183	Inactive
hs333	Inactive
mm1100	Inactive	x			x
hs812	Inactive	x	x	x	x	x
hs1871	Inactive
mm669	Inactive			x
hs489	Inactive
hs1129	Inactive	x	x
mm1735	Inactive
mm255	Inactive
hs1178	Inactive	x	x	x	x
hs1097	Inactive			x
hs356	Inactive
mm1659	Inactive
hs1986	Inactive
hs1647	Inactive	x	x	x
hs527	Inactive	x	x	x	x
mm701	Inactive			x
hs345	Inactive
hs346	Inactive
hs347	Inactive
hs1676	Inactive
mm506	Inactive
hs2394	Inactive
hs1189	Inactive	x	x	x
hs1033	Inactive
hs850	Inactive
hs1045	Inactive
hs270	Inactive	x	x	x		x
hs1098	Inactive	x	x
hs1008	Inactive
hs790	Inactive
hs1179	Inactive
hs1124	Inactive
hs1105	Inactive	x	x	x
hs1126	Inactive			x
hs718	Inactive	x		x
hs1140	Inactive
hs401	Inactive
hs960	Inactive	x			x	x
hs938	Inactive
hs584	Inactive	x	x	x
hs1121	Inactive
mm633	Inactive
hs1489	Inactive
mm1285	Inactive
mm637	Inactive					x
mm926	Inactive
hs1223	Inactive
hs239	Inactive
hs744	Inactive
hs713	Inactive
mm1390	Inactive
hs1561	Inactive	x	x	x	x	x
hs1228	Inactive
hs583	Inactive	x	x		x
mm1007	Inactive	x			x
hs808	Inactive
hs733	Inactive
hs528	Inactive			x
hs1701	Inactive
hs379	Inactive
hs739	Inactive	x	x		x
hs1549	Inactive				x
hs1038	Inactive
hs1184	Inactive
hs212	Inactive
hs1444	Inactive	x	x		x
mm1255	Inactive	x	x		x	x
hs866	Inactive
hs198	Inactive	x	x	x	x	x
hs1136	Inactive	x	x
hs970	Inactive
hs203	Inactive	x	x
mm1000	Inactive
hs1230	Inactive
hs202	Inactive	x	x	x		x
hs201	Inactive
hs273	Inactive	x	x	x
hs272	Inactive
hs1550	Inactive	x		x	x
hs1222	Inactive
hs1560	Inactive
hs1146	Inactive
hs1221	Inactive	x	x	x
hs1087	Inactive
hs1859	Subpallium
hs599	Subpallium	x
hs1546	Subpallium			x
hs807	Subpallium	x	x		x	x
hs110	Subpallium	x	x	x
hs1007	Subpallium	x				x
hs1060	Subpallium
hs1041	Subpallium	x	x			x
hs1052	Subpallium	x
hs1056	Subpallium				x
hs1187	Subpallium	x		x	x	x
hs119	Subpallium
hs121	Subpallium		x
hs1210	Subpallium	x	x		x
hs1321	Subpallium
hs1324	Subpallium	x	x	x	x	x
hs1340	Subpallium			x
hs1361	Subpallium	x
hs204	Subpallium	x	x
hs242	Subpallium	x	x	x		x
hs244	Subpallium			x	x
hs304	Subpallium
hs312	Subpallium	x		x
hs388	Subpallium
hs408	Subpallium
hs422	Subpallium
hs532	Subpallium
hs540	Subpallium		x
hs545	Subpallium	x	x	x		x
hs550	Subpallium	x	x	x
hs553	Subpallium	x		x		x
hs566	Subpallium	x
hs582	Subpallium
hs590	Subpallium
hs649	Subpallium
hs675	Subpallium	x
hs676	Subpallium	x	x	x		x
hs692	Subpallium	x			x
hs71	Subpallium
hs748	Subpallium	x
hs799	Subpallium	x	x	x		x
hs841	Subpallium	x	x
hs953	Subpallium				x
hs956	Subpallium	x	x		x
hs1308	Subpallium	x
hs1326	Subpallium	x	x	x	x	x
hs1364	Subpallium	x	x	x	x	x
hs1394	Subpallium	x		x		x
hs1538	Subpallium	x	x		x	x
hs1642	Subpallium	x	x		x
hs1724	Subpallium			x
hs623	Subpallium	x	x		x
hs883	Subpallium	x
mm1387	Subpallium	x	x
mm14	Subpallium	x		x		x
mm799	Subpallium	x	x	x
hs628	Non-telencephalic
hs1114	Non-telencephalic
hs1122	Non-telencephalic	x	x
mm694	Non-telencephalic			x
hs1142	Non-telencephalic
hs1535	Non-telencephalic	x	x	x	x
hs882	Non-telencephalic
hs129	Non-telencephalic	x	x
hs137	Non-telencephalic	x	x
hs188	Non-telencephalic
hs131	Non-telencephalic			x
hs141	Non-telencephalic
hs142	Non-telencephalic		x
hs135	Non-telencephalic
mm318	Non-telencephalic			x
hs314	Non-telencephalic	x		x		x
mm1099	Non-telencephalic
hs355	Non-telencephalic	x	x	x
hs828	Non-telencephalic	x	x	x		x
hs181	Non-telencephalic			x
hs572	Non-telencephalic			x
hs830	Non-telencephalic
hs305	Non-telencephalic
mm21	Non-telencephalic
mm1615	Non-telencephalic	x		x
hs1900	Non-telencephalic	x		x
mm1188	Non-telencephalic				x
hs1139	Non-telencephalic	x				x
hs1031	Non-telencephalic	x		x
hs2088	Non-telencephalic
hs238	Non-telencephalic
hs1554	Non-telencephalic	x	x		x	x
hs702	Non-telencephalic
hs1177	Non-telencephalic
hs990	Non-telencephalic
mm634	Non-telencephalic	x	x	x
mm635	Non-telencephalic
mm636	Non-telencephalic	x	x
mm1526	Non-telencephalic	x	x	x
hs294	Non-telencephalic	x	x	x
hs701	Non-telencephalic	x
hs1148	Non-telencephalic
mm708	Non-telencephalic
hs376	Non-telencephalic	x	x	x	x	x
hs722	Non-telencephalic
hs556	Non-telencephalic				x
hs752	Non-telencephalic					x
hs800	Non-telencephalic	x				x
hs824	Non-telencephalic		x
hs378	Non-telencephalic
hs1203	Non-telencephalic
hs1173	Non-telencephalic
hs1043	Non-telencephalic
hs213	Non-telencephalic
hs113	Non-telencephalic	x				x
hs1082	Non-telencephalic		x
hs234	Non-telencephalic	x
hs863	Non-telencephalic
hs1144	Non-telencephalic
hs1235	Non-telencephalic	x	x	x		x
hs1185	Non-telencephalic
hs762	Non-telencephalic
hs546	Non-telencephalic	x	x			x
hs1170	Non-telencephalic			x
hs1049	Non-telencephalic			x
hs1153	Non-telencephalic
hs1079	Non-telencephalic
mm448	Non-telencephalic			x
hs935	Non-telencephalic	x	x	x
hs1551	Non-telencephalic	x	x		x	x
