# Supplementary material for: Transcriptional network orchestrating regional patterning of cortical progenitors
Source: Proc Natl Acad Sci U S A. 2021 Dec 17;118(51):e2024795118. doi: 10.1073/pnas.2024795118 (PMC8713794; doi:10.1073/pnas.2024795118)
Supplement: Supplementary File [file pnas.2024795118.sd05.xlsx]

## Sheet: plac.5k
chr1	start1	end1	chr2	start2	end2	count	interactionID	closestTSSgene.1	closestTSSdistance.1	map_MO.1	map_ENCODE.1	vista.1	pRE.1	closestTSSgene.2	closestTSSdistance.2	map_MO.2	map_ENCODE.2	vista.2	pRE.2
chr1	4480081	4485081	chr1	4750081	4755081	12	int_1	Sox17	14773	-	-	-	-	Mrpl15	33145	-	-	-	-
chr1	4485081	4490081	chr1	4755081	4760081	13	int_2	Sox17	9773	-	-	-	-	Mrpl15	28145	-	-	-	-
chr1	9535081	9540081	chr1	9695081	9700081	17	int_3	Rrs1	-7826	-	-	-	-	Mybl1	12628	-	-	-	-
chr1	9550081	9555081	chr1	9685081	9690081	14	int_4	Adhfe1	4536	-	-	-	-	Mybl1	12628	-	-	-	-
chr1	9550081	9555081	chr1	9690081	9695081	27	int_5	Adhfe1	4536	-	-	-	-	Mybl1	7628	-	-	-	-
chr1	9555081	9560081	chr1	9690081	9695081	24	int_6	Adhfe1	9536	-	-	-	-	Mybl1	7628	-	-	-	-
chr1	9560081	9565081	chr1	9685081	9690081	15	int_7	Adhfe1	14536	Adhfe1	-	-	-	Mybl1	7628	-	-	-	-
chr1	9560081	9565081	chr1	9690081	9695081	24	int_8	Adhfe1	14536	Adhfe1	-	-	-	Mybl1	7628	-	-	-	-
chr1	9570081	9575081	chr1	9690081	9695081	22	int_9	Adhfe1	24536	-	-	-	-	Mybl1	2628	-	-	-	-
chr1	13780081	13785081	chr1	14295081	14300081	16	int_10	Gm5523	4348	-	-	-	-	Eya1	12618	-	Eya1	-	-
chr1	13780081	13785081	chr1	14300081	14305081	13	int_11	Gm5523	4348	-	-	-	-	Eya1	7618	-	-	-	-
chr1	16090081	16095081	chr1	16405081	16410081	12	int_12	4930444P10Rik	744	-	-	-	-	Stau2	111721	-	-	-	-
chr1	16090081	16095081	chr1	16420081	16425081	12	int_13	4930444P10Rik	744	-	-	-	-	Stau2	96721	-	-	-	-
chr1	16090081	16095081	chr1	16425081	16430081	14	int_14	4930444P10Rik	744	-	-	-	-	Stau2	96721	-	-	-	-
chr1	16095081	16100081	chr1	16420081	16425081	12	int_15	4930444P10Rik	-4256	-	-	-	-	Stau2	91721	-	-	-	-
chr1	16095081	16100081	chr1	16425081	16430081	18	int_16	4930444P10Rik	-4256	-	-	-	-	Stau2	91721	-	-	-	-
chr1	16095081	16100081	chr1	16430081	16435081	12	int_17	4930444P10Rik	-4256	-	-	-	-	Stau2	86721	-	-	-	-
chr1	16505081	16510081	chr1	16515081	16520081	32	int_18	Stau2	11721	-	-	-	-	Stau2	1721	-	-	-	-
chr1	16510081	16515081	chr1	16520081	16525081	68	int_19	Stau2	6721	-	-	-	-	Stau2	-3279	-	-	-	-
chr1	16510081	16515081	chr1	16535081	16540081	37	int_20	Stau2	6721	-	-	-	-	Stau2	-18279	-	-	-	-
chr1	19195081	19200081	chr1	19960081	19965081	12	int_21	Tfap2b	-11332	-	-	-	-	4930486I03Rik	-393872	-	-	-	-
chr1	20915081	20920081	chr1	21155081	21160081	13	int_22	Paqr8	26960	-	-	hs2064|POS|hindbrain(rhombencephalon);midbrain(mesencephalon);	-	Tram2	-68356	-	-	-	-
chr1	20920081	20925081	chr1	21155081	21160081	15	int_23	Efhc1	-29044	-	-	hs2064|POS|hindbrain(rhombencephalon);midbrain(mesencephalon);	-	Tmem14a	-60993	-	-	-	-
chr1	20925081	20930081	chr1	21155081	21160081	25	int_24	Efhc1	-24044	-	-	-	-	Tmem14a	-60993	-	-	-	-
chr1	20940081	20945081	chr1	21145081	21150081	14	int_25	Efhc1	-9044	-	-	-	-	Tmem14a	-60993	-	-	-	-
chr1	23846839	23851839	chr1	24251839	24256839	13	int_26	Smap1	60397	-	-	-	-	Col9a1	59137	-	-	-	-
chr1	31006845	31011845	chr1	31016845	31021845	26	int_27	Ptp4a1	-59590	-	-	-	-	Ptp4a1	-69590	-	-	-	-
chr1	31006845	31011845	chr1	31021845	31026845	35	int_28	Ptp4a1	-59590	-	-	-	-	Ptp4a1	-74590	-	-	-	-
chr1	33761845	33766845	chr1	33771845	33776845	63	int_29	Bag2	-6595	-	Imp4	-	-	Bag2	-16595	-	-	-	-
chr1	34256845	34261845	chr1	34491845	34496845	13	int_30	Dst	99016	-	-	-	-	Prss39	-9084	-	-	-	-
chr1	34256845	34261845	chr1	34496845	34501845	13	int_31	Dst	99016	-	-	-	-	Prss39	-9084	-	-	-	-
chr1	34261845	34266845	chr1	34486845	34491845	14	int_32	Dst	104016	-	-	-	-	Prss39	-9084	-	-	-	-
chr1	34261845	34266845	chr1	34511845	34516845	18	int_33	Dst	104016	-	-	-	-	Prss39	-4084	-	-	-	-
chr1	34266845	34271845	chr1	34491845	34496845	16	int_34	Dst	109016	-	-	-	-	Prss39	-4084	-	-	-	-
chr1	34276845	34281845	chr1	34486845	34491845	19	int_35	Dst	119016	-	-	-	-	Prss39	-4084	-	-	-	-
chr1	34276845	34281845	chr1	34491845	34496845	16	int_36	Dst	119016	-	-	-	-	Prss39	916	-	-	-	-
chr1	34286845	34291845	chr1	34526845	34531845	12	int_37	Dst	129016	Bag2	-	-	-	Prss39	15916	-	-	-	-
chr1	34291845	34296845	chr1	34486845	34491845	15	int_38	Dst	134016	-	Bag2	-	-	Cfc1	-11302	-	-	-	-
chr1	34291845	34296845	chr1	34521845	34526845	13	int_39	Dst	134016	-	Bag2	-	-	Cfc1	-6302	-	-	-	-
chr1	35781845	35786845	chr1	36121845	36126845	13	int_40	Hs6st1	-284054	-	-	-	-	Mir6897	24968	-	-	-	-
chr1	35796845	35801845	chr1	36121845	36126845	12	int_41	Hs6st1	-269054	-	-	-	-	Mir6897	19968	-	Neurl3	-	-
chr1	35806845	35811845	chr1	36121845	36126845	19	int_42	Hs6st1	-259054	-	-	-	-	Mir6897	19968	-	Neurl3	-	-
chr1	35856845	35861845	chr1	36121845	36126845	12	int_43	Hs6st1	-209054	-	-	-	-	Mir6897	19968	-	Neurl3	-	-
chr1	35871845	35876845	chr1	36121845	36126845	15	int_44	Hs6st1	-194054	-	-	-	-	Mir6897	19968	-	Neurl3	-	-
chr1	35886845	35891845	chr1	36121845	36126845	19	int_45	Hs6st1	-179054	-	-	-	-	Mir6897	19968	-	Neurl3	-	-
chr1	35891845	35896845	chr1	36121845	36126845	19	int_46	Hs6st1	-174054	-	-	-	-	Mir6897	19968	-	Neurl3	-	-
chr1	35896845	35901845	chr1	36121845	36126845	31	int_47	Hs6st1	-169054	-	-	-	-	Mir6897	19968	-	Neurl3	-	-
chr1	35901845	35906845	chr1	36116845	36121845	12	int_48	Hs6st1	-164054	-	-	-	-	Mir6897	19968	-	Neurl3	-	-
chr1	35901845	35906845	chr1	36121845	36126845	22	int_49	Hs6st1	-164054	-	-	-	-	Mir6897	19968	-	Neurl3	-	-
chr1	35911845	35916845	chr1	36121845	36126845	19	int_50	Hs6st1	-154054	-	-	-	-	Mir6897	19968	-	Neurl3	-	-
chr1	36421845	36426845	chr1	36516845	36521845	23	int_51	Lman2l	20894	-	-	-	-	Cnnm3	7470	-	Kansl3	-	-
chr1	36421845	36426845	chr1	36526845	36531845	28	int_52	Lman2l	20894	-	-	-	-	Ankrd23	6384	Kansl3	Kansl3	-	-
chr1	36421845	36426845	chr1	36531845	36536845	24	int_53	Lman2l	20894	-	-	-	-	Ankrd23	1384	Kansl3	Kansl3	-	-
chr1	36531845	36536845	chr1	36541845	36546845	63	int_54	Ankrd23	1384	Kansl3	Kansl3	-	-	Ankrd39	2856	-	Kansl3	-	-
chr1	36586845	36591845	chr1	36766845	36771845	13	int_55	Fam178b	3987	Fam178b	-	-	-	Fam178b	-1162	-	-	-	-
chr1	36596845	36601845	chr1	36746845	36751845	23	int_56	Fam178b	-6013	-	-	-	-	Cox5b	-2141	-	-	-	-
chr1	36596845	36601845	chr1	36761845	36766845	25	int_57	Fam178b	-6013	-	-	-	-	Cox5b	-2141	-	-	-	-
chr1	36601845	36606845	chr1	36681845	36686845	17	int_58	Fam178b	-11013	2010300C02Rik	2010300C02Rik	-	-	Cox5b	2859	-	-	-	-
chr1	36601845	36606845	chr1	36686845	36691845	26	int_59	Fam178b	-11013	2010300C02Rik	2010300C02Rik	-	-	Cox5b	7859	-	-	-	-
chr1	36601845	36606845	chr1	36696845	36701845	15	int_60	Fam178b	-11013	2010300C02Rik	2010300C02Rik	-	-	Actr1b	5580	-	-	-	-
chr1	36601845	36606845	chr1	36726845	36731845	12	int_61	Fam178b	-11013	2010300C02Rik	2010300C02Rik	-	-	4933424G06Rik	9808	-	-	-	-
chr1	36601845	36606845	chr1	36736845	36741845	14	int_62	Fam178b	-11013	2010300C02Rik	2010300C02Rik	-	-	4933424G06Rik	14808	-	-	-	-
chr1	36601845	36606845	chr1	36746845	36751845	17	int_63	Fam178b	-11013	2010300C02Rik	2010300C02Rik	-	-	4933424G06Rik	19808	-	-	-	-
chr1	36601845	36606845	chr1	36761845	36766845	21	int_64	Fam178b	-11013	2010300C02Rik	2010300C02Rik	-	-	Zap70	-22452	-	-	-	-
chr1	36606845	36611845	chr1	36721845	36726845	15	int_65	Fam178b	-16013	Ankrd23	-	-	-	Zap70	-22452	-	-	-	-
chr1	36606845	36611845	chr1	36731845	36736845	14	int_66	Fam178b	-16013	Ankrd23	-	-	-	Zap70	-22452	-	-	-	-
chr1	36606845	36611845	chr1	36736845	36741845	19	int_67	Fam178b	-16013	Ankrd23	-	-	-	Zap70	-12452	-	-	-	-
chr1	36606845	36611845	chr1	36746845	36751845	16	int_68	Fam178b	-16013	Ankrd23	-	-	-	Zap70	-12452	-	-	-	-
chr1	36606845	36611845	chr1	36751845	36756845	14	int_69	Fam178b	-16013	Ankrd23	-	-	-	Zap70	-12452	-	-	-	-
chr1	36606845	36611845	chr1	36761845	36766845	17	int_70	Fam178b	-16013	Ankrd23	-	-	-	Zap70	-12452	-	-	-	-
chr1	36611845	36616845	chr1	36686845	36691845	55	int_71	Fam178b	-21013	Ankrd23	2010300C02Rik	-	-	Zap70	-7452	-	-	-	-
chr1	36611845	36616845	chr1	36691845	36696845	35	int_72	Fam178b	-21013	Ankrd23	2010300C02Rik	-	-	Zap70	-169	-	-	-	-
chr1	36611845	36616845	chr1	36701845	36706845	28	int_73	Fam178b	-21013	Ankrd23	2010300C02Rik	-	-	Zap70	-169	-	-	-	-
chr1	36611845	36616845	chr1	36736845	36741845	47	int_74	Fam178b	-21013	Ankrd23	2010300C02Rik	-	-	Zap70	-169	-	-	-	-
chr1	36611845	36616845	chr1	36746845	36751845	30	int_75	Fam178b	-21013	Ankrd23	2010300C02Rik	-	-	Zap70	2412	-	-	-	-
chr1	36836845	36841845	chr1	37296845	37301845	18	int_76	Zap70	60362	-	-	-	-	Tmem131	-54818	2010300C02Rik	-	-	-
chr1	36836845	36841845	chr1	37301845	37306845	12	int_77	Zap70	60362	-	-	-	-	Tmem131	-54818	2010300C02Rik	-	-	-
chr1	36836845	36841845	chr1	37306845	37311845	15	int_78	Zap70	60362	-	-	-	-	Inpp4a	-492	-	-	-	-
chr1	36841845	36846845	chr1	37301845	37306845	12	int_79	Zap70	65362	-	Cox5b	-	-	Inpp4a	4508	-	-	-	-
chr1	36841845	36846845	chr1	37306845	37311845	14	int_80	Zap70	65362	-	Cox5b	-	-	Inpp4a	4508	-	-	-	-
chr1	36841845	36846845	chr1	37321845	37326845	13	int_81	Zap70	65362	-	Cox5b	-	-	Inpp4a	4508	-	-	-	-
chr1	36891845	36896845	chr1	36991845	36996845	21	int_82	Tmem131	45182	-	Arid5a	-	-	Inpp4a	9508	-	-	-	-
chr1	36906845	36911845	chr1	36991845	36996845	21	int_83	Tmem131	30182	-	-	-	-	Inpp4a	9508	-	-	-	-
chr1	36991845	36996845	chr1	37301845	37306845	17	int_84	Tmem131	-54818	2010300C02Rik	-	-	-	Inpp4a	24508	-	-	-	-
chr1	37341845	37346845	chr1	37481845	37486845	19	int_85	Inpp4a	-24871	Ankrd39	Arid5a	-	-	4930594C11Rik	4260	-	-	-	-
chr1	37351845	37356845	chr1	37481845	37486845	21	int_86	Inpp4a	-14871	Ankrd23	Arid5a	-	-	4930594C11Rik	4260	-	-	-	-
chr1	37731845	37736845	chr1	37926845	37931845	15	int_87	2010300C02Rik	-14534	-	-	-	-	Lyg2	-7852	-	-	-	-
chr1	37736845	37741845	chr1	37921845	37926845	14	int_88	2010300C02Rik	-19534	-	-	-	-	Lyg2	-12852	-	-	-	-
chr1	37741845	37746845	chr1	37926845	37931845	13	int_89	2010300C02Rik	-24534	Fer1l5	-	-	-	Lyg2	-12852	-	-	-	-
chr1	37926845	37931845	chr1	37936845	37941845	73	int_90	Lyg2	-12852	-	-	-	-	Lyg1	18414	-	-	-	-
chr1	37946845	37951845	chr1	38036845	38041845	17	int_91	Lyg1	8414	-	-	-	-	Eif5b	41336	-	-	-	-
chr1	37946845	37951845	chr1	38041845	38046845	21	int_92	Lyg1	8414	-	-	-	-	Eif5b	46336	-	-	-	-
chr1	38436845	38441845	chr1	38681845	38686845	14	int_93	Aff3	187899	Lonrf2	-	-	-	Aff3	-57101	-	-	-	-
chr1	39046845	39051845	chr1	39421845	39426845	13	int_94	Pdcl3	61532	-	-	-	-	Rpl31	-3505	-	-	-	-
chr1	39046845	39051845	chr1	39591845	39596845	13	int_95	Pdcl3	61532	-	-	-	-	Rpl31	26495	-	-	-	-
chr1	39056845	39061845	chr1	39421845	39426845	13	int_96	Pdcl3	71532	-	-	-	-	Rpl31	31495	-	-	-	-
chr1	39056845	39061845	chr1	39586845	39591845	22	int_97	Pdcl3	71532	-	-	-	-	Rpl31	41495	-	-	-	-
chr1	39056845	39061845	chr1	39591845	39596845	15	int_98	Pdcl3	71532	-	-	-	-	Tbc1d8	54402	-	-	-	-
chr1	39061845	39066845	chr1	39586845	39591845	15	int_99	Pdcl3	76532	-	-	-	-	Tbc1d8	54402	-	-	-	-
chr1	39061845	39066845	chr1	39591845	39596845	16	int_100	Pdcl3	76532	-	-	-	-	Tbc1d8	54402	-	-	-	-
chr1	39066845	39071845	chr1	39591845	39596845	17	int_101	Pdcl3	81532	-	-	-	-	Rnf149	-11998	-	-	-	-
chr1	39071845	39076845	chr1	39421845	39426845	16	int_102	Pdcl3	86532	-	-	-	-	Rnf149	-11998	-	-	-	-
chr1	39081845	39086845	chr1	39361845	39366845	14	int_103	Pdcl3	96532	-	-	-	-	Rnf149	-11998	-	-	-	-
chr1	39081845	39086845	chr1	39391845	39396845	12	int_104	Pdcl3	96532	-	-	-	-	Rnf149	-11998	-	-	-	-
chr1	39081845	39086845	chr1	39396845	39401845	19	int_105	Pdcl3	96532	-	-	-	-	Rnf149	-16998	-	-	-	-
chr1	39081845	39086845	chr1	39406845	39411845	15	int_106	Pdcl3	96532	-	-	-	-	Rnf149	-16998	-	-	-	-
chr1	39421845	39426845	chr1	39586845	39591845	14	int_107	Tbc1d8	54402	-	-	-	-	Rnf149	-16998	-	-	-	-
chr1	39431845	39436845	chr1	39586845	39591845	12	int_108	Tbc1d8	44402	-	-	-	-	Rnf149	-16998	-	-	-	-
chr1	39786845	39791845	chr1	39956845	39961845	16	int_109	Gm3646	15987	-	-	-	-	Map4k4	58433	-	-	-	-
chr1	39791845	39796845	chr1	39961845	39966845	13	int_110	Gm3646	10987	-	-	-	-	Map4k4	63433	-	-	-	-
chr1	39801845	39806845	chr1	39961845	39966845	14	int_111	Gm3646	987	-	-	-	-	Map4k4	63433	-	-	-	-
chr1	39961845	39966845	chr1	39971845	39976845	43	int_112	Map4k4	63433	-	-	-	-	Map4k4	73433	Creg2	-	-	-
chr1	39961845	39966845	chr1	39981845	39986845	32	int_113	Map4k4	63433	-	-	-	-	Map4k4	83433	Gm3646	-	-	-
chr1	41206845	41211845	chr1	41866845	41871845	16	int_114	4930448I06Rik	-28093	-	-	-	-	4930448I06Rik	-683093	-	-	-	chr1:41866714-41866956
chr1	41326845	41331845	chr1	41861845	41866845	13	int_115	4930448I06Rik	-148093	-	-	-	-	4930448I06Rik	-688093	-	-	-	chr1:41869949-41872191
chr1	41796845	41801845	chr1	42746845	42751845	20	int_116	4930448I06Rik	-618093	-	-	-	chr1:41799117-41801404	Pantr1	720480	-	-	-	chr1:41974343-41977933
chr1	41796845	41801845	chr1	42751845	42756845	16	int_117	4930448I06Rik	-618093	-	-	-	chr1:41799117-41801404	Pantr1	715480	-	-	hs401|POS|hindbrain(rhombencephalon);	chr1:41974343-41977933
chr1	41801845	41806845	chr1	42746845	42751845	17	int_118	4930448I06Rik	-623093	-	-	-	-	Pantr1	385480	-	-	-	-
chr1	41801845	41806845	chr1	42751845	42756845	15	int_119	4930448I06Rik	-623093	-	-	-	-	Pantr2	-15891	-	-	-	-
chr1	41801845	41806845	chr1	42756845	42761845	14	int_120	4930448I06Rik	-623093	-	-	-	-	Dalir	-11366	Gpr45	-	hs990|POS|hindbrain(rhombencephalon);other;	chr1:42741119-42742431
chr1	41801845	41806845	chr1	42766845	42771845	18	int_121	4930448I06Rik	-623093	-	-	-	-	Dalir	-11366	Gpr45	-	hs990|POS|hindbrain(rhombencephalon);other;	chr1:42741119-42742431
chr1	41806845	41811845	chr1	42751845	42756845	12	int_122	4930448I06Rik	-628093	Pou3f3	Pou3f3	hs718|NEG|-	-	Dalir	-11366	Gpr45	-	hs990|POS|hindbrain(rhombencephalon);other;	chr1:42741119-42742431
chr1	41856845	41861845	chr1	42741845	42746845	12	int_123	4930448I06Rik	-678093	-	-	-	-	Dalir	-11366	Gpr45	-	hs990|POS|hindbrain(rhombencephalon);other;	chr1:42741119-42742431
chr1	41856845	41861845	chr1	42751845	42756845	12	int_124	4930448I06Rik	-678093	-	-	-	-	Dalir	-11366	Gpr45	-	hs990|POS|hindbrain(rhombencephalon);other;	chr1:42741119-42742431
chr1	41856845	41861845	chr1	42756845	42761845	14	int_125	4930448I06Rik	-678093	-	-	-	-	Dalir	-11366	Gpr45	-	hs990|POS|hindbrain(rhombencephalon);other;	chr1:42741119-42742431
chr1	41856845	41861845	chr1	42766845	42771845	16	int_126	4930448I06Rik	-678093	-	-	-	-	Dalir	-11366	Gpr45	-	hs990|POS|hindbrain(rhombencephalon);other;	chr1:42741119-42742431
chr1	41861845	41866845	chr1	42741845	42746845	17	int_127	4930448I06Rik	-683093	-	-	-	chr1:41866714-41866956	Dalir	-11366	Gpr45	-	hs990|POS|hindbrain(rhombencephalon);other;	chr1:42741119-42742431
chr1	41861845	41866845	chr1	42746845	42751845	28	int_128	4930448I06Rik	-683093	-	-	-	chr1:41866714-41866956	Dalir	-11366	Gpr45	-	hs990|POS|hindbrain(rhombencephalon);other;	chr1:42741119-42742431
chr1	41861845	41866845	chr1	42751845	42756845	22	int_129	4930448I06Rik	-683093	-	-	-	chr1:41866714-41866956	Dalir	-6366	Gpr45	-	hs990|POS|hindbrain(rhombencephalon);other;	chr1:42745026-42745346
chr1	41861845	41866845	chr1	42756845	42761845	17	int_130	4930448I06Rik	-683093	-	-	-	chr1:41866714-41866956	Dalir	-6366	Gpr45	-	hs990|POS|hindbrain(rhombencephalon);other;	chr1:42745026-42745346
chr1	41861845	41866845	chr1	42766845	42771845	17	int_131	4930448I06Rik	-683093	-	-	-	chr1:41866714-41866956	Dalir	-6366	Gpr45	-	hs990|POS|hindbrain(rhombencephalon);other;	chr1:42745026-42745346
chr1	41866845	41871845	chr1	41971845	41976845	16	int_132	4930448I06Rik	-688093	-	-	-	chr1:41869949-41872191	Dalir	-6366	Gpr45	-	hs990|POS|hindbrain(rhombencephalon);other;	chr1:42745026-42745346
chr1	41866845	41871845	chr1	41976845	41981845	15	int_133	4930448I06Rik	-688093	-	-	-	chr1:41869949-41872191	Dalir	-6366	Gpr45	-	hs990|POS|hindbrain(rhombencephalon);other;	chr1:42745026-42745346
chr1	41866845	41871845	chr1	42306845	42311845	16	int_134	4930448I06Rik	-688093	-	-	-	chr1:41869949-41872191	Dalir	-6366	Gpr45	-	hs990|POS|hindbrain(rhombencephalon);other;	chr1:42745026-42745346
chr1	41866845	41871845	chr1	42736845	42741845	22	int_135	4930448I06Rik	-688093	-	-	-	chr1:41869949-41872191	Dalir	-6366	Gpr45	-	hs990|POS|hindbrain(rhombencephalon);other;	chr1:42745026-42745346
chr1	41866845	41871845	chr1	42741845	42746845	28	int_136	4930448I06Rik	-688093	-	-	-	chr1:41869949-41872191	Dalir	-6366	Gpr45	-	hs990|POS|hindbrain(rhombencephalon);other;	chr1:42745026-42745346
chr1	41866845	41871845	chr1	42746845	42751845	47	int_137	4930448I06Rik	-688093	-	-	-	chr1:41869949-41872191	Dalir	-6366	Gpr45	-	hs990|POS|hindbrain(rhombencephalon);other;	chr1:42745026-42745346
chr1	41866845	41871845	chr1	42751845	42756845	40	int_138	4930448I06Rik	-688093	-	-	-	chr1:41869949-41872191	Dalir	-6366	Gpr45	-	hs990|POS|hindbrain(rhombencephalon);other;	chr1:42745026-42745346
chr1	41866845	41871845	chr1	42756845	42761845	26	int_139	4930448I06Rik	-688093	-	-	-	chr1:41869949-41872191	Dalir	-6366	Gpr45	-	hs990|POS|hindbrain(rhombencephalon);other;	chr1:42745026-42745346
chr1	41866845	41871845	chr1	42761845	42766845	20	int_140	4930448I06Rik	-688093	-	-	-	chr1:41869949-41872191	Dalir	-6366	Gpr45	-	hs990|POS|hindbrain(rhombencephalon);other;	chr1:42745026-42745346
chr1	41866845	41871845	chr1	42766845	42771845	26	int_141	4930448I06Rik	-688093	-	-	-	chr1:41869949-41872191	Dalir	-6366	Gpr45	-	hs990|POS|hindbrain(rhombencephalon);other;	chr1:42745026-42745346
chr1	41866845	41871845	chr1	42771845	42776845	15	int_142	4930448I06Rik	-688093	-	-	-	chr1:41869949-41872191	Dalir	-6366	Gpr45	-	hs990|POS|hindbrain(rhombencephalon);other;	chr1:42745026-42745346
chr1	41871845	41876845	chr1	42736845	42741845	12	int_143	4930448I06Rik	-693093	-	-	-	chr1:41869949-41872191	Dalir	-1366	-	-	-	chr1:42750052-42753072
chr1	41871845	41876845	chr1	42741845	42746845	12	int_144	4930448I06Rik	-693093	-	-	-	chr1:41869949-41872191	Dalir	-1366	-	-	-	chr1:42750052-42753072
chr1	41871845	41876845	chr1	42746845	42751845	28	int_145	4930448I06Rik	-693093	-	-	-	chr1:41869949-41872191	Dalir	-1366	-	-	-	chr1:42750052-42753072
chr1	41871845	41876845	chr1	42751845	42756845	13	int_146	4930448I06Rik	-693093	-	-	-	chr1:41869949-41872191	Dalir	-1366	-	-	-	chr1:42750052-42753072
chr1	41871845	41876845	chr1	42756845	42761845	19	int_147	4930448I06Rik	-693093	-	-	-	chr1:41869949-41872191	Dalir	-1366	-	-	-	chr1:42750052-42753072
chr1	41871845	41876845	chr1	42766845	42771845	13	int_148	4930448I06Rik	-693093	-	-	-	chr1:41869949-41872191	Dalir	-1366	-	-	-	chr1:42750052-42753072
chr1	41876845	41881845	chr1	42746845	42751845	26	int_149	4930448I06Rik	-698093	-	-	-	chr1:41880451-41880709	Dalir	-1366	-	-	-	chr1:42750052-42753072
chr1	41876845	41881845	chr1	42751845	42756845	13	int_150	4930448I06Rik	-698093	-	-	-	chr1:41880451-41880709	Dalir	-1366	-	-	-	chr1:42750052-42753072
chr1	41876845	41881845	chr1	42756845	42761845	14	int_151	4930448I06Rik	-698093	-	-	-	chr1:41880451-41880709	Dalir	-1366	-	-	-	chr1:42750052-42753072
chr1	41876845	41881845	chr1	42766845	42771845	13	int_152	4930448I06Rik	-698093	-	-	-	chr1:41880451-41880709	Dalir	-1366	-	-	-	chr1:42750052-42753072
chr1	41936845	41941845	chr1	42746845	42751845	13	int_153	Pantr1	755480	-	-	hs1554|POS|branchialarch;	-	Dalir	-1366	-	-	-	chr1:42750052-42753072
chr1	41941845	41946845	chr1	42746845	42751845	20	int_154	Pantr1	750480	-	-	-	chr1:41945131-41945433	Dalir	-1366	-	-	-	chr1:42750052-42753072
chr1	41941845	41946845	chr1	42751845	42756845	15	int_155	Pantr1	750480	-	-	-	chr1:41945131-41945433	Dalir	-1366	-	-	-	chr1:42750052-42753072
chr1	41946845	41951845	chr1	42741845	42746845	23	int_156	Pantr1	745480	-	-	-	chr1:41949082-41949506	Dalir	-1366	-	-	-	chr1:42750052-42753072
chr1	41946845	41951845	chr1	42746845	42751845	17	int_157	Pantr1	745480	-	-	-	chr1:41949082-41949506	Dalir	-1366	-	-	-	chr1:42750052-42753072
chr1	41946845	41951845	chr1	42756845	42761845	16	int_158	Pantr1	745480	-	-	-	chr1:41949082-41949506	Dalir	-1366	-	-	-	chr1:42750052-42753072
chr1	41951845	41956845	chr1	42746845	42751845	21	int_159	Pantr1	740480	-	-	-	chr1:41953149-41955025	Dalir	-1366	-	-	-	chr1:42750052-42753072
chr1	41951845	41956845	chr1	42756845	42761845	17	int_160	Pantr1	740480	-	-	-	chr1:41953149-41955025	Dalir	-1366	-	-	-	chr1:42750052-42753072
chr1	41951845	41956845	chr1	42766845	42771845	13	int_161	Pantr1	740480	-	-	-	chr1:41953149-41955025	Dalir	-1366	-	-	-	chr1:42750052-42753072
chr1	41956845	41961845	chr1	42746845	42751845	12	int_162	Pantr1	735480	-	-	-	-	Dalir	-1366	-	-	-	chr1:42750052-42753072
chr1	41956845	41961845	chr1	42756845	42761845	13	int_163	Pantr1	735480	-	-	-	-	Dalir	-1366	-	-	-	chr1:42750052-42753072
chr1	41971845	41976845	chr1	42736845	42741845	14	int_164	Pantr1	720480	-	-	-	chr1:41974343-41977933	Dalir	-1366	-	-	-	chr1:42750052-42753072
chr1	41971845	41976845	chr1	42746845	42751845	26	int_165	Pantr1	720480	-	-	-	chr1:41974343-41977933	Dalir	-1366	-	-	-	chr1:42750052-42753072
chr1	41971845	41976845	chr1	42751845	42756845	16	int_166	Pantr1	720480	-	-	-	chr1:41974343-41977933	Dalir	-1366	-	-	-	chr1:42750052-42753072
chr1	41971845	41976845	chr1	42761845	42766845	13	int_167	Pantr1	720480	-	-	-	chr1:41974343-41977933	Dalir	3634	-	-	-	chr1:42753403-42756592
chr1	41981845	41986845	chr1	42746845	42751845	12	int_168	Pantr1	710480	-	-	hs401|POS|hindbrain(rhombencephalon);	chr1:41982760-41983260	Dalir	3634	-	-	-	chr1:42753403-42756592
chr1	41986845	41991845	chr1	42741845	42746845	12	int_169	Pantr1	705480	-	-	-	chr1:41989876-41990830	Dalir	3634	-	-	-	chr1:42753403-42756592
chr1	41986845	41991845	chr1	42746845	42751845	18	int_170	Pantr1	705480	-	-	-	chr1:41989876-41990830	Dalir	3634	-	-	-	chr1:42753403-42756592
chr1	41986845	41991845	chr1	42751845	42756845	15	int_171	Pantr1	705480	-	-	-	chr1:41989876-41990830	Dalir	3634	-	-	-	chr1:42753403-42756592
chr1	41986845	41991845	chr1	42756845	42761845	13	int_172	Pantr1	705480	-	-	-	chr1:41989876-41990830	Dalir	3634	-	-	-	chr1:42753403-42756592
chr1	41986845	41991845	chr1	42766845	42771845	12	int_173	Pantr1	705480	-	-	-	chr1:41989876-41990830	Dalir	3634	-	-	-	chr1:42753403-42756592
chr1	41991845	41996845	chr1	42746845	42751845	13	int_174	Pantr1	700480	-	-	-	chr1:41994087-41995697	Dalir	3634	-	-	-	chr1:42753403-42756592
chr1	42001845	42006845	chr1	42741845	42746845	12	int_175	Pantr1	690480	-	-	-	-	Dalir	3634	-	-	-	chr1:42753403-42756592
chr1	42276845	42281845	chr1	42736845	42741845	12	int_176	Pantr1	415480	-	Pou3f3	-	-	Dalir	3634	-	-	-	chr1:42753403-42756592
chr1	42276845	42281845	chr1	42751845	42756845	13	int_177	Pantr1	415480	-	Pou3f3	-	-	Dalir	3634	-	-	-	chr1:42753403-42756592
chr1	42281845	42286845	chr1	42746845	42751845	12	int_178	Pantr1	410480	-	-	-	chr1:42286511-42286745	Dalir	3634	-	-	-	chr1:42753403-42756592
chr1	42286845	42291845	chr1	42736845	42741845	14	int_179	Pantr1	405480	-	-	-	chr1:42289842-42290781	Dalir	3634	-	-	-	chr1:42753403-42756592
chr1	42286845	42291845	chr1	42746845	42751845	20	int_180	Pantr1	405480	-	-	-	chr1:42289842-42290781	Dalir	3634	-	-	-	chr1:42753403-42756592
chr1	42286845	42291845	chr1	42751845	42756845	20	int_181	Pantr1	405480	-	-	-	chr1:42289842-42290781	Dalir	3634	-	-	-	chr1:42753403-42756592
chr1	42291845	42296845	chr1	42741845	42746845	15	int_182	Pantr1	400480	Tgfbrap1	-	-	chr1:42293896-42294112	Dalir	3634	-	-	-	chr1:42753403-42756592
chr1	42291845	42296845	chr1	42746845	42751845	13	int_183	Pantr1	400480	Tgfbrap1	-	-	chr1:42293896-42294112	Dalir	3634	-	-	-	chr1:42753403-42756592
chr1	42291845	42296845	chr1	42756845	42761845	12	int_184	Pantr1	400480	Tgfbrap1	-	-	chr1:42293896-42294112	Dalir	3634	-	-	-	chr1:42753403-42756592
chr1	42296845	42301845	chr1	42736845	42741845	17	int_185	Pantr1	395480	-	-	-	chr1:42299260-42301492	Dalir	8634	-	-	-	chr1:42760350-42762894
chr1	42296845	42301845	chr1	42741845	42746845	12	int_186	Pantr1	395480	-	-	-	chr1:42299260-42301492	Dalir	8634	-	-	-	chr1:42760350-42762894
chr1	42296845	42301845	chr1	42751845	42756845	16	int_187	Pantr1	395480	-	-	-	chr1:42299260-42301492	Dalir	8634	-	-	-	chr1:42760350-42762894
chr1	42301845	42306845	chr1	42736845	42741845	18	int_188	Pantr1	390480	-	-	-	-	Dalir	8634	-	-	-	chr1:42760350-42762894
chr1	42301845	42306845	chr1	42741845	42746845	12	int_189	Pantr1	390480	-	-	-	-	Dalir	8634	-	-	-	chr1:42760350-42762894
chr1	42301845	42306845	chr1	42746845	42751845	19	int_190	Pantr1	390480	-	-	-	-	Dalir	8634	-	-	-	chr1:42760350-42762894
chr1	42301845	42306845	chr1	42751845	42756845	12	int_191	Pantr1	390480	-	-	-	-	Dalir	8634	-	-	-	chr1:42760350-42762894
chr1	42301845	42306845	chr1	42756845	42761845	14	int_192	Pantr1	390480	-	-	-	-	Dalir	8634	-	-	-	chr1:42760350-42762894
chr1	42301845	42306845	chr1	42766845	42771845	15	int_193	Pantr1	390480	-	-	-	-	Dalir	8634	-	-	-	chr1:42760350-42762894
chr1	42306845	42311845	chr1	42741845	42746845	18	int_194	Pantr1	385480	-	-	-	-	Dalir	8634	-	-	-	chr1:42760350-42762894
chr1	42306845	42311845	chr1	42746845	42751845	24	int_195	Pantr1	385480	-	-	-	-	Dalir	8634	-	-	-	chr1:42760350-42762894
chr1	42306845	42311845	chr1	42751845	42756845	18	int_196	Pantr1	385480	-	-	-	-	Dalir	8634	-	-	-	chr1:42760350-42762894
chr1	42306845	42311845	chr1	42756845	42761845	14	int_197	Pantr1	385480	-	-	-	-	Dalir	8634	-	-	-	chr1:42760350-42762894
chr1	42311845	42316845	chr1	42741845	42746845	16	int_198	Pantr1	380480	-	-	-	chr1:42315765-42316699	Dalir	8634	-	-	-	chr1:42760350-42762894
chr1	42311845	42316845	chr1	42746845	42751845	33	int_199	Pantr1	380480	-	-	-	chr1:42315765-42316699	Dalir	8634	-	-	-	chr1:42760350-42762894
chr1	42311845	42316845	chr1	42751845	42756845	24	int_200	Pantr1	380480	-	-	-	chr1:42315765-42316699	Dalir	13634	-	-	-	chr1:42765618-42767005
chr1	42311845	42316845	chr1	42756845	42761845	26	int_201	Pantr1	380480	-	-	-	chr1:42315765-42316699	Dalir	13634	-	-	-	chr1:42765618-42767005
chr1	42311845	42316845	chr1	42761845	42766845	12	int_202	Pantr1	380480	-	-	-	chr1:42315765-42316699	Dalir	13634	-	-	-	chr1:42765618-42767005
chr1	42311845	42316845	chr1	42766845	42771845	18	int_203	Pantr1	380480	-	-	-	chr1:42315765-42316699	Dalir	18634	-	-	-	chr1:42770010-42772097
chr1	42316845	42321845	chr1	42726845	42731845	12	int_204	Pantr1	375480	-	-	-	chr1:42318586-42319310	Dalir	18634	-	-	-	chr1:42770010-42772097
chr1	42316845	42321845	chr1	42736845	42741845	13	int_205	Pantr1	375480	-	-	-	chr1:42318586-42319310	Dalir	18634	-	-	-	chr1:42770010-42772097
chr1	42316845	42321845	chr1	42741845	42746845	24	int_206	Pantr1	375480	-	-	-	chr1:42318586-42319310	Dalir	18634	-	-	-	chr1:42770010-42772097
chr1	42316845	42321845	chr1	42746845	42751845	20	int_207	Pantr1	375480	-	-	-	chr1:42318586-42319310	Dalir	18634	-	-	-	chr1:42770010-42772097
chr1	42316845	42321845	chr1	42751845	42756845	24	int_208	Pantr1	375480	-	-	-	chr1:42318586-42319310	Dalir	18634	-	-	-	chr1:42770010-42772097
chr1	42316845	42321845	chr1	42756845	42761845	24	int_209	Pantr1	375480	-	-	-	chr1:42318586-42319310	Dalir	18634	-	-	-	chr1:42770010-42772097
chr1	42316845	42321845	chr1	42766845	42771845	18	int_210	Pantr1	375480	-	-	-	chr1:42318586-42319310	Dalir	18634	-	-	-	chr1:42770010-42772097
chr1	42321845	42326845	chr1	42741845	42746845	12	int_211	Pantr1	370480	-	-	-	-	Dalir	18634	-	-	-	chr1:42770010-42772097
chr1	42326845	42331845	chr1	42736845	42741845	13	int_212	Pantr1	365480	-	-	-	-	Dalir	18634	-	-	-	chr1:42770010-42772097
chr1	42331845	42336845	chr1	42746845	42751845	12	int_213	Pantr1	360480	-	-	-	-	Dalir	18634	-	-	-	chr1:42770010-42772097
chr1	42341845	42346845	chr1	42746845	42751845	12	int_214	Pantr1	350480	-	-	-	-	Dalir	23634	Pou3f3	Gpr45	-	chr1:42770010-42772097
chr1	43501845	43506845	chr1	43796845	43801845	20	int_215	Nck2	58595	-	-	-	-	Uxs1	28363	-	-	-	-
chr1	50981844	50986844	chr1	51386844	51391844	16	int_216	Tmeff2	56822	Tmeff2	-	-	-	9330175M20Rik	-55565	-	-	-	-
chr1	51016844	51021844	chr1	51386844	51391844	21	int_217	Tmeff2	91822	-	-	-	-	9330175M20Rik	-55565	-	-	-	-
chr1	51676844	51681844	chr1	52171844	52176844	17	int_218	Nabp1	-200945	-	-	-	-	Stat4	-12803	-	-	-	-
chr1	51691844	51696844	chr1	51971844	51976844	12	int_219	Nabp1	-215945	-	-	-	-	Stat4	-12803	-	-	-	-
chr1	51696844	51701844	chr1	51971844	51976844	12	int_220	Myo1b	216634	-	-	-	-	Stat4	-12803	-	-	-	-
chr1	51701844	51706844	chr1	51971844	51976844	19	int_221	Myo1b	211634	-	Myo1b	-	-	Stat1	29723	Nab1	Nab1	-	-
chr1	51701844	51706844	chr1	52171844	52176844	17	int_222	Myo1b	211634	-	Myo1b	-	-	Stat1	34723	Nab1	Nab1	-	-
chr1	52061844	52066844	chr1	52146844	52151844	18	int_223	Stat1	-55093	-	-	-	-	Stat1	44723	-	-	-	-
chr1	52061844	52066844	chr1	52151844	52156844	22	int_224	Stat1	-55093	-	-	-	-	Stat1	49723	Inpp1	Inpp1	-	-
chr1	52061844	52066844	chr1	52161844	52166844	15	int_225	Stat1	-55093	-	-	-	-	Stat1	54723	Inpp1	Inpp1	-	-
chr1	52061844	52066844	chr1	52166844	52171844	18	int_226	Stat1	-55093	-	-	-	-	Stat1	54723	Inpp1	Inpp1	-	-
chr1	54606844	54611844	chr1	55071844	55076844	16	int_227	Pgap1	-51660	-	-	-	-	Sf3b1	43134	-	-	-	-
chr1	54611844	54616844	chr1	55036844	55041844	15	int_228	Pgap1	-56660	Pgap1	-	-	-	Sf3b1	43134	-	-	-	-
chr1	54886844	54891844	chr1	54981844	54986844	25	int_229	Ankrd44	37043	Ankrd44	-	-	-	Sf3b1	-11866	-	-	-	-
chr1	54891844	54896844	chr1	54981844	54986844	24	int_230	Ankrd44	32043	-	-	-	-	Hspd1	13588	Hspd1	-	-	-
chr1	55291844	55296844	chr1	55926844	55931844	15	int_231	Mars2	57168	-	-	-	-	9130227L01Rik	-141896	-	-	-	-
chr1	55291844	55296844	chr1	55931844	55936844	14	int_232	Mars2	57168	-	-	-	-	9130227L01Rik	-136896	-	-	-	-
chr1	55461844	55466844	chr1	55786844	55791844	18	int_233	Plcl1	58399	-	-	-	-	9130227L01Rik	-131896	-	-	-	-
chr1	55461844	55466844	chr1	55791844	55796844	29	int_234	Plcl1	58399	-	-	-	-	9130227L01Rik	-126896	-	-	-	-
chr1	55461844	55466844	chr1	55796844	55801844	21	int_235	Plcl1	58399	-	-	-	-	9130227L01Rik	-116896	-	-	-	-
chr1	55461844	55466844	chr1	55801844	55806844	15	int_236	Plcl1	58399	-	-	-	-	9130227L01Rik	-31896	Satb2	Satb2	-	-
chr1	55461844	55466844	chr1	55811844	55816844	19	int_237	Plcl1	58399	-	-	-	-	9130227L01Rik	-1896	-	-	-	-
chr1	55461844	55466844	chr1	55896844	55901844	12	int_238	Plcl1	58399	-	-	-	-	9130227L01Rik	-1896	-	-	-	-
chr1	55461844	55466844	chr1	55926844	55931844	15	int_239	Plcl1	58399	-	-	-	-	9130227L01Rik	3104	-	-	-	-
chr1	57026844	57031844	chr1	57261844	57266844	12	int_240	9130024F11Rik	57876	-	-	-	-	BC055402	-49348	9130024F11Rik	Satb2	-	-
chr1	57026844	57031844	chr1	57386844	57391844	15	int_241	9130024F11Rik	57876	-	-	-	-	BC055402	-49348	9130024F11Rik	Satb2	-	-
chr1	57031844	57036844	chr1	57321844	57326844	15	int_242	9130024F11Rik	62876	-	-	-	-	BC055402	-59348	-	-	-	-
chr1	57031844	57036844	chr1	57386844	57391844	12	int_243	9130024F11Rik	62876	-	-	-	-	BC055402	-64348	-	-	-	-
chr1	57036844	57041844	chr1	57261844	57266844	14	int_244	9130024F11Rik	67876	-	-	-	-	4930558J18Rik	53200	-	-	-	-
chr1	57036844	57041844	chr1	57271844	57276844	13	int_245	9130024F11Rik	67876	-	-	-	-	1700066M21Rik	11725	-	-	-	-
chr1	57036844	57041844	chr1	57276844	57281844	12	int_246	9130024F11Rik	67876	-	-	-	-	1700066M21Rik	11725	-	-	-	-
chr1	57036844	57041844	chr1	57396844	57401844	15	int_247	9130024F11Rik	67876	-	-	-	-	9430016H08Rik	-7203	-	-	-	-
chr1	57461844	57466844	chr1	57991844	57996844	17	int_248	Tyw5	-57670	-	-	-	-	Spats2l	-16226	-	-	-	-
chr1	57461844	57466844	chr1	58051844	58056844	16	int_249	Tyw5	-57670	-	-	-	-	Spats2l	-11226	-	-	-	-
chr1	57461844	57466844	chr1	58071844	58076844	17	int_250	Tyw5	-57670	-	-	-	-	Sgol2a	-1629	-	-	-	-
chr1	57461844	57466844	chr1	58086844	58091844	15	int_251	Tyw5	-57670	-	-	-	-	Sgol2a	-1629	-	-	-	-
chr1	57471844	57476844	chr1	58051844	58056844	17	int_252	Tyw5	-67670	-	-	-	-	Sgol2a	8371	-	-	-	-
chr1	57471844	57476844	chr1	58081844	58086844	12	int_253	Tyw5	-67670	-	-	-	-	Sgol2a	13371	-	-	-	-
chr1	57476844	57481844	chr1	57831844	57836844	12	int_254	Tyw5	-72670	-	-	-	-	Aox1	-15624	-	-	-	-
chr1	57481844	57486844	chr1	58001844	58006844	12	int_255	Tyw5	-77670	-	-	-	-	Aox1	24376	-	-	-	-
chr1	57481844	57486844	chr1	58081844	58086844	14	int_256	Tyw5	-77670	-	-	-	-	Aox1	24376	-	-	-	-
chr1	57486844	57491844	chr1	57826844	57831844	15	int_257	Tyw5	-82670	1700066M21Rik	-	-	-	Aox3	-38791	-	-	-	-
chr1	57486844	57491844	chr1	57991844	57996844	14	int_258	Tyw5	-82670	1700066M21Rik	-	-	-	Aox3	-28791	-	-	-	-
chr1	57486844	57491844	chr1	58006844	58011844	16	int_259	Tyw5	-82670	1700066M21Rik	-	-	-	Aox3	-28791	-	-	-	-
chr1	57486844	57491844	chr1	58011844	58016844	12	int_260	Tyw5	-82670	1700066M21Rik	-	-	-	Aox3	-23791	-	-	-	-
chr1	58371844	58376844	chr1	58386844	58391844	30	int_261	Bzw1	-18791	-	-	-	-	Bzw1	-3791	-	-	-	-
chr1	58376844	58381844	chr1	58386844	58391844	22	int_262	Bzw1	-13791	-	-	-	-	Bzw1	-3791	-	-	-	-
chr1	58451844	58456844	chr1	58471844	58476844	48	int_263	Nif3l1	6712	-	-	-	-	Nif3l1	26712	-	-	-	-
chr1	58456844	58461844	chr1	58471844	58476844	54	int_264	Nif3l1	11712	-	-	-	-	Nif3l1	26712	-	-	-	-
chr1	58481844	58486844	chr1	58496844	58501844	61	int_265	Orc2	17082	-	-	-	-	Orc2	2082	-	-	-	-
chr1	59291844	59296844	chr1	59631844	59636844	12	int_266	Cdk15	37438	Nop58	Fzd7	-	-	Fzd7	-72802	Fzd7	-	-	-
chr1	59291844	59296844	chr1	59636844	59641844	14	int_267	Cdk15	37438	Nop58	Fzd7	-	-	Fzd7	-67802	-	-	-	-
chr1	59291844	59296844	chr1	59641844	59646844	18	int_268	Cdk15	37438	Nop58	Fzd7	-	-	Gm973	-1919	-	-	-	-
chr1	59291844	59296844	chr1	59646844	59651844	13	int_269	Cdk15	37438	Nop58	Fzd7	-	-	Gm973	23081	-	-	-	-
chr1	59291844	59296844	chr1	59661844	59666844	12	int_270	Cdk15	37438	Nop58	Fzd7	-	-	Gm973	23081	-	-	-	-
chr1	59291844	59296844	chr1	59666844	59671844	16	int_271	Cdk15	37438	Nop58	Fzd7	-	-	Gm973	23081	-	-	-	-
chr1	59291844	59296844	chr1	59676844	59681844	20	int_272	Cdk15	37438	Nop58	Fzd7	-	-	Gm973	23081	-	-	-	-
chr1	59291844	59296844	chr1	59681844	59686844	12	int_273	Cdk15	37438	Nop58	Fzd7	-	-	Gm973	23081	-	-	-	-
chr1	59291844	59296844	chr1	59701844	59706844	12	int_274	Cdk15	37438	Nop58	Fzd7	-	-	Gm973	28081	-	Fzd7	-	-
chr1	59291844	59296844	chr1	59706844	59711844	13	int_275	Cdk15	37438	Nop58	Fzd7	-	-	Sumo1	46490	-	-	-	-
chr1	59296844	59301844	chr1	59646844	59651844	12	int_276	Cdk15	42438	-	Fzd7	-	-	Sumo1	41490	-	-	-	-
chr1	59306844	59311844	chr1	59636844	59641844	16	int_277	Cdk15	52438	Tmem237	-	-	-	Sumo1	41490	-	-	-	-
chr1	59306844	59311844	chr1	59646844	59651844	17	int_278	Cdk15	52438	Tmem237	-	-	-	Sumo1	41490	-	-	-	-
chr1	59306844	59311844	chr1	59651844	59656844	17	int_279	Cdk15	52438	Tmem237	-	-	-	Sumo1	36490	-	-	-	-
chr1	59306844	59311844	chr1	59661844	59666844	19	int_280	Cdk15	52438	Tmem237	-	-	-	Sumo1	36490	-	-	-	-
chr1	59306844	59311844	chr1	59666844	59671844	20	int_281	Cdk15	52438	Tmem237	-	-	-	Sumo1	36490	-	-	-	-
chr1	59306844	59311844	chr1	59676844	59681844	24	int_282	Cdk15	52438	Tmem237	-	-	-	Sumo1	36490	-	-	-	-
chr1	59306844	59311844	chr1	59681844	59686844	13	int_283	Cdk15	52438	Tmem237	-	-	-	Sumo1	36490	-	-	-	-
chr1	59306844	59311844	chr1	59691844	59696844	12	int_284	Cdk15	52438	Tmem237	-	-	-	Sumo1	36490	-	-	-	-
chr1	59321844	59326844	chr1	59646844	59651844	12	int_285	Cdk15	67438	Nif3l1	Fzd7	-	-	Sumo1	36490	-	-	-	-
chr1	59366844	59371844	chr1	59536844	59541844	22	int_286	Cdk15	112438	Fzd7	Casp8	-	-	Sumo1	31490	-	-	-	-
chr1	59366844	59371844	chr1	59541844	59546844	14	int_287	Cdk15	112438	Fzd7	Casp8	-	-	Sumo1	31490	-	-	-	-
chr1	59371844	59376844	chr1	59536844	59541844	29	int_288	Fzd7	-107802	-	-	-	-	Sumo1	31490	-	-	-	-
chr1	59371844	59376844	chr1	59626844	59631844	14	int_289	Fzd7	-107802	-	-	-	-	Sumo1	26490	-	-	-	-
chr1	59371844	59376844	chr1	59631844	59636844	15	int_290	Fzd7	-107802	-	-	-	-	Sumo1	26490	-	-	-	-
chr1	59381844	59386844	chr1	59536844	59541844	22	int_291	Fzd7	-97802	-	-	-	-	Sumo1	21490	-	-	-	-
chr1	59386844	59391844	chr1	59536844	59541844	17	int_292	Fzd7	-92802	Tmem237	-	-	-	Sumo1	21490	-	-	-	-
chr1	59391844	59396844	chr1	59626844	59631844	15	int_293	Fzd7	-87802	Nif3l1	Nif3l1	-	-	Sumo1	21490	-	-	-	-
chr1	59396844	59401844	chr1	59406844	59411844	77	int_294	Fzd7	-82802	-	Nif3l1	-	-	Sumo1	21490	-	-	-	-
chr1	59396844	59401844	chr1	59411844	59416844	56	int_295	Fzd7	-82802	-	Nif3l1	-	-	Sumo1	21490	-	-	-	-
chr1	59396844	59401844	chr1	59511844	59516844	20	int_296	Fzd7	-82802	-	Nif3l1	-	-	Sumo1	16490	-	-	-	-
chr1	59396844	59401844	chr1	59536844	59541844	23	int_297	Fzd7	-82802	-	Nif3l1	-	-	Sumo1	16490	-	-	-	-
chr1	59396844	59401844	chr1	59621844	59626844	12	int_298	Fzd7	-82802	-	Nif3l1	-	-	Sumo1	16490	-	-	-	-
chr1	59406844	59411844	chr1	59631844	59636844	12	int_299	Fzd7	-72802	Fzd7	-	-	-	Sumo1	6490	-	-	-	-
chr1	59536844	59541844	chr1	59631844	59636844	23	int_300	Gm973	23081	-	-	-	-	Sumo1	6490	-	-	-	-
chr1	59536844	59541844	chr1	59636844	59641844	35	int_301	Gm973	23081	-	-	-	-	Sumo1	1490	-	-	-	-
chr1	59536844	59541844	chr1	59641844	59646844	24	int_302	Gm973	23081	-	-	-	-	Sumo1	1490	-	-	-	-
chr1	59536844	59541844	chr1	59651844	59656844	28	int_303	Gm973	23081	-	-	-	-	Nop58	-5661	-	-	-	-
chr1	59536844	59541844	chr1	59676844	59681844	24	int_304	Gm973	23081	-	-	-	-	Nop58	-5661	-	-	-	-
chr1	59541844	59546844	chr1	59651844	59656844	16	int_305	Gm973	28081	-	Fzd7	-	-	Nop58	-5661	-	-	-	-
chr1	59541844	59546844	chr1	59676844	59681844	15	int_306	Gm973	28081	-	Fzd7	-	-	Nop58	-5661	-	-	-	-
chr1	59546844	59551844	chr1	59631844	59636844	18	int_307	Gm973	33081	-	-	-	-	Nop58	-661	-	-	-	-
chr1	59546844	59551844	chr1	59646844	59651844	16	int_308	Gm973	33081	-	-	-	-	Nop58	-661	-	-	-	-
chr1	59561844	59566844	chr1	59631844	59636844	21	int_309	Gm973	48081	-	-	-	-	Snord70	2387	-	-	-	-
chr1	59571844	59576844	chr1	59631844	59636844	21	int_310	Gm973	58081	Tmem237	-	-	-	Snord11	-463	-	-	-	-
chr1	59581844	59586844	chr1	59626844	59631844	29	int_311	Gm973	68081	-	-	-	-	Snord11	4537	-	-	-	-
chr1	59706844	59711844	chr1	59721844	59726844	72	int_312	Snord11	4537	-	-	-	-	Snord11	19537	-	-	-	-
chr1	59711844	59716844	chr1	59721844	59726844	63	int_313	Snord11	9537	-	-	-	-	Snord11	19537	-	-	-	-
chr1	60511844	60516844	chr1	60916844	60921844	12	int_314	Raph1	52421	-	-	-	-	Ctla4	-4680	-	-	-	-
chr1	60621844	60626844	chr1	60901844	60906844	25	int_315	Raph1	-57579	Ica1l	-	-	-	Ctla4	10320	-	-	-	-
chr1	60621844	60626844	chr1	60916844	60921844	13	int_316	Raph1	-57579	Ica1l	-	-	-	Ctla4	10320	-	-	-	-
chr1	60621844	60626844	chr1	60921844	60926844	15	int_317	Raph1	-57579	Ica1l	-	-	-	Ctla4	15320	-	-	-	-
chr1	61431844	61436844	chr1	61681574	61686574	12	int_318	9530026F06Rik	55913	-	Pard3b	-	-	Pard3b	45251	-	-	-	-
chr1	61441844	61446844	chr1	61681574	61686574	12	int_319	9530026F06Rik	65913	-	-	-	-	Pard3b	45251	-	-	-	-
chr1	61816574	61821574	chr1	62746574	62751574	19	int_320	Pard3b	180251	-	-	-	-	4930487H11Rik	45658	-	-	-	-
chr1	61891574	61896574	chr1	62746574	62751574	13	int_321	Pard3b	255251	-	-	-	-	4930487H11Rik	45658	-	-	-	-
chr1	61951574	61956574	chr1	62746574	62751574	16	int_322	Pard3b	315251	-	-	-	-	4930487H11Rik	45658	-	-	-	-
chr1	61951574	61956574	chr1	62751574	62756574	12	int_323	Pard3b	315251	-	-	-	-	4930487H11Rik	45658	-	-	-	-
chr1	61961574	61966574	chr1	62746574	62751574	21	int_324	Pard3b	325251	-	-	-	-	4930487H11Rik	45658	-	-	-	-
chr1	61966574	61971574	chr1	62746574	62751574	18	int_325	Pard3b	330251	-	-	-	-	4930487H11Rik	45658	-	-	-	-
chr1	61966574	61971574	chr1	62751574	62756574	13	int_326	Pard3b	330251	-	-	-	-	4930487H11Rik	45658	-	-	-	-
chr1	61971574	61976574	chr1	62746574	62751574	29	int_327	Pard3b	335251	-	-	-	-	4930487H11Rik	45658	-	-	-	-
chr1	61971574	61976574	chr1	62751574	62756574	19	int_328	Pard3b	335251	-	-	-	-	4930487H11Rik	45658	-	-	-	-
chr1	61976574	61981574	chr1	62746574	62751574	12	int_329	Pard3b	340251	-	-	-	-	4930487H11Rik	45658	-	-	-	-
chr1	61986574	61991574	chr1	62746574	62751574	12	int_330	Pard3b	350251	-	-	-	-	4930487H11Rik	45658	-	-	-	-
chr1	62046574	62051574	chr1	62746574	62751574	17	int_331	Pard3b	410251	-	-	-	-	4930487H11Rik	45658	-	-	-	-
chr1	62066574	62071574	chr1	62746574	62751574	14	int_332	Pard3b	430251	-	Pard3b	-	-	4930487H11Rik	45658	-	-	-	-
chr1	62096574	62101574	chr1	62746574	62751574	18	int_333	Pard3b	460251	-	Pard3b	-	-	4930487H11Rik	45658	-	-	-	-
chr1	62101574	62106574	chr1	62746574	62751574	12	int_334	Pard3b	465251	-	-	-	-	4930487H11Rik	45658	-	-	-	-
chr1	62276574	62281574	chr1	62746574	62751574	14	int_335	Nrp2	-424242	-	-	-	-	4930487H11Rik	45658	-	-	-	-
chr1	62281574	62286574	chr1	62746574	62751574	12	int_336	Nrp2	-419242	-	-	-	-	4930487H11Rik	45658	-	-	-	-
chr1	62296574	62301574	chr1	62746574	62751574	12	int_337	Nrp2	-404242	-	-	-	-	4930487H11Rik	45658	-	-	-	-
chr1	62456574	62461574	chr1	62746574	62751574	13	int_338	Nrp2	-244242	-	-	-	-	4930487H11Rik	40658	-	-	-	-
chr1	62466574	62471574	chr1	62746574	62751574	13	int_339	Nrp2	-234242	-	-	-	-	4930487H11Rik	40658	-	-	-	-
chr1	62471574	62476574	chr1	62746574	62751574	16	int_340	Nrp2	-229242	-	-	-	-	4930487H11Rik	40658	-	-	-	-
chr1	62746574	62751574	chr1	63001574	63006574	14	int_341	4930487H11Rik	45658	-	-	-	-	Ino80d	110193	Pard3b	-	-	-
chr1	62746574	62751574	chr1	63011574	63016574	13	int_342	4930487H11Rik	45658	-	-	-	-	Ino80d	105193	-	-	-	-
chr1	62761574	62766574	chr1	63006574	63011574	13	int_343	4930487H11Rik	30658	-	-	-	-	Ino80d	100193	-	-	-	-
chr1	63166574	63171574	chr1	63176574	63181574	57	int_344	Ndufs1	7748	-	-	-	-	Snora41	52	-	-	-	-
chr1	63711574	63716574	chr1	64486574	64491574	13	int_345	Mdh1b	16244	-	-	-	-	Klf7	-42685	-	-	-	-
chr1	63711574	63716574	chr1	64491574	64496574	20	int_346	Mdh1b	16244	-	-	-	-	Klf7	-47685	-	-	-	-
chr1	63711574	63716574	chr1	64496574	64501574	12	int_347	Mdh1b	16244	-	-	-	-	Klf7	-47685	-	-	-	-
chr1	63711574	63716574	chr1	64501574	64506574	13	int_348	Mdh1b	16244	-	-	-	-	Creb1	-53729	-	-	-	-
chr1	63771574	63776574	chr1	64486574	64491574	13	int_349	4933402D24Rik	-4807	-	-	-	-	Creb1	-53729	-	-	-	-
chr1	63771574	63776574	chr1	64491574	64496574	20	int_350	4933402D24Rik	-4807	-	-	-	-	Creb1	-48729	-	-	-	-
chr1	63806574	63811574	chr1	64161574	64166574	16	int_351	4933402D24Rik	-39807	-	-	-	-	Creb1	-48729	-	-	-	-
chr1	63806574	63811574	chr1	64166574	64171574	15	int_352	4933402D24Rik	-39807	-	-	-	-	Creb1	-43729	-	-	-	-
chr1	63996574	64001574	chr1	64166574	64171574	19	int_353	Mir1958	-14591	-	Klf7	-	-	Creb1	-43729	-	-	-	-
chr1	64161574	64166574	chr1	64476574	64481574	15	int_354	Klf7	-42685	-	-	-	-	Creb1	-43729	-	-	-	-
chr1	64161574	64166574	chr1	64481574	64486574	12	int_355	Klf7	-42685	-	-	-	-	Creb1	-43729	-	-	-	-
chr1	64161574	64166574	chr1	64486574	64491574	19	int_356	Klf7	-42685	-	-	-	-	Creb1	-38729	-	-	-	-
chr1	64161574	64166574	chr1	64491574	64496574	31	int_357	Klf7	-42685	-	-	-	-	Creb1	-38729	-	-	-	-
chr1	64161574	64166574	chr1	64496574	64501574	13	int_358	Klf7	-42685	-	-	-	-	Creb1	-38729	-	-	-	-
chr1	64166574	64171574	chr1	64476574	64481574	12	int_359	Klf7	-47685	-	-	-	-	Creb1	-38729	-	-	-	-
chr1	64166574	64171574	chr1	64481574	64486574	14	int_360	Klf7	-47685	-	-	-	-	Creb1	-33729	-	-	-	-
chr1	64166574	64171574	chr1	64486574	64491574	23	int_361	Klf7	-47685	-	-	-	-	Creb1	-33729	-	-	-	-
chr1	64166574	64171574	chr1	64491574	64496574	25	int_362	Klf7	-47685	-	-	-	-	Creb1	-33729	-	-	-	-
chr1	64166574	64171574	chr1	64496574	64501574	12	int_363	Klf7	-47685	-	-	-	-	Creb1	-28729	-	-	-	-
chr1	64776574	64781574	chr1	64941574	64946574	13	int_364	Fzd5	-41324	Pikfyve	-	-	-	Plekhm3	12750	Plekhm3	-	-	-
chr1	64776574	64781574	chr1	64956574	64961574	13	int_365	Fzd5	-41324	Pikfyve	-	-	-	Plekhm3	-2250	-	-	-	-
chr1	64776574	64781574	chr1	64961574	64966574	13	int_366	Fzd5	-41324	Pikfyve	-	-	-	Plekhm3	-7250	-	-	-	-
chr1	64776574	64781574	chr1	65026574	65031574	19	int_367	Fzd5	-41324	Pikfyve	-	-	-	Plekhm3	-7250	-	-	-	-
chr1	64776574	64781574	chr1	65036574	65041574	12	int_368	Fzd5	-41324	Pikfyve	-	-	-	Plekhm3	-17250	-	-	-	-
chr1	64776574	64781574	chr1	65051574	65056574	13	int_369	Fzd5	-41324	Pikfyve	-	-	-	Akr1cl	3674	-	-	-	-
chr1	64781574	64786574	chr1	64961574	64966574	20	int_370	Fzd5	-46324	-	Fzd5	-	-	Akr1cl	3674	-	-	-	-
chr1	64781574	64786574	chr1	64971574	64976574	16	int_371	Fzd5	-46324	-	Fzd5	-	-	Akr1cl	-1326	-	-	-	-
chr1	64781574	64786574	chr1	65026574	65031574	21	int_372	Fzd5	-46324	-	Fzd5	-	-	Akr1cl	-6326	-	-	-	-
chr1	64781574	64786574	chr1	65031574	65036574	17	int_373	Fzd5	-46324	-	Fzd5	-	-	Cryge	-2911	-	-	-	-
chr1	64781574	64786574	chr1	65051574	65056574	12	int_374	Fzd5	-46324	-	Fzd5	-	-	Cryge	-2911	-	-	-	-
chr1	68181574	68186574	chr1	69151574	69156574	14	int_375	Erbb4	923985	-	-	-	-	Erbb4	-46015	-	-	-	-
chr1	68216574	68221574	chr1	69151574	69156574	13	int_376	Erbb4	888985	-	-	-	-	Erbb4	-46015	-	-	-	-
chr1	69271574	69276574	chr1	69731574	69736574	13	int_377	Erbb4	-166015	-	-	-	-	Ikzf2	-48114	-	-	-	-
chr1	69286574	69291574	chr1	69731574	69736574	22	int_378	Erbb4	-181015	-	-	-	-	Ikzf2	-48114	-	-	-	-
chr1	69291574	69296574	chr1	69731574	69736574	13	int_379	Erbb4	-186015	-	-	-	-	Ikzf2	-48114	-	-	-	-
chr1	69296574	69301574	chr1	69731574	69736574	13	int_380	Erbb4	-191015	-	-	-	-	Ikzf2	-48114	-	-	-	-
chr1	69381574	69386574	chr1	69731574	69736574	19	int_381	Erbb4	-276015	-	-	-	-	Ikzf2	-48114	-	-	-	-
chr1	71556574	71561574	chr1	72166574	72171574	12	int_382	Atic	1919	-	-	-	-	Mreg	43233	-	-	-	-
chr1	71636574	71641574	chr1	72166574	72171574	13	int_383	Fn1	14160	-	-	-	-	Mreg	43233	-	-	-	-
chr1	71666574	71671574	chr1	72166574	72171574	14	int_384	Apol7d	15740	-	-	-	-	Mreg	43233	-	-	-	-
chr1	71691574	71696574	chr1	72166574	72171574	13	int_385	Apol7d	40740	Fn1	-	-	-	Mreg	43233	-	-	-	-
chr1	71846574	71851574	chr1	72166574	72171574	13	int_386	Gm8883	-39037	-	-	-	-	Mreg	43233	-	-	-	-
chr1	72351574	72356574	chr1	72621574	72626574	23	int_387	Xrcc5	46654	-	Tmem169	-	-	Smarcal1	30824	-	-	-	-
chr1	72351574	72356574	chr1	72626574	72631574	26	int_388	Xrcc5	46654	-	Tmem169	-	-	Smarcal1	40824	-	-	-	-
chr1	72351574	72356574	chr1	72631574	72636574	13	int_389	Xrcc5	46654	-	Tmem169	-	-	Smarcal1	40824	-	-	-	-
chr1	72361574	72366574	chr1	72626574	72631574	13	int_390	Xrcc5	56654	Igfbp5	-	-	-	Smarcal1	45824	-	-	-	-
chr1	72361574	72366574	chr1	72631574	72636574	13	int_391	Xrcc5	56654	Igfbp5	-	-	-	Smarcal1	45824	-	-	-	-
chr1	72381574	72386574	chr1	72621574	72626574	14	int_392	Xrcc5	76654	-	-	-	-	Smarcal1	50824	2004-03-01	Tmem169	-	-
chr1	72601574	72606574	chr1	72611574	72616574	84	int_393	Smarcal1	20824	Tns1	Tns1	-	-	Smarcal1	50824	2004-03-01	Tmem169	-	-
chr1	72756574	72761574	chr1	72871574	72876574	26	int_394	Rpl37a	47815	-	Xrcc5	-	-	Igfbp5	5791	-	-	-	-
chr1	72756574	72761574	chr1	72876574	72881574	19	int_395	Rpl37a	47815	-	Xrcc5	-	-	Igfbp5	5791	-	-	-	-
chr1	72756574	72761574	chr1	72886574	72891574	22	int_396	Rpl37a	47815	-	Xrcc5	-	-	Igfbp5	791	-	-	-	-
chr1	72756574	72761574	chr1	72891574	72896574	20	int_397	Rpl37a	47815	-	Xrcc5	-	-	Igfbp5	791	-	-	-	-
chr1	72756574	72761574	chr1	72896574	72901574	21	int_398	Rpl37a	47815	-	Xrcc5	-	-	Igfbp5	791	-	-	-	-
chr1	72756574	72761574	chr1	72906574	72911574	27	int_399	Rpl37a	47815	-	Xrcc5	-	-	Igfbp5	791	-	-	-	-
chr1	72761574	72766574	chr1	72866574	72871574	19	int_400	Rpl37a	52815	-	Igfbp2	-	-	Igfbp5	791	-	-	-	-
chr1	72761574	72766574	chr1	72871574	72876574	46	int_401	Rpl37a	52815	-	Igfbp2	-	-	Igfbp5	791	-	-	-	-
chr1	72766574	72771574	chr1	72871574	72876574	24	int_402	Igfbp2	-55405	Pecr	-	-	-	Igfbp5	-4209	Igfbp5	Igfbp5	-	-
chr1	72771574	72776574	chr1	72871574	72876574	20	int_403	Igfbp2	-50405	Pecr	-	-	-	Igfbp5	-14209	-	-	-	-
chr1	72771574	72776574	chr1	72911574	72916574	12	int_404	Igfbp2	-50405	Pecr	-	-	-	Igfbp5	-19209	-	Pecr	-	-
chr1	72781574	72786574	chr1	72871574	72876574	39	int_405	Igfbp2	-40405	-	-	-	-	Igfbp5	-24209	-	Pecr	-	-
chr1	72786574	72791574	chr1	72871574	72876574	24	int_406	Igfbp2	-35405	Xrcc5	Xrcc5	-	-	Igfbp5	-34209	-	-	-	-
chr1	72851574	72856574	chr1	72866574	72871574	61	int_407	Igfbp5	20791	Igfbp2	-	-	-	Igfbp5	-39209	Rpl37a	-	-	-
chr1	72916574	72921574	chr1	73636574	73641574	13	int_408	Igfbp5	-44209	-	-	-	-	Mir6351	216501	-	-	-	-
chr1	72916574	72921574	chr1	73661574	73666574	13	int_409	Igfbp5	-44209	-	-	-	-	Mir6351	191501	-	-	-	-
chr1	72916574	72921574	chr1	73671574	73676574	12	int_410	Igfbp5	-44209	-	-	-	-	Mir6351	181501	-	Tns1	-	-
chr1	72916574	72921574	chr1	73861574	73866574	19	int_411	Igfbp5	-44209	-	-	-	-	Mir6351	-3499	-	-	-	-
chr1	72916574	72921574	chr1	73866574	73871574	18	int_412	Igfbp5	-44209	-	-	-	-	6030407O03Rik	392	-	-	-	-
chr1	72916574	72921574	chr1	73871574	73876574	12	int_413	Igfbp5	-44209	-	-	-	-	6030407O03Rik	392	-	-	-	-
chr1	72916574	72921574	chr1	73876574	73881574	15	int_414	Igfbp5	-44209	-	-	-	-	6030407O03Rik	-4608	-	-	-	-
chr1	72916574	72921574	chr1	73881574	73886574	14	int_415	Igfbp5	-44209	-	-	-	-	6030407O03Rik	-4608	-	-	-	-
chr1	72916574	72921574	chr1	73891574	73896574	12	int_416	Igfbp5	-44209	-	-	-	-	6030407O03Rik	-9608	-	-	-	-
chr1	72916574	72921574	chr1	73896574	73901574	12	int_417	Igfbp5	-44209	-	-	-	-	6030407O03Rik	-14608	-	-	-	-
chr1	72916574	72921574	chr1	73906574	73911574	20	int_418	Igfbp5	-44209	-	-	-	-	6030407O03Rik	-19608	-	-	-	-
chr1	72921574	72926574	chr1	73856574	73861574	12	int_419	Igfbp5	-49209	-	-	-	-	6030407O03Rik	-29608	-	-	-	-
chr1	72921574	72926574	chr1	73861574	73866574	13	int_420	Igfbp5	-49209	-	-	-	-	6030407O03Rik	-34608	-	-	-	-
chr1	72921574	72926574	chr1	73866574	73871574	20	int_421	Igfbp5	-49209	-	-	-	-	6030407O03Rik	-39608	Igfbp5	Tns1	-	-
chr1	72921574	72926574	chr1	73901574	73906574	14	int_422	Igfbp5	-49209	-	-	-	-	6030407O03Rik	-44608	Tns1	Tns1	-	-
chr1	73946574	73951574	chr1	74171574	74176574	15	int_423	6030407O03Rik	-84608	Igfbp5	Tns1	-	-	Cxcr2	20081	-	-	-	-
chr1	74331574	74336574	chr1	74436574	74441574	27	int_424	Pnkd	1465	-	Obsl1	-	-	Vil1	-309	-	-	-	-
chr1	74336574	74341574	chr1	74436574	74441574	25	int_425	Pnkd	6465	Ankzf1	Obsl1	-	-	Vil1	9691	-	-	-	-
chr1	74341574	74346574	chr1	74431574	74436574	18	int_426	Pnkd	11465	Obsl1	-	-	-	Vil1	19691	-	-	-	-
chr1	74346574	74351574	chr1	74406574	74411574	27	int_427	Catip	-13033	-	-	-	-	Vil1	24691	-	Tuba4a	-	-
chr1	74346574	74351574	chr1	74416574	74421574	19	int_428	Catip	-13033	-	-	-	-	Vil1	24691	-	Tuba4a	-	-
chr1	74346574	74351574	chr1	74426574	74431574	22	int_429	Catip	-13033	-	-	-	-	Vil1	29691	Fev	Tuba4a	-	-
chr1	74351574	74356574	chr1	74431574	74436574	19	int_430	Catip	-8033	Ankzf1	-	-	-	Vil1	29691	Fev	Tuba4a	-	-
chr1	74351574	74356574	chr1	74436574	74441574	35	int_431	Catip	-8033	Ankzf1	-	-	-	Vil1	29691	Fev	Tuba4a	-	-
chr1	74356574	74361574	chr1	74436574	74441574	31	int_432	Catip	-3033	-	-	-	-	Vil1	29691	Fev	Tuba4a	-	-
chr1	74576574	74581574	chr1	74586574	74591574	50	int_433	Zfp142	8954	-	-	-	-	Bcs1l	786	-	-	-	-
chr1	74586574	74591574	chr1	74596574	74601574	57	int_434	Bcs1l	786	-	-	-	-	Rnf25	2323	-	-	-	-
chr1	74646574	74651574	chr1	74656574	74661574	117	int_435	Ttll4	-12679	-	-	-	-	Ttll4	-2679	-	-	-	-
chr1	74696574	74701574	chr1	74706574	74711574	74	int_436	Cyp27a1	-14499	-	-	-	-	Cyp27a1	-4499	-	-	-	-
chr1	74926574	74931574	chr1	75096574	75101574	15	int_437	Ccdc108	6525	-	-	-	-	Nhej1	-37435	-	-	-	-
chr1	74936574	74941574	chr1	75081574	75086574	16	int_438	Ccdc108	-3475	-	-	-	-	Slc23a3	34816	-	-	-	-
chr1	74941574	74946574	chr1	75121574	75126574	15	int_439	Ihh	7577	Vil1	-	-	-	Slc23a3	9816	Ctdsp1	-	-	-
chr1	75006574	75011574	chr1	75276575	75281575	18	int_440	Nhej1	37565	-	Ihh	-	-	Slc23a3	9816	Ctdsp1	-	-	-
chr1	75096574	75101574	chr1	75121574	75126574	36	int_441	Slc23a3	34816	-	-	-	-	Glb1l	6703	-	-	-	-
chr1	75121574	75126574	chr1	75256575	75261575	13	int_442	Slc23a3	9816	Ctdsp1	-	-	-	A630095N17Rik	3018	Ankzf1	-	-	-
chr1	75131574	75136574	chr1	75246575	75251575	19	int_443	Slc23a3	-184	-	-	-	-	Dnajb2	12374	Speg	-	-	-
chr1	75136574	75141574	chr1	75256575	75261575	19	int_444	Cnppd1	3294	-	-	-	-	Ptprn	5133	-	-	-	-
chr1	75191575	75196575	chr1	75201575	75206575	92	int_445	Ankzf1	1916	-	-	-	-	Ptprn	5133	-	-	-	-
chr1	75216575	75221575	chr1	75226575	75231575	77	int_446	Tuba4a	178	Tuba4a	Tuba4a	-	-	Resp18	-695	-	-	-	-
chr1	75311575	75316575	chr1	75471575	75476575	29	int_447	Dnpep	2942	-	-	-	-	Speg	8991	Speg	Obsl1	mm1355|NEG|-	-
chr1	75321575	75326575	chr1	75471575	75476575	31	int_448	Dnpep	-6438	-	-	-	-	Asic4	-1434	-	Asic4	-	-
chr1	75326575	75331575	chr1	75471575	75476575	21	int_449	Dnpep	-11438	-	-	-	-	Asic4	3566	Asic4	Asic4	-	-
chr1	75331575	75336575	chr1	75471575	75476575	25	int_450	Dnpep	-16438	Glb1l	Glb1l	-	-	Asic4	8566	Asic4	Asic4	-	-
chr1	75341575	75346575	chr1	75451575	75456575	13	int_451	Des	-16216	Obsl1	Des	-	-	Asic4	13566	Usp37	Fam134a	-	-
chr1	75341575	75346575	chr1	75471575	75476575	27	int_452	Des	-16216	Obsl1	Des	-	-	Chpf	5396	-	-	-	-
chr1	75356575	75361575	chr1	75456575	75461575	18	int_453	Des	-1216	Tmbim1	-	-	-	Chpf	5396	-	-	-	-
chr1	75356575	75361575	chr1	75471575	75476575	25	int_454	Des	-1216	Tmbim1	-	-	-	Chpf	5396	-	-	-	-
chr1	75361575	75366575	chr1	75446575	75451575	19	int_455	Des	3784	-	-	-	-	Chpf	5396	-	-	-	-
chr1	75361575	75366575	chr1	75471575	75476575	29	int_456	Des	3784	-	-	-	-	Chpf	5396	-	-	-	-
chr1	75381575	75386575	chr1	75461575	75466575	30	int_457	Speg	-1534	-	Slc4a3	-	-	Chpf	5396	-	-	-	-
chr1	75396575	75401575	chr1	75406575	75411575	92	int_458	Speg	-1009	-	-	-	-	Chpf	5396	-	-	-	-
chr1	75466575	75471575	chr1	75551575	75556575	21	int_459	Chpf	10396	Cdk5r2	Fam134a	-	-	Slc4a3	7810	-	-	-	-
chr1	75471575	75476575	chr1	75551575	75556575	34	int_460	Chpf	5396	-	-	-	-	Slc4a3	7810	-	-	-	-
chr1	75471575	75476575	chr1	75556575	75561575	35	int_461	Chpf	5396	-	-	-	-	Slc4a3	7810	-	-	-	-
chr1	75471575	75476575	chr1	75561575	75566575	26	int_462	Chpf	5396	-	-	-	-	Slc4a3	12810	Inha	Slc4a3	-	-
chr1	75471575	75476575	chr1	75586575	75591575	27	int_463	Chpf	5396	-	-	-	-	Slc4a3	17810	Inha	Slc4a3	-	-
chr1	75471575	75476575	chr1	75591575	75596575	22	int_464	Chpf	5396	-	-	-	-	Slc4a3	42810	-	Pnkd	-	-
chr1	75471575	75476575	chr1	75596575	75601575	19	int_465	Chpf	5396	-	-	-	-	Slc4a3	47810	-	Cdk5r2	-	-
chr1	75476575	75481575	chr1	75551575	75556575	34	int_466	Chpf	396	-	-	-	-	Slc4a3	52810	-	-	-	-
chr1	76521575	76526575	chr1	77506575	77511575	12	int_467	Mir6343	14516	-	-	-	-	Mir6352	2693	-	-	-	-
chr1	76696575	76701575	chr1	77506575	77511575	12	int_468	Mir6343	189516	-	-	-	-	Epha4	6013	Epha4	-	-	-
chr1	76701575	76706575	chr1	77511575	77516575	12	int_469	Mir6343	194516	-	-	-	-	Epha4	6013	Epha4	-	-	-
chr1	77066575	77071575	chr1	77506575	77511575	15	int_470	Mir6352	427693	-	-	-	-	Epha4	6013	Epha4	-	-	-
chr1	77081575	77086575	chr1	77506575	77511575	15	int_471	Mir6352	412693	-	-	-	-	Epha4	6013	Epha4	-	-	-
chr1	77086575	77091575	chr1	77506575	77511575	14	int_472	Mir6352	407693	-	-	-	-	Epha4	6013	Epha4	-	-	-
chr1	77091575	77096575	chr1	77506575	77511575	19	int_473	Mir6352	402693	-	-	-	-	Epha4	6013	Epha4	-	-	-
chr1	77096575	77101575	chr1	77506575	77511575	24	int_474	Mir6352	397693	-	Epha4	-	-	Epha4	6013	Epha4	-	-	-
chr1	77246575	77251575	chr1	77506575	77511575	20	int_475	Mir6352	247693	-	-	-	-	Epha4	6013	Epha4	-	-	-
chr1	77251575	77256575	chr1	77506575	77511575	16	int_476	Mir6352	242693	-	-	-	-	Epha4	6013	Epha4	-	-	-
chr1	77256575	77261575	chr1	77506575	77511575	16	int_477	Mir6352	237693	-	-	-	-	Epha4	6013	Epha4	-	-	-
chr1	77371575	77376575	chr1	77506575	77511575	33	int_478	Mir6352	122693	-	-	-	-	Epha4	6013	Epha4	-	-	-
chr1	77376575	77381575	chr1	77491575	77496575	18	int_479	Mir6352	117693	-	-	-	-	Epha4	6013	Epha4	-	-	-
chr1	77376575	77381575	chr1	77506575	77511575	37	int_480	Mir6352	117693	-	-	-	-	Epha4	1013	Epha4	-	-	-
chr1	77506575	77511575	chr1	77886575	77891575	18	int_481	Epha4	6013	Epha4	-	-	-	Pax3	308061	-	-	-	-
chr1	77506575	77511575	chr1	77891575	77896575	18	int_482	Epha4	6013	Epha4	-	-	-	Pax3	303061	-	-	-	-
chr1	77511575	77516575	chr1	77891575	77896575	19	int_483	Epha4	1013	Epha4	-	-	-	Pax3	303061	-	-	-	-
chr1	77966575	77971575	chr1	78181575	78186575	12	int_484	Pax3	228061	-	-	-	-	Pax3	13061	Pax3	Pax3	hs1730|NEG|-	-
chr1	77966575	77971575	chr1	78186575	78191575	16	int_485	Pax3	228061	-	-	-	-	Pax3	8061	Pax3	Pax3	mm1094|NEG|-	-
chr1	77966575	77971575	chr1	78196575	78201575	20	int_486	Pax3	228061	-	-	-	-	Pax3	8061	Pax3	Pax3	mm1094|NEG|-	-
chr1	77966575	77971575	chr1	78211575	78216575	21	int_487	Pax3	228061	-	-	-	-	Pax3	8061	Pax3	Pax3	mm1094|NEG|-	-
chr1	77971575	77976575	chr1	78186575	78191575	12	int_488	Pax3	223061	-	-	-	-	Pax3	8061	Pax3	Pax3	mm1094|NEG|-	-
chr1	77976575	77981575	chr1	78186575	78191575	19	int_489	Pax3	218061	-	-	-	-	Pax3	8061	Pax3	Pax3	mm1094|NEG|-	-
chr1	77976575	77981575	chr1	78196575	78201575	18	int_490	Pax3	218061	-	-	-	-	Pax3	8061	Pax3	Pax3	mm1094|NEG|-	-
chr1	78131575	78136575	chr1	78186575	78191575	36	int_491	Pax3	63061	-	-	-	-	Pax3	-1939	Pax3	Pax3	-	-
chr1	78136575	78141575	chr1	78196575	78201575	27	int_492	Pax3	58061	Pax3	Pax3	-	-	Pax3	-1939	Pax3	Pax3	-	-
chr1	78141575	78146575	chr1	78196575	78201575	31	int_493	Pax3	53061	Pax3	Pax3	-	-	Pax3	-1939	Pax3	Pax3	-	-
chr1	78151575	78156575	chr1	78186575	78191575	48	int_494	Pax3	43061	-	Pax3	-	-	Pax3	-1939	Pax3	Pax3	-	-
chr1	78156575	78161575	chr1	78186575	78191575	39	int_495	Pax3	38061	Pax3	Pax3	-	-	Pax3	-16939	-	Pax3	-	-
chr1	78191575	78196575	chr1	78416575	78421575	12	int_496	Pax3	3061	Pax3	Pax3	-	-	Sgpp2	83730	Pax3	-	-	-
chr1	78196575	78201575	chr1	78401575	78406575	15	int_497	Pax3	-1939	Pax3	Pax3	-	-	Farsb	84822	-	-	-	-
chr1	78196575	78201575	chr1	78411575	78416575	19	int_498	Pax3	-1939	Pax3	Pax3	-	-	Farsb	74822	-	-	-	-
chr1	78211575	78216575	chr1	78391575	78396575	15	int_499	Pax3	-16939	-	Pax3	-	-	Farsb	74822	-	-	-	-
chr1	78211575	78216575	chr1	78411575	78416575	17	int_500	Pax3	-16939	-	Pax3	-	-	Farsb	69822	-	-	-	-
chr1	78211575	78216575	chr1	78416575	78421575	18	int_501	Pax3	-16939	-	Pax3	-	-	Farsb	69822	-	-	-	-
chr1	81301575	81306575	chr1	82281575	82286575	15	int_502	Nyap2	226759	-	-	-	-	Irs1	32364	Irs1	Gm9747	-	-
chr1	81301575	81306575	chr1	82286575	82291575	12	int_503	Nyap2	226759	-	-	-	-	Irs1	7364	Col4a4	-	-	-
chr1	81306575	81311575	chr1	82286575	82291575	18	int_504	Nyap2	231759	-	-	-	-	Irs1	7364	Col4a4	-	-	-
chr1	81311575	81316575	chr1	82281575	82286575	27	int_505	Nyap2	236759	-	-	-	-	Irs1	7364	Col4a4	-	-	-
chr1	81311575	81316575	chr1	82286575	82291575	35	int_506	Nyap2	236759	-	-	-	-	Irs1	7364	Col4a4	-	-	-
chr1	81316575	81321575	chr1	82281575	82286575	12	int_507	Nyap2	241759	-	-	-	-	Irs1	7364	Col4a4	-	-	-
chr1	81316575	81321575	chr1	82286575	82291575	13	int_508	Nyap2	241759	-	-	-	-	Irs1	7364	Col4a4	-	-	-
chr1	81321575	81326575	chr1	82281575	82286575	15	int_509	Nyap2	246759	-	-	-	-	Irs1	7364	Col4a4	-	-	-
chr1	81326575	81331575	chr1	82286575	82291575	13	int_510	Nyap2	251759	-	-	-	-	Irs1	7364	Col4a4	-	-	-
chr1	81341575	81346575	chr1	82286575	82291575	13	int_511	Nyap2	266759	-	-	-	-	Irs1	7364	Col4a4	-	-	-
chr1	81366575	81371575	chr1	82281575	82286575	12	int_512	Nyap2	291759	-	-	-	-	Irs1	7364	Col4a4	-	-	-
chr1	81576575	81581575	chr1	82281575	82286575	13	int_513	Nyap2	501759	-	-	-	-	Irs1	2364	Col4a4	-	-	-
chr1	81581575	81586575	chr1	82281575	82286575	24	int_514	Nyap2	506759	-	-	-	-	Irs1	2364	Col4a4	-	-	-
chr1	81581575	81586575	chr1	82286575	82291575	20	int_515	Nyap2	506759	-	-	-	-	Irs1	2364	Col4a4	-	-	-
chr1	81586575	81591575	chr1	82256575	82261575	14	int_516	Nyap2	511759	-	-	-	-	Irs1	2364	Col4a4	-	-	-
chr1	81586575	81591575	chr1	82281575	82286575	20	int_517	Nyap2	511759	-	-	-	-	Irs1	2364	Col4a4	-	-	-
chr1	81586575	81591575	chr1	82286575	82291575	19	int_518	Nyap2	511759	-	-	-	-	Irs1	2364	Col4a4	-	-	-
chr1	81591575	81596575	chr1	82281575	82286575	16	int_519	Nyap2	516759	Nyap2	-	-	-	Irs1	2364	Col4a4	-	-	-
chr1	81591575	81596575	chr1	82286575	82291575	13	int_520	Nyap2	516759	Nyap2	-	-	-	Irs1	2364	Col4a4	-	-	-
chr1	81721575	81726575	chr1	82286575	82291575	15	int_521	Mir6344	-407840	-	-	-	-	Irs1	2364	Col4a4	-	-	-
chr1	81726575	81731575	chr1	82281575	82286575	14	int_522	Mir6344	-402840	-	-	-	-	Irs1	2364	Col4a4	-	-	-
chr1	82281575	82286575	chr1	82421575	82426575	17	int_523	Irs1	7364	Col4a4	-	-	-	Rhbdd1	85027	-	-	-	-
chr1	82281575	82286575	chr1	82426575	82431575	15	int_524	Irs1	7364	Col4a4	-	-	-	Rhbdd1	90027	Col4a4	-	-	-
chr1	82286575	82291575	chr1	82426575	82431575	20	int_525	Irs1	2364	Col4a4	-	-	-	Rhbdd1	90027	Col4a4	-	-	-
chr1	82286575	82291575	chr1	82431575	82436575	26	int_526	Irs1	2364	Col4a4	-	-	-	Rhbdd1	95027	-	-	-	-
chr1	82311575	82316575	chr1	82431575	82436575	21	int_527	Rhbdd1	-2503	-	-	-	-	Rhbdd1	95027	-	-	-	-
chr1	83731575	83736575	chr1	84281575	84286575	15	int_528	Sphkap	-325875	-	-	-	-	Pid1	5570	Pid1	Pid1	-	-
chr1	83741575	83746575	chr1	84276575	84281575	13	int_529	Sphkap	-335875	Slc16a14	-	-	-	Pid1	570	-	-	-	-
chr1	83741575	83746575	chr1	84691575	84696575	14	int_530	Sphkap	-335875	Slc16a14	-	-	-	Mir5126	-1763	-	-	-	-
chr1	87746575	87751575	chr1	87911575	87916575	27	int_531	Atg16l1	-6935	-	-	-	-	Dgkd	60789	-	Ugt1a7c	-	-
chr1	87746575	87751575	chr1	87941575	87946575	17	int_532	Atg16l1	-6935	-	-	-	-	Dgkd	60789	-	Ugt1a7c	-	-
chr1	87751575	87756575	chr1	87911575	87916575	14	int_533	Atg16l1	-1935	-	-	-	-	Usp40	64476	-	-	-	-
chr1	87761575	87766575	chr1	87941575	87946575	12	int_534	Atg16l1	8065	Eif4e2	-	-	-	Usp40	64476	-	-	-	-
chr1	88051575	88056575	chr1	88221575	88226575	13	int_535	Ugt1a10	-1335	-	-	-	-	Ugt1a2	-1535	-	Ugt1a9	-	-
chr1	88051575	88056575	chr1	88231575	88236575	19	int_536	Ugt1a10	-1335	-	-	-	-	Ugt1a2	-1535	-	Ugt1a9	-	-
chr1	88101575	88106575	chr1	88196575	88201575	21	int_537	Ugt1a6b	819	-	-	-	-	Mroh2a	-2944	-	-	-	-
chr1	88116575	88121575	chr1	88196575	88201575	20	int_538	Ugt1a6a	-15733	-	-	-	-	Mroh2a	7056	-	-	-	-
chr1	88286575	88291575	chr1	88321575	88326575	33	int_539	Hjurp	-11496	-	-	-	-	Trpm8	17364	-	-	-	-
chr1	88286575	88291575	chr1	88326575	88331575	28	int_540	Hjurp	-11496	-	-	-	-	Trpm8	17364	-	-	-	-
chr1	88311575	88316575	chr1	88321575	88326575	59	int_541	Trpm8	7364	-	-	-	-	Trpm8	22364	-	-	-	-
chr1	88331575	88336575	chr1	88376575	88381575	27	int_542	Trpm8	27364	-	-	-	-	Trpm8	42364	-	-	-	-
chr1	88331575	88336575	chr1	88391575	88396575	28	int_543	Trpm8	27364	-	-	-	-	Spp2	-27943	-	-	-	-
chr1	88331575	88336575	chr1	88396575	88401575	37	int_544	Trpm8	27364	-	-	-	-	Spp2	-27943	-	-	-	-
chr1	88331575	88336575	chr1	88401575	88406575	18	int_545	Trpm8	27364	-	-	-	-	Spp2	-22943	-	-	-	-
chr1	88331575	88336575	chr1	88421575	88426575	30	int_546	Trpm8	27364	-	-	-	-	Spp2	-22943	-	-	-	-
chr1	88331575	88336575	chr1	88426575	88431575	16	int_547	Trpm8	27364	-	-	-	-	Spp2	-22943	-	-	-	-
chr1	88331575	88336575	chr1	88431575	88436575	21	int_548	Trpm8	27364	-	-	-	-	Spp2	-22943	-	-	-	-
chr1	88331575	88336575	chr1	88436575	88441575	18	int_549	Trpm8	27364	-	-	-	-	Spp2	-17943	-	-	-	-
chr1	88336575	88341575	chr1	88346575	88351575	88	int_550	Trpm8	32364	-	-	-	-	Spp2	-12943	-	-	-	-
chr1	88336575	88341575	chr1	88376575	88381575	50	int_551	Trpm8	32364	-	-	-	-	Spp2	-12943	-	-	-	-
chr1	88336575	88341575	chr1	88381575	88386575	42	int_552	Trpm8	32364	-	-	-	-	Spp2	-7943	-	Spp2	-	-
chr1	88336575	88341575	chr1	88386575	88391575	49	int_553	Trpm8	32364	-	-	-	-	Spp2	-7943	-	Spp2	-	-
chr1	88336575	88341575	chr1	88391575	88396575	31	int_554	Trpm8	32364	-	-	-	-	Spp2	-2943	-	Spp2	-	-
chr1	88336575	88341575	chr1	88396575	88401575	51	int_555	Trpm8	32364	-	-	-	-	Spp2	7057	-	-	-	-
chr1	88336575	88341575	chr1	88416575	88421575	26	int_556	Trpm8	32364	-	-	-	-	Spp2	12057	-	Spp2	-	-
chr1	88336575	88341575	chr1	88421575	88426575	59	int_557	Trpm8	32364	-	-	-	-	Spp2	12057	-	Spp2	-	-
chr1	88336575	88341575	chr1	88426575	88431575	41	int_558	Trpm8	32364	-	-	-	-	Spp2	17057	Spp2	-	-	-
chr1	88336575	88341575	chr1	88431575	88436575	25	int_559	Trpm8	32364	-	-	-	-	Spp2	17057	Spp2	-	-	-
chr1	88341575	88346575	chr1	88381575	88386575	32	int_560	Trpm8	37364	-	-	-	-	Spp2	22057	Arl4c	Arl4c	-	-
chr1	88346575	88351575	chr1	88381575	88386575	26	int_561	Trpm8	42364	-	-	-	-	Spp2	22057	Arl4c	Arl4c	-	-
chr1	88371575	88376575	chr1	88381575	88386575	86	int_562	Spp2	-32943	-	-	-	-	Spp2	22057	Arl4c	Arl4c	-	-
chr1	88371575	88376575	chr1	88416575	88421575	32	int_563	Spp2	-32943	-	-	-	-	Spp2	27057	-	-	-	-
chr1	88386575	88391575	chr1	88426575	88431575	27	int_564	Spp2	-17943	-	-	-	-	Spp2	27057	-	-	-	-
chr1	88401575	88406575	chr1	88411575	88416575	47	int_565	Spp2	-2943	-	Spp2	-	-	Spp2	32057	-	-	-	-
chr1	88501575	88506575	chr1	89081575	89086575	12	int_566	Glrp1	5991	-	Arl4c	-	-	1700067G17Rik	-102037	-	-	-	-
chr1	88506575	88511575	chr1	89081575	89086575	15	int_567	Glrp1	991	-	-	-	-	1700067G17Rik	-92037	-	-	-	-
chr1	88511575	88516575	chr1	89021575	89026575	12	int_568	Glrp1	-4009	-	-	-	-	1700067G17Rik	-87037	-	-	-	-
chr1	88511575	88516575	chr1	89081575	89086575	23	int_569	Glrp1	-4009	-	-	-	-	1700067G17Rik	-82037	-	-	-	-
chr1	88516575	88521575	chr1	89081575	89086575	15	int_570	Glrp1	-9009	-	-	-	-	1700067G17Rik	-82037	-	-	-	-
chr1	88536575	88541575	chr1	89081575	89086575	12	int_571	Gm19589	-12441	-	-	-	-	1700067G17Rik	-77037	-	-	-	-
chr1	88541575	88546575	chr1	89081575	89086575	21	int_572	Gm19589	-7441	-	-	-	-	1700067G17Rik	-77037	-	-	-	-
chr1	88561575	88566575	chr1	88911575	88916575	12	int_573	Gm19589	12559	-	-	-	-	1700067G17Rik	-77037	-	-	-	-
chr1	88561575	88566575	chr1	88921575	88926575	12	int_574	Gm19589	12559	-	-	-	-	1700067G17Rik	-72037	-	-	-	-
chr1	88561575	88566575	chr1	88926575	88931575	16	int_575	Gm19589	12559	-	-	-	-	1700067G17Rik	-72037	-	-	-	-
chr1	88561575	88566575	chr1	88931575	88936575	17	int_576	Gm19589	12559	-	-	-	-	1700067G17Rik	-67037	-	-	-	-
chr1	88561575	88566575	chr1	88936575	88941575	49	int_577	Gm19589	12559	-	-	-	-	1700067G17Rik	7963	-	-	-	-
chr1	88561575	88566575	chr1	88941575	88946575	14	int_578	Gm19589	12559	-	-	-	-	Sh3bp4	8614	Sh3bp4	Sh3bp4	-	-
chr1	88561575	88566575	chr1	88946575	88951575	13	int_579	Gm19589	12559	-	-	-	-	Sh3bp4	13614	-	Sh3bp4	-	-
chr1	88561575	88566575	chr1	89076575	89081575	17	int_580	Gm19589	12559	-	-	-	-	Sh3bp4	13614	-	Sh3bp4	-	-
chr1	88561575	88566575	chr1	89081575	89086575	23	int_581	Gm19589	12559	-	-	-	-	Sh3bp4	13614	-	Sh3bp4	-	-
chr1	88561575	88566575	chr1	89086575	89091575	13	int_582	Gm19589	12559	-	-	-	-	Sh3bp4	13614	-	Sh3bp4	-	-
chr1	88566575	88571575	chr1	88931575	88936575	12	int_583	Gm19589	17559	-	-	-	-	Sh3bp4	13614	-	Sh3bp4	-	-
chr1	88566575	88571575	chr1	88936575	88941575	25	int_584	Gm19589	17559	-	-	-	-	Sh3bp4	13614	-	Sh3bp4	-	-
chr1	88566575	88571575	chr1	88941575	88946575	12	int_585	Gm19589	17559	-	-	-	-	Sh3bp4	13614	-	Sh3bp4	-	-
chr1	88566575	88571575	chr1	89081575	89086575	13	int_586	Gm19589	17559	-	-	-	-	Sh3bp4	13614	-	Sh3bp4	-	-
chr1	88596575	88601575	chr1	88936575	88941575	19	int_587	Gm19589	47559	-	-	-	-	Sh3bp4	13614	-	Sh3bp4	-	-
chr1	88936575	88941575	chr1	89081575	89086575	26	int_588	1700067G17Rik	-77037	-	-	-	-	Sh3bp4	13614	-	Sh3bp4	-	-
chr1	88991575	88996575	chr1	89081575	89086575	22	int_589	1700067G17Rik	-22037	-	-	-	-	Sh3bp4	13614	-	Sh3bp4	-	-
chr1	88996575	89001575	chr1	89081575	89086575	36	int_590	1700067G17Rik	-17037	-	-	-	-	Sh3bp4	18614	Sh3bp4	Sh3bp4	-	-
chr1	89331575	89336575	chr1	89651575	89656575	15	int_591	C030007H22Rik	72058	-	-	-	-	4933400F21Rik	29817	Asb18	-	-	-
chr1	89336575	89341575	chr1	89651575	89656575	13	int_592	C030007H22Rik	67058	-	-	-	-	4933400F21Rik	29817	Asb18	-	-	-
chr1	89341575	89346575	chr1	89651575	89656575	28	int_593	C030007H22Rik	62058	-	-	-	-	4933400F21Rik	29817	Asb18	-	-	-
chr1	89346575	89351575	chr1	89651575	89656575	13	int_594	C030007H22Rik	57058	-	-	-	-	4933400F21Rik	29817	Asb18	-	-	-
chr1	89351575	89356575	chr1	89651575	89656575	22	int_595	C030007H22Rik	52058	-	-	-	-	4933400F21Rik	29817	Asb18	-	-	-
chr1	90251575	90256575	chr1	90596575	90601575	14	int_596	Ackr3	50096	-	-	-	-	Cops8	-9349	-	Ackr3	-	-
chr1	90261575	90266575	chr1	90596575	90601575	16	int_597	Ackr3	60096	-	-	-	-	Cops8	-9349	-	Ackr3	-	-
chr1	90301575	90306575	chr1	90596575	90601575	13	int_598	Ackr3	100096	-	-	-	-	Cops8	-4349	-	-	-	-
chr1	90306575	90311575	chr1	90596575	90601575	18	int_599	Ackr3	105096	-	-	-	-	Cops8	-4349	-	-	-	-
chr1	90311575	90316575	chr1	90596575	90601575	17	int_600	Ackr3	110096	-	-	-	-	Cops8	-4349	-	-	-	-
chr1	90316575	90321575	chr1	90596575	90601575	34	int_601	Ackr3	115096	-	-	-	-	Cops8	-4349	-	-	-	-
chr1	90321575	90326575	chr1	90591575	90596575	14	int_602	Ackr3	120096	-	-	-	-	Cops8	-4349	-	-	-	-
chr1	90321575	90326575	chr1	90596575	90601575	26	int_603	Ackr3	120096	-	-	-	-	Cops8	-4349	-	-	-	-
chr1	90331575	90336575	chr1	90596575	90601575	25	int_604	Ackr3	130096	-	-	-	-	Cops8	-4349	-	-	-	-
chr1	90336575	90341575	chr1	90596575	90601575	27	int_605	Ackr3	135096	-	-	-	-	Cops8	-4349	-	-	-	-
chr1	90341575	90346575	chr1	90591575	90596575	15	int_606	Ackr3	140096	-	-	-	-	Cops8	-4349	-	-	-	-
chr1	90341575	90346575	chr1	90596575	90601575	22	int_607	Ackr3	140096	-	-	-	-	Cops8	-4349	-	-	-	-
chr1	90346575	90351575	chr1	90596575	90601575	12	int_608	Ackr3	145096	-	Cops8	-	-	Cops8	-4349	-	-	-	-
chr1	90351575	90356575	chr1	90596575	90601575	21	int_609	Ackr3	150096	-	Cops8	-	-	Cops8	-4349	-	-	-	-
chr1	90356575	90361575	chr1	90596575	90601575	17	int_610	Ackr3	155096	-	Cops8	-	-	Cops8	-4349	-	-	-	-
chr1	90361575	90366575	chr1	90596575	90601575	16	int_611	Ackr3	160096	-	-	-	-	Cops8	-4349	-	-	-	-
chr1	90366575	90371575	chr1	90596575	90601575	19	int_612	Ackr3	165096	Asb18	-	-	-	Cops8	-4349	-	-	-	-
chr1	90371575	90376575	chr1	90596575	90601575	31	int_613	Ackr3	170096	-	-	-	-	Cops8	-4349	-	-	-	-
chr1	90376575	90381575	chr1	90596575	90601575	28	int_614	Ackr3	175096	-	-	-	-	Cops8	-4349	-	-	-	-
chr1	90381575	90386575	chr1	90596575	90601575	19	int_615	Ackr3	180096	-	-	-	-	Cops8	-4349	-	-	-	-
chr1	90446575	90451575	chr1	90596575	90601575	26	int_616	Cops8	-154349	-	-	-	-	Cops8	-4349	-	-	-	-
chr1	90451575	90456575	chr1	90596575	90601575	34	int_617	Cops8	-149349	-	-	-	-	Cops8	-4349	-	-	-	-
chr1	90456575	90461575	chr1	90596575	90601575	36	int_618	Cops8	-144349	-	-	-	-	Cops8	-4349	-	-	-	-
chr1	90461575	90466575	chr1	90596575	90601575	27	int_619	Cops8	-139349	-	-	-	-	Cops8	-4349	-	-	-	-
chr1	90646575	90651575	chr1	90966575	90971575	14	int_620	Cops8	45651	Col6a3	Col6a3	-	-	Rab17	3592	Rab17	-	-	-
chr1	90651575	90656575	chr1	90961575	90966575	14	int_621	Cops8	50651	Col6a3	Col6a3	-	-	Rab17	3592	Rab17	-	-	-
chr1	90651575	90656575	chr1	90966575	90971575	27	int_622	Cops8	50651	Col6a3	Col6a3	-	-	Rab17	3592	Rab17	-	-	-
chr1	90656575	90661575	chr1	90966575	90971575	17	int_623	Cops8	55651	Col6a3	Col6a3	-	-	Rab17	545	-	-	-	-
chr1	90661575	90666575	chr1	90961575	90966575	24	int_624	Cops8	60651	Col6a3	Col6a3	-	-	Rab17	545	-	-	-	-
chr1	90661575	90666575	chr1	90966575	90971575	25	int_625	Cops8	60651	Col6a3	Col6a3	-	-	Rab17	545	-	-	-	-
chr1	90661575	90666575	chr1	90986575	90991575	15	int_626	Cops8	60651	Col6a3	Col6a3	-	-	Rab17	545	-	-	-	-
chr1	90666575	90671575	chr1	90966575	90971575	14	int_627	Cops8	65651	-	-	-	-	Rab17	545	-	-	-	-
chr1	90671575	90676575	chr1	90966575	90971575	14	int_628	Cops8	70651	-	-	-	-	Rab17	545	-	-	-	-
chr1	90676575	90681575	chr1	90961575	90966575	12	int_629	Cops8	75651	-	-	-	-	Rab17	545	-	-	-	-
chr1	90676575	90681575	chr1	90966575	90971575	14	int_630	Cops8	75651	-	-	-	-	Rab17	545	-	-	-	-
chr1	90686575	90691575	chr1	90966575	90971575	14	int_631	Cops8	85651	Col6a3	Col6a3	-	-	Rab17	545	-	-	-	-
chr1	90691575	90696575	chr1	90966575	90971575	14	int_632	Cops8	90651	Col6a3	Col6a3	-	-	Lrrfip1	-9651	-	-	-	-
chr1	90961575	90966575	chr1	91076575	91081575	25	int_633	Rab17	3592	Rab17	-	-	-	Lrrfip1	25632	-	-	-	-
chr1	90961575	90966575	chr1	91086575	91091575	18	int_634	Rab17	3592	Rab17	-	-	-	Lrrfip1	25632	-	-	-	-
chr1	90966575	90971575	chr1	91076575	91081575	29	int_635	Rab17	545	-	-	-	-	Lrrfip1	35632	-	-	-	-
chr1	90966575	90971575	chr1	91086575	91091575	28	int_636	Rab17	545	-	-	-	-	Lrrfip1	35632	-	-	-	-
chr1	91131575	91136575	chr1	91411575	91416575	14	int_637	Rbm44	-11027	-	-	-	-	Hes6	-853	-	Hes6	-	-
chr1	91531575	91536575	chr1	91821575	91826575	12	int_638	Asb1	-6489	-	-	-	-	Twist2	22599	-	Twist2	-	-
chr1	91531575	91536575	chr1	91826575	91831575	18	int_639	Asb1	-6489	-	-	-	-	Twist2	22599	-	Twist2	-	-
chr1	91531575	91536575	chr1	91836575	91841575	14	int_640	Asb1	-6489	-	-	-	-	Twist2	22599	-	Twist2	-	-
chr1	91536575	91541575	chr1	91826575	91831575	23	int_641	Asb1	-1489	-	-	-	-	Twist2	22599	-	Twist2	-	-
chr1	91536575	91541575	chr1	91831575	91836575	13	int_642	Asb1	-1489	-	-	-	-	Twist2	22599	-	Twist2	-	-
chr1	91536575	91541575	chr1	91836575	91841575	14	int_643	Asb1	-1489	-	-	-	-	Twist2	22599	-	Twist2	-	-
chr1	91536575	91541575	chr1	91861575	91866575	15	int_644	Asb1	-1489	-	-	-	-	Twist2	22599	-	Twist2	-	-
chr1	91541575	91546575	chr1	91836575	91841575	13	int_645	Asb1	2996	Rbm44	-	-	-	Twist2	27599	-	Twist2	-	-
chr1	91546575	91551575	chr1	91821575	91826575	13	int_646	Asb1	7996	-	-	-	-	Twist2	27599	-	Twist2	-	-
chr1	91546575	91551575	chr1	91826575	91831575	20	int_647	Asb1	7996	-	-	-	-	Twist2	27599	-	Twist2	-	-
chr1	91546575	91551575	chr1	91831575	91836575	18	int_648	Asb1	7996	-	-	-	-	Twist2	27599	-	Twist2	-	-
chr1	91546575	91551575	chr1	91861575	91866575	15	int_649	Asb1	7996	-	-	-	-	Twist2	27599	-	Twist2	-	-
chr1	91551575	91556575	chr1	91826575	91831575	16	int_650	Asb1	12996	-	-	-	-	Twist2	27599	-	Twist2	-	-
chr1	91551575	91556575	chr1	91831575	91836575	14	int_651	Asb1	12996	-	-	-	-	Twist2	27599	-	Twist2	-	-
chr1	91551575	91556575	chr1	91836575	91841575	15	int_652	Asb1	12996	-	-	-	-	Twist2	27599	-	Twist2	-	-
chr1	91556575	91561575	chr1	91821575	91826575	12	int_653	Asb1	17996	-	-	-	-	Twist2	27599	-	Twist2	-	-
chr1	91556575	91561575	chr1	91826575	91831575	17	int_654	Asb1	17996	-	-	-	-	Twist2	27599	-	Twist2	-	-
chr1	91556575	91561575	chr1	91831575	91836575	12	int_655	Asb1	17996	-	-	-	-	Twist2	27599	-	Twist2	-	-
chr1	91566575	91571575	chr1	91821575	91826575	15	int_656	Asb1	27996	-	-	-	-	Twist2	27599	-	Twist2	-	-
chr1	91566575	91571575	chr1	91826575	91831575	16	int_657	Asb1	27996	-	-	-	-	Twist2	27599	-	Twist2	-	-
chr1	91571575	91576575	chr1	91826575	91831575	21	int_658	Asb1	32996	-	-	-	-	Twist2	27599	-	Twist2	-	-
chr1	91571575	91576575	chr1	91831575	91836575	14	int_659	Asb1	32996	-	-	-	-	Twist2	32599	Twist2	Twist2	-	-
chr1	91571575	91576575	chr1	91836575	91841575	12	int_660	Asb1	32996	-	-	-	-	Twist2	32599	Twist2	Twist2	-	-
chr1	91596575	91601575	chr1	91826575	91831575	22	int_661	Asb1	57996	Hdac4	Hdac4	-	-	Twist2	32599	Twist2	Twist2	-	-
chr1	91601575	91606575	chr1	91826575	91831575	16	int_662	Asb1	62996	Twist2	Hdac4	-	-	Twist2	32599	Twist2	Twist2	-	-
chr1	91601575	91606575	chr1	91831575	91836575	12	int_663	Asb1	62996	Twist2	Hdac4	-	-	Twist2	32599	Twist2	Twist2	-	-
chr1	91611575	91616575	chr1	91831575	91836575	12	int_664	Asb1	72996	-	Twist2	-	-	Twist2	32599	Twist2	Twist2	-	-
chr1	91616575	91621575	chr1	91826575	91831575	15	int_665	Asb1	77996	-	Twist2	-	-	Twist2	32599	Twist2	Twist2	-	-
chr1	91621575	91626575	chr1	91831575	91836575	13	int_666	Asb1	82996	Twist2	Mlph	-	-	Twist2	32599	Twist2	Twist2	-	-
chr1	91631575	91636575	chr1	91826575	91831575	19	int_667	Asb1	92996	Twist2	Twist2	-	-	Twist2	32599	Twist2	Twist2	-	-
chr1	91636575	91641575	chr1	91821575	91826575	15	int_668	Asb1	97996	-	-	-	-	Twist2	32599	Twist2	Twist2	-	-
chr1	91636575	91641575	chr1	91826575	91831575	23	int_669	Asb1	97996	-	-	-	-	Twist2	32599	Twist2	Twist2	-	-
chr1	91641575	91646575	chr1	91821575	91826575	18	int_670	Asb1	102996	-	-	-	-	Twist2	32599	Twist2	Twist2	-	-
chr1	91641575	91646575	chr1	91826575	91831575	16	int_671	Asb1	102996	-	-	-	-	Twist2	37599	-	Twist2	-	-
chr1	91641575	91646575	chr1	91831575	91836575	19	int_672	Asb1	102996	-	-	-	-	Twist2	37599	-	Twist2	-	-
chr1	91646575	91651575	chr1	91821575	91826575	21	int_673	Asb1	107996	-	-	-	-	Twist2	37599	-	Twist2	-	-
chr1	91646575	91651575	chr1	91826575	91831575	19	int_674	Asb1	107996	-	-	-	-	Twist2	37599	-	Twist2	-	-
chr1	91646575	91651575	chr1	91831575	91836575	13	int_675	Asb1	107996	-	-	-	-	Twist2	37599	-	Twist2	-	-
chr1	91646575	91651575	chr1	91836575	91841575	13	int_676	Asb1	107996	-	-	-	-	Twist2	37599	-	Twist2	-	-
chr1	91656575	91661575	chr1	91831575	91836575	12	int_677	Asb1	117996	-	Twist2	-	-	Twist2	37599	-	Twist2	-	-
chr1	91741575	91746575	chr1	91831575	91836575	23	int_678	Twist2	-57401	-	-	-	-	Twist2	62599	-	-	-	-
chr1	91741575	91746575	chr1	91836575	91841575	15	int_679	Twist2	-57401	-	-	-	-	Twist2	62599	-	-	-	-
chr1	91946575	91951575	chr1	92096575	92101575	18	int_680	Twist2	147599	-	-	-	-	Hdac4	49318	Lrrfip1	-	-	-
chr1	91946575	91951575	chr1	92496575	92501575	12	int_681	Twist2	147599	-	-	-	-	Hdac4	49318	Lrrfip1	-	-	-
chr1	91951575	91956575	chr1	92096575	92101575	19	int_682	Twist2	152599	-	Twist2	-	-	Hdac4	49318	Lrrfip1	-	-	-
chr1	91956575	91961575	chr1	92096575	92101575	20	int_683	Twist2	157599	-	-	-	-	Hdac4	49318	Lrrfip1	-	-	-
chr1	91956575	91961575	chr1	92496575	92501575	16	int_684	Twist2	157599	-	-	-	-	Hdac4	49318	Lrrfip1	-	-	-
chr1	91961575	91966575	chr1	92096575	92101575	18	int_685	Twist2	162599	Hdac4	Hdac4	mm901|POS|branchialarch;	-	Mir6900	5467	-	-	-	-
chr1	91961575	91966575	chr1	92496575	92501575	15	int_686	Twist2	162599	Hdac4	Hdac4	mm901|POS|branchialarch;	-	Mir6900	-4533	-	-	-	-
chr1	91966575	91971575	chr1	92096575	92101575	22	int_687	Twist2	167599	-	Hdac4	-	-	Mir6900	-4533	-	-	-	-
chr1	91966575	91971575	chr1	92496575	92501575	13	int_688	Twist2	167599	-	Hdac4	-	-	Olfr1416	1544	-	-	-	-
chr1	92096575	92101575	chr1	92466575	92471575	17	int_689	Hdac4	49318	Lrrfip1	-	-	-	Olfr1416	1544	-	-	-	-
chr1	92096575	92101575	chr1	92476575	92481575	18	int_690	Hdac4	49318	Lrrfip1	-	-	-	Olfr1416	-3456	-	-	-	-
chr1	92096575	92101575	chr1	92481575	92486575	12	int_691	Hdac4	49318	Lrrfip1	-	-	-	Olfr1416	-3456	-	-	-	-
chr1	92096575	92101575	chr1	92486575	92491575	25	int_692	Hdac4	49318	Lrrfip1	-	-	-	Olfr1415	2678	-	-	-	-
chr1	92101575	92106575	chr1	92456575	92461575	13	int_693	Hdac4	44318	-	-	-	-	Olfr1415	2678	-	-	-	-
chr1	92101575	92106575	chr1	92466575	92471575	12	int_694	Hdac4	44318	-	-	-	-	Olfr1415	-7322	-	-	-	-
chr1	92101575	92106575	chr1	92481575	92486575	17	int_695	Hdac4	44318	-	-	-	-	Olfr1415	-7322	-	-	-	-
chr1	92101575	92106575	chr1	92486575	92491575	14	int_696	Hdac4	44318	-	-	-	-	Olfr1415	-7322	-	-	-	-
chr1	92106575	92111575	chr1	92476575	92481575	13	int_697	Hdac4	39318	Klhl30	Gpc1	-	-	Olfr1415	-7322	-	-	-	-
chr1	92881577	92886577	chr1	92891577	92896577	41	int_698	Ankmy1	18829	-	-	-	-	Ankmy1	8829	-	-	-	-
chr1	93316577	93321577	chr1	93386577	93391577	22	int_699	Mterf4	-13207	-	-	-	-	Mir6345	1920	-	-	-	-
chr1	93321577	93326577	chr1	93386577	93391577	36	int_700	Mterf4	-18207	-	-	-	-	Mir6345	6920	-	-	-	-
chr1	93326577	93331577	chr1	93351577	93356577	41	int_701	Pask	13711	-	-	-	-	Ano7	5182	-	-	-	-
chr1	93331577	93336577	chr1	93356577	93361577	35	int_702	Pask	8711	-	-	-	-	Ano7	10182	-	-	-	-
chr1	93356577	93361577	chr1	93376577	93381577	36	int_703	Mir6345	6920	-	-	-	-	Ano7	15182	-	-	-	-
chr1	93356577	93361577	chr1	93381577	93386577	36	int_704	Mir6345	6920	-	-	-	-	Ano7	15182	-	-	-	-
chr1	93361577	93366577	chr1	93386577	93391577	41	int_705	Ano7	-9818	-	-	-	-	Ano7	15182	-	-	-	-
chr1	94071577	94076577	chr1	94251577	94256577	15	int_706	Pdcd1	-21524	-	-	-	-	Pdcd1	-201524	-	-	-	-
chr1	94536577	94541577	chr1	94731577	94736577	20	int_707	4930440C22Rik	-258364	-	-	-	-	4930440C22Rik	-83364	-	-	-	-
chr1	94536577	94541577	chr1	94736577	94741577	18	int_708	4930440C22Rik	-258364	-	-	-	-	4930440C22Rik	-73364	-	-	-	-
chr1	94541577	94546577	chr1	94726577	94731577	35	int_709	4930440C22Rik	-253364	-	-	-	-	4930440C22Rik	-68364	-	-	-	-
chr1	94541577	94546577	chr1	94731577	94736577	13	int_710	4930440C22Rik	-253364	-	-	-	-	4930440C22Rik	-68364	-	-	-	-
chr1	94546577	94551577	chr1	94726577	94731577	24	int_711	4930440C22Rik	-248364	-	-	-	-	4930440C22Rik	-68364	-	-	-	-
chr1	94556577	94561577	chr1	94731577	94736577	14	int_712	4930440C22Rik	-238364	-	-	-	-	4930440C22Rik	-68364	-	-	-	-
chr1	94571577	94576577	chr1	94731577	94736577	12	int_713	4930440C22Rik	-223364	-	-	-	-	4930440C22Rik	-68364	-	-	-	-
chr1	94576577	94581577	chr1	94726577	94731577	40	int_714	4930440C22Rik	-218364	-	-	-	-	4930440C22Rik	-68364	-	-	-	-
chr1	94576577	94581577	chr1	94731577	94736577	20	int_715	4930440C22Rik	-218364	-	-	-	-	4930440C22Rik	-68364	-	-	-	-
chr1	94581577	94586577	chr1	94726577	94731577	16	int_716	4930440C22Rik	-213364	-	-	-	-	4930440C22Rik	-68364	-	-	-	-
chr1	94586577	94591577	chr1	94726577	94731577	32	int_717	4930440C22Rik	-208364	-	-	-	-	4930440C22Rik	-68364	-	-	-	-
chr1	94586577	94591577	chr1	94801577	94806577	14	int_718	4930440C22Rik	-208364	-	-	-	-	4930440C22Rik	-68364	-	-	-	-
chr1	94586577	94591577	chr1	94806577	94811577	12	int_719	4930440C22Rik	-208364	-	-	-	-	4930440C22Rik	-68364	-	-	-	-
chr1	94591577	94596577	chr1	94711577	94716577	15	int_720	4930440C22Rik	-203364	-	-	-	-	4930440C22Rik	-68364	-	-	-	-
chr1	94591577	94596577	chr1	94721577	94726577	24	int_721	4930440C22Rik	-203364	-	-	-	-	4930440C22Rik	-68364	-	-	-	-
chr1	94591577	94596577	chr1	94726577	94731577	73	int_722	4930440C22Rik	-203364	-	-	-	-	4930440C22Rik	-68364	-	-	-	-
chr1	94591577	94596577	chr1	94731577	94736577	14	int_723	4930440C22Rik	-203364	-	-	-	-	4930440C22Rik	-68364	-	-	-	-
chr1	94591577	94596577	chr1	94736577	94741577	27	int_724	4930440C22Rik	-203364	-	-	-	-	4930440C22Rik	-68364	-	-	-	-
chr1	94591577	94596577	chr1	94741577	94746577	17	int_725	4930440C22Rik	-203364	-	-	-	-	4930440C22Rik	-63364	-	-	-	-
chr1	94591577	94596577	chr1	94786577	94791577	13	int_726	4930440C22Rik	-203364	-	-	-	-	4930440C22Rik	-63364	-	-	-	-
chr1	94591577	94596577	chr1	94791577	94796577	16	int_727	4930440C22Rik	-203364	-	-	-	-	4930440C22Rik	-63364	-	-	-	-
chr1	94591577	94596577	chr1	94796577	94801577	12	int_728	4930440C22Rik	-203364	-	-	-	-	4930440C22Rik	-63364	-	-	-	-
chr1	94596577	94601577	chr1	94726577	94731577	59	int_729	4930440C22Rik	-198364	-	-	-	-	4930440C22Rik	-63364	-	-	-	-
chr1	94596577	94601577	chr1	94731577	94736577	14	int_730	4930440C22Rik	-198364	-	-	-	-	4930440C22Rik	-63364	-	-	-	-
chr1	94596577	94601577	chr1	94796577	94801577	16	int_731	4930440C22Rik	-198364	-	-	-	-	4930440C22Rik	-63364	-	-	-	-
chr1	94601577	94606577	chr1	94726577	94731577	69	int_732	4930440C22Rik	-193364	-	-	-	-	4930440C22Rik	-63364	-	-	-	-
chr1	94601577	94606577	chr1	94731577	94736577	15	int_733	4930440C22Rik	-193364	-	-	-	-	4930440C22Rik	-63364	-	-	-	-
chr1	94601577	94606577	chr1	94741577	94746577	14	int_734	4930440C22Rik	-193364	-	-	-	-	4930440C22Rik	-63364	-	-	-	-
chr1	94601577	94606577	chr1	94801577	94806577	14	int_735	4930440C22Rik	-193364	-	-	-	-	4930440C22Rik	-58364	-	-	-	-
chr1	94606577	94611577	chr1	94726577	94731577	48	int_736	4930440C22Rik	-188364	-	-	-	-	4930440C22Rik	-58364	-	-	-	-
chr1	94606577	94611577	chr1	94731577	94736577	14	int_737	4930440C22Rik	-188364	-	-	-	-	4930440C22Rik	-53364	-	-	-	-
chr1	94611577	94616577	chr1	94726577	94731577	49	int_738	4930440C22Rik	-183364	-	-	-	-	4930440C22Rik	-53364	-	-	-	-
chr1	94611577	94616577	chr1	94731577	94736577	16	int_739	4930440C22Rik	-183364	-	-	-	-	4930440C22Rik	-53364	-	-	-	-
chr1	94611577	94616577	chr1	94741577	94746577	14	int_740	4930440C22Rik	-183364	-	-	-	-	4930440C22Rik	-8364	-	-	-	-
chr1	94616577	94621577	chr1	94726577	94731577	33	int_741	4930440C22Rik	-178364	-	-	-	-	4930440C22Rik	-3364	-	-	-	-
chr1	94626577	94631577	chr1	94726577	94731577	38	int_742	4930440C22Rik	-168364	-	-	-	-	4930440C22Rik	1636	-	-	-	-
chr1	94631577	94636577	chr1	94726577	94731577	49	int_743	4930440C22Rik	-163364	-	-	-	-	4930440C22Rik	1636	-	-	-	-
chr1	94636577	94641577	chr1	94726577	94731577	26	int_744	4930440C22Rik	-158364	-	-	-	-	4930440C22Rik	6636	-	-	-	-
chr1	94641577	94646577	chr1	94726577	94731577	28	int_745	4930440C22Rik	-153364	-	-	-	-	4930440C22Rik	6636	-	-	-	-
chr1	94651577	94656577	chr1	94726577	94731577	30	int_746	4930440C22Rik	-143364	-	-	-	-	4930440C22Rik	11636	-	-	-	-
chr1	95071577	95076577	chr1	95196577	95201577	21	int_747	Fam174a	-239550	-	-	-	-	Fam174a	-114550	-	-	-	-
chr1	95071577	95076577	chr1	95201577	95206577	26	int_748	Fam174a	-239550	-	-	-	-	Fam174a	-109550	-	-	-	-
chr1	95071577	95076577	chr1	95231577	95236577	14	int_749	Fam174a	-239550	-	-	-	-	Fam174a	-79550	-	-	-	-
chr1	95081577	95086577	chr1	95236577	95241577	17	int_750	Fam174a	-229550	-	-	-	-	Fam174a	-74550	-	-	-	-
chr1	106881577	106886577	chr1	107251577	107256577	17	int_751	Serpinb5	22898	-	-	-	-	Serpinb3c	24294	-	-	-	-
chr1	106886577	106891577	chr1	107516577	107521577	23	int_752	Serpinb5	27898	-	-	-	-	Serpinb2	7568	-	-	-	-
chr1	106886577	106891577	chr1	107521577	107526577	17	int_753	Serpinb5	27898	-	-	-	-	Serpinb10	-4925	-	-	-	-
chr1	107966577	107971577	chr1	108271577	108276577	14	int_754	D830032E09Rik	51819	-	-	-	-	D830032E09Rik	286819	-	-	-	-
chr1	107966577	107971577	chr1	108276577	108281577	15	int_755	D830032E09Rik	51819	-	-	-	-	D830032E09Rik	291819	-	-	-	-
chr1	107966577	107971577	chr1	108281577	108286577	15	int_756	D830032E09Rik	51819	-	-	-	-	D830032E09Rik	291819	-	-	-	-
chr1	107966577	107971577	chr1	108286577	108291577	22	int_757	D830032E09Rik	51819	-	-	-	-	D830032E09Rik	296819	-	-	-	-
chr1	107966577	107971577	chr1	108291577	108296577	23	int_758	D830032E09Rik	51819	-	-	-	-	D830032E09Rik	311819	-	-	-	-
chr1	108066577	108071577	chr1	108201577	108206577	22	int_759	D830032E09Rik	151819	-	-	-	-	D830032E09Rik	311819	-	-	-	-
chr1	108066577	108071577	chr1	108206577	108211577	23	int_760	D830032E09Rik	151819	-	-	-	-	D830032E09Rik	321819	-	-	-	-
chr1	108066577	108071577	chr1	108211577	108216577	23	int_761	D830032E09Rik	151819	-	-	-	-	D830032E09Rik	326819	-	-	-	-
chr1	108066577	108071577	chr1	108226577	108231577	30	int_762	D830032E09Rik	151819	-	-	-	-	D830032E09Rik	326819	-	-	-	-
chr1	108066577	108071577	chr1	108236577	108241577	26	int_763	D830032E09Rik	151819	-	-	-	-	D830032E09Rik	331819	-	-	-	-
chr1	108066577	108071577	chr1	108241577	108246577	29	int_764	D830032E09Rik	151819	-	-	-	-	D830032E09Rik	336819	-	-	-	-
chr1	108066577	108071577	chr1	108246577	108251577	27	int_765	D830032E09Rik	151819	-	-	-	-	D830032E09Rik	341819	-	-	-	-
chr1	108066577	108071577	chr1	108251577	108256577	21	int_766	D830032E09Rik	151819	-	-	-	-	D830032E09Rik	346819	-	-	-	-
chr1	108066577	108071577	chr1	108256577	108261577	21	int_767	D830032E09Rik	151819	-	-	-	-	D830032E09Rik	351819	-	-	-	-
chr1	108066577	108071577	chr1	108261577	108266577	23	int_768	D830032E09Rik	151819	-	-	-	-	D830032E09Rik	351819	-	-	-	-
chr1	108066577	108071577	chr1	108266577	108271577	20	int_769	D830032E09Rik	151819	-	-	-	-	D830032E09Rik	356819	-	-	-	-
chr1	108066577	108071577	chr1	108271577	108276577	27	int_770	D830032E09Rik	151819	-	-	-	-	D830032E09Rik	356819	-	-	-	-
chr1	108066577	108071577	chr1	108276577	108281577	43	int_771	D830032E09Rik	151819	-	-	-	-	D830032E09Rik	356819	-	-	-	-
chr1	108066577	108071577	chr1	108281577	108286577	40	int_772	D830032E09Rik	151819	-	-	-	-	D830032E09Rik	361819	-	-	-	-
chr1	108066577	108071577	chr1	108286577	108291577	47	int_773	D830032E09Rik	151819	-	-	-	-	D830032E09Rik	361819	-	-	-	-
chr1	108066577	108071577	chr1	108291577	108296577	29	int_774	D830032E09Rik	151819	-	-	-	-	D830032E09Rik	366819	-	-	-	-
chr1	108066577	108071577	chr1	108296577	108301577	15	int_775	D830032E09Rik	151819	-	-	-	-	D830032E09Rik	366819	-	-	-	-
chr1	108071577	108076577	chr1	108206577	108211577	14	int_776	D830032E09Rik	156819	-	-	-	-	D830032E09Rik	366819	-	-	-	-
chr1	108071577	108076577	chr1	108226577	108231577	12	int_777	D830032E09Rik	156819	-	-	-	-	D830032E09Rik	371819	-	-	-	-
chr1	108071577	108076577	chr1	108241577	108246577	25	int_778	D830032E09Rik	156819	-	-	-	-	D830032E09Rik	371819	-	-	-	-
chr1	108071577	108076577	chr1	108266577	108271577	12	int_779	D830032E09Rik	156819	-	-	-	-	D830032E09Rik	376819	-	-	-	-
chr1	108071577	108076577	chr1	108271577	108276577	13	int_780	D830032E09Rik	156819	-	-	-	-	D830032E09Rik	376819	-	-	-	-
chr1	108071577	108076577	chr1	108281577	108286577	17	int_781	D830032E09Rik	156819	-	-	-	-	D830032E09Rik	376819	-	-	-	-
chr1	108071577	108076577	chr1	108291577	108296577	12	int_782	D830032E09Rik	156819	-	-	-	-	D830032E09Rik	381819	-	-	-	-
chr1	108291577	108296577	chr1	108606577	108611577	14	int_783	D830032E09Rik	376819	-	-	-	-	D830032E09Rik	691819	-	-	-	-
chr1	108301577	108306577	chr1	108606577	108611577	15	int_784	D830032E09Rik	386819	-	-	-	-	D830032E09Rik	691819	-	-	-	-
chr1	108311577	108316577	chr1	108606577	108611577	14	int_785	D830032E09Rik	396819	-	-	-	-	D830032E09Rik	691819	-	-	-	-
chr1	108321577	108326577	chr1	108606577	108611577	21	int_786	D830032E09Rik	406819	-	-	-	-	D830032E09Rik	691819	-	-	-	-
chr1	108321577	108326577	chr1	108611577	108616577	14	int_787	D830032E09Rik	406819	-	-	-	-	D830032E09Rik	691819	-	-	-	-
chr1	108326577	108331577	chr1	108606577	108611577	16	int_788	D830032E09Rik	411819	-	-	-	-	D830032E09Rik	691819	-	-	-	-
chr1	108386577	108391577	chr1	108606577	108611577	20	int_789	D830032E09Rik	471819	-	-	-	-	D830032E09Rik	691819	-	-	-	-
chr1	108391577	108396577	chr1	108606577	108611577	18	int_790	D830032E09Rik	476819	-	-	-	-	D830032E09Rik	691819	-	-	-	-
chr1	108401577	108406577	chr1	108606577	108611577	17	int_791	D830032E09Rik	486819	-	-	-	-	D830032E09Rik	691819	-	-	-	-
chr1	108406577	108411577	chr1	108606577	108611577	18	int_792	D830032E09Rik	491819	-	-	-	-	D830032E09Rik	691819	-	-	-	-
chr1	108411577	108416577	chr1	108606577	108611577	20	int_793	D830032E09Rik	496819	-	-	-	-	D830032E09Rik	691819	-	-	-	-
chr1	108426577	108431577	chr1	108606577	108611577	25	int_794	D830032E09Rik	511819	-	-	-	-	D830032E09Rik	691819	-	-	-	-
chr1	108436577	108441577	chr1	108606577	108611577	24	int_795	D830032E09Rik	521819	-	-	-	-	D830032E09Rik	691819	-	-	-	-
chr1	108441577	108446577	chr1	108606577	108611577	35	int_796	D830032E09Rik	526819	-	-	-	-	D830032E09Rik	691819	-	-	-	-
chr1	108461577	108466577	chr1	108606577	108611577	18	int_797	D830032E09Rik	546819	-	-	-	-	D830032E09Rik	691819	-	-	-	-
chr1	108471577	108476577	chr1	108606577	108611577	20	int_798	D830032E09Rik	556819	-	-	-	-	D830032E09Rik	691819	-	-	-	-
chr1	108481577	108486577	chr1	108606577	108611577	25	int_799	D830032E09Rik	566819	-	-	-	-	D830032E09Rik	696819	-	-	-	-
chr1	113756577	113761577	chr1	114271577	114276577	26	int_800	Dsel	-1894159	-	-	-	-	Cntnap5a	-1411059	-	-	-	-
chr1	120661577	120666577	chr1	120941577	120946577	15	int_801	En1	61591	-	-	-	-	Celrr	-143327	-	-	-	-
chr1	120661577	120666577	chr1	120946577	120951577	33	int_802	En1	61591	-	-	-	-	Celrr	-143327	-	-	-	-
chr1	120666577	120671577	chr1	120946577	120951577	22	int_803	En1	66591	-	-	-	-	Celrr	-143327	-	-	-	-
chr1	120671577	120676577	chr1	120941577	120946577	12	int_804	En1	71591	-	-	-	-	Celrr	-143327	-	-	-	-
chr1	120671577	120676577	chr1	120946577	120951577	33	int_805	En1	71591	-	-	-	-	Celrr	-143327	-	-	-	-
chr1	120676577	120681577	chr1	120941577	120946577	16	int_806	En1	76591	-	-	-	-	Celrr	-143327	-	-	-	-
chr1	120676577	120681577	chr1	120946577	120951577	18	int_807	En1	76591	-	-	-	-	Celrr	-143327	-	-	-	-
chr1	120691577	120696577	chr1	120946577	120951577	13	int_808	En1	91591	-	-	-	-	Celrr	-143327	-	-	-	-
chr1	120696577	120701577	chr1	120946577	120951577	17	int_809	En1	96591	-	-	-	-	Celrr	-143327	-	-	-	-
chr1	120706577	120711577	chr1	120941577	120946577	13	int_810	En1	106591	-	-	-	-	Celrr	-143327	-	-	-	-
chr1	120711577	120716577	chr1	120946577	120951577	15	int_811	En1	111591	-	-	-	-	Celrr	-138327	-	-	-	-
chr1	120716577	120721577	chr1	120946577	120951577	18	int_812	En1	116591	-	-	-	-	Celrr	-138327	-	-	-	-
chr1	120721577	120726577	chr1	120941577	120946577	12	int_813	En1	121591	-	-	-	-	Celrr	-138327	-	-	-	-
chr1	120721577	120726577	chr1	120946577	120951577	16	int_814	En1	121591	-	-	-	-	Celrr	-138327	-	-	-	-
chr1	120726577	120731577	chr1	120946577	120951577	20	int_815	En1	126591	-	-	-	-	Celrr	-138327	-	-	-	-
chr1	120731577	120736577	chr1	120941577	120946577	15	int_816	En1	131591	-	-	-	-	Celrr	-138327	-	-	-	-
chr1	120731577	120736577	chr1	120946577	120951577	17	int_817	En1	131591	-	-	-	-	Celrr	-138327	-	-	-	-
chr1	120736577	120741577	chr1	120946577	120951577	18	int_818	En1	136591	-	-	-	-	Celrr	-138327	-	-	-	-
chr1	120741577	120746577	chr1	120946577	120951577	19	int_819	En1	141591	-	-	-	-	Celrr	-138327	-	-	-	-
chr1	120746577	120751577	chr1	120941577	120946577	18	int_820	En1	146591	-	-	-	-	Celrr	-138327	-	-	-	-
chr1	120746577	120751577	chr1	120946577	120951577	28	int_821	En1	146591	-	-	-	-	Celrr	-138327	-	-	-	-
chr1	120751577	120756577	chr1	120946577	120951577	17	int_822	En1	151591	-	-	-	-	Celrr	-138327	-	-	-	-
chr1	120756577	120761577	chr1	120941577	120946577	14	int_823	En1	156591	-	-	-	-	Celrr	-138327	-	-	-	-
chr1	120756577	120761577	chr1	120946577	120951577	18	int_824	En1	156591	-	-	-	-	Celrr	-138327	-	-	-	-
chr1	120761577	120766577	chr1	120946577	120951577	19	int_825	En1	161591	-	-	-	-	Celrr	-138327	-	-	-	-
chr1	120766577	120771577	chr1	120946577	120951577	16	int_826	En1	166591	-	-	-	-	Celrr	-138327	-	-	-	-
chr1	120771577	120776577	chr1	120941577	120946577	17	int_827	En1	171591	-	-	-	-	Celrr	-138327	-	-	-	-
chr1	120771577	120776577	chr1	120946577	120951577	35	int_828	En1	171591	-	-	-	-	Celrr	-138327	-	-	-	-
chr1	120791577	120796577	chr1	120946577	120951577	23	int_829	En1	191591	-	En1	-	-	Celrr	-138327	-	-	-	-
chr1	120796577	120801577	chr1	120946577	120951577	27	int_830	En1	196591	-	-	-	-	Celrr	-138327	-	-	-	-
chr1	120801577	120806577	chr1	120946577	120951577	22	int_831	En1	201591	-	-	-	-	Celrr	-138327	-	-	-	-
chr1	120806577	120811577	chr1	120941577	120946577	21	int_832	En1	206591	-	-	-	-	Celrr	-138327	-	-	-	-
chr1	120806577	120811577	chr1	120946577	120951577	37	int_833	En1	206591	-	-	-	-	Celrr	-138327	-	-	-	-
chr1	120806577	120811577	chr1	120961577	120966577	18	int_834	En1	206591	-	-	-	-	Celrr	-138327	-	-	-	-
chr1	120821577	120826577	chr1	120946577	120951577	26	int_835	En1	221591	-	-	-	-	Celrr	-138327	-	-	-	-
chr1	120836577	120841577	chr1	120946577	120951577	23	int_836	En1	236591	-	-	-	-	Celrr	-138327	-	-	-	-
chr1	120846577	120851577	chr1	120946577	120951577	25	int_837	Celrr	-238327	-	-	-	-	Celrr	-123327	-	-	-	-
chr1	120971577	120976577	chr1	121316577	121321577	13	int_838	Celrr	-113327	-	-	-	-	Insig2	13601	-	-	-	-
chr1	120981577	120986577	chr1	121316577	121321577	27	int_839	Celrr	-103327	-	-	-	-	Insig2	13601	-	-	-	-
chr1	120986577	120991577	chr1	121316577	121321577	27	int_840	Celrr	-98327	-	-	-	-	Insig2	13601	-	-	-	-
chr1	120991577	120996577	chr1	121316577	121321577	24	int_841	Celrr	-93327	-	-	-	-	Insig2	8601	-	-	-	-
chr1	120996577	121001577	chr1	121316577	121321577	28	int_842	Celrr	-88327	-	-	-	-	Insig2	8601	-	-	-	-
chr1	121001577	121006577	chr1	121316577	121321577	20	int_843	Celrr	-83327	-	-	-	-	Insig2	8601	-	-	-	-
chr1	121016577	121021577	chr1	121311577	121316577	12	int_844	Celrr	-68327	-	-	-	-	Insig2	8601	-	-	-	-
chr1	121016577	121021577	chr1	121316577	121321577	16	int_845	Celrr	-68327	-	-	-	-	Insig2	8601	-	-	-	-
chr1	121046577	121051577	chr1	121316577	121321577	14	int_846	Celrr	-38327	-	-	-	-	Insig2	8601	-	-	-	-
chr1	121051577	121056577	chr1	121316577	121321577	15	int_847	Celrr	-33327	-	-	-	-	Insig2	8601	-	-	-	-
chr1	121056577	121061577	chr1	121316577	121321577	18	int_848	Celrr	-28327	-	-	-	-	Insig2	8601	-	-	-	-
chr1	121066577	121071577	chr1	121316577	121321577	16	int_849	Celrr	-18327	-	-	-	-	Insig2	8601	-	-	-	-
chr1	121081577	121086577	chr1	121311577	121316577	13	int_850	Celrr	-3327	-	-	-	-	Insig2	8601	-	-	-	-
chr1	121086577	121091577	chr1	121316577	121321577	14	int_851	Celrr	1673	-	-	-	-	Insig2	8601	-	-	-	-
chr1	121206577	121211577	chr1	121316577	121321577	21	int_852	Insig2	118601	-	-	-	-	Insig2	8601	-	-	-	-
chr1	121221577	121226577	chr1	121316577	121321577	31	int_853	Insig2	103601	-	-	-	-	Insig2	8601	-	-	-	-
chr1	121226577	121231577	chr1	121316577	121321577	26	int_854	Insig2	98601	-	-	-	-	Insig2	8601	-	-	-	-
chr1	121231577	121236577	chr1	121311577	121316577	20	int_855	Insig2	93601	-	-	-	-	Insig2	8601	-	-	-	-
chr1	121241577	121246577	chr1	121316577	121321577	33	int_856	Insig2	83601	-	-	-	-	Insig2	8601	-	-	-	-
chr1	122481577	122486577	chr1	123071577	123076577	24	int_857	Ddx18	-916097	-	-	-	-	Dpp10	1101482	-	-	-	-
chr1	122486577	122491577	chr1	123071577	123076577	31	int_858	Ddx18	-921097	-	-	-	-	Dpp10	1091482	-	-	-	-
chr1	122491577	122496577	chr1	123051577	123056577	13	int_859	Ddx18	-926097	-	-	-	-	Dpp10	1041482	-	-	-	-
chr1	122491577	122496577	chr1	123061577	123066577	12	int_860	Ddx18	-926097	-	-	-	-	Dpp10	1031482	-	-	-	-
chr1	122491577	122496577	chr1	123066577	123071577	22	int_861	Ddx18	-926097	-	-	-	-	Dpp10	991482	-	-	-	-
chr1	122491577	122496577	chr1	123071577	123076577	36	int_862	Ddx18	-926097	-	-	-	-	Dpp10	981482	-	-	-	-
chr1	122491577	122496577	chr1	123081577	123086577	12	int_863	Ddx18	-926097	-	-	-	-	Dpp10	976482	-	-	-	-
chr1	122496577	122501577	chr1	122941577	122946577	13	int_864	Ddx18	-931097	-	-	-	-	Dpp10	976482	-	-	-	-
chr1	122496577	122501577	chr1	122951577	122956577	22	int_865	Ddx18	-931097	-	-	-	-	Dpp10	976482	-	-	-	-
chr1	122496577	122501577	chr1	123066577	123071577	19	int_866	Ddx18	-931097	-	-	-	-	Dpp10	971482	-	-	-	-
chr1	122496577	122501577	chr1	123071577	123076577	24	int_867	Ddx18	-931097	-	-	-	-	Dpp10	971482	-	-	-	-
chr1	122501577	122506577	chr1	123066577	123071577	19	int_868	Ddx18	-936097	-	-	-	-	Dpp10	971482	-	-	-	-
chr1	122501577	122506577	chr1	123071577	123076577	20	int_869	Ddx18	-936097	-	-	-	-	Dpp10	971482	-	-	-	-
chr1	122506577	122511577	chr1	123071577	123076577	19	int_870	Ddx18	-941097	-	-	-	-	Dpp10	971482	-	-	-	-
chr1	122511577	122516577	chr1	123071577	123076577	12	int_871	Ddx18	-946097	-	-	-	-	Dpp10	971482	-	-	-	-
chr1	122516577	122521577	chr1	123071577	123076577	12	int_872	Ddx18	-951097	-	-	-	-	Dpp10	971482	-	-	-	-
chr1	122541577	122546577	chr1	123071577	123076577	16	int_873	Ddx18	-976097	-	-	-	-	Dpp10	971482	-	-	-	-
chr1	122991577	122996577	chr1	123001577	123006577	52	int_874	Dpp10	1051482	-	-	-	-	Dpp10	971482	-	-	-	-
chr1	122991577	122996577	chr1	123011577	123016577	40	int_875	Dpp10	1051482	-	-	-	-	Dpp10	961482	-	-	-	-
chr1	127331577	127336577	chr1	127456577	127461577	25	int_876	Mgat5	129092	-	-	-	-	Tmem163	223944	-	-	-	-
chr1	127336577	127341577	chr1	127456577	127461577	21	int_877	Mgat5	134092	Tmem163	-	-	-	Tmem163	218944	-	-	-	-
chr1	127436577	127441577	chr1	127451577	127456577	47	int_878	Mgat5	234092	-	-	-	-	Tmem163	218944	-	-	-	-
chr1	128336577	128341577	chr1	128631577	128636577	13	int_879	Lct	-10759	-	-	-	-	Cxcr4	-41778	-	-	-	-
chr1	128341577	128346577	chr1	128631577	128636577	14	int_880	Mcm6	15579	-	-	-	-	Cxcr4	-41778	-	-	-	-
chr1	129096577	129101577	chr1	129296577	129301577	16	int_881	Thsd7b	-174226	-	-	-	-	Thsd7b	15774	-	-	-	-
chr1	129096577	129101577	chr1	129306577	129311577	16	int_882	Thsd7b	-174226	-	-	-	-	Thsd7b	20774	-	-	-	-
chr1	129096577	129101577	chr1	129311577	129316577	14	int_883	Thsd7b	-174226	-	-	-	-	Thsd7b	25774	-	-	-	-
chr1	129096577	129101577	chr1	129331577	129336577	15	int_884	Thsd7b	-174226	-	-	-	-	Thsd7b	25774	-	-	-	-
chr1	129096577	129101577	chr1	129336577	129341577	16	int_885	Thsd7b	-174226	-	-	-	-	Thsd7b	35774	-	-	-	-
chr1	129096577	129101577	chr1	129341577	129346577	15	int_886	Thsd7b	-174226	-	-	-	-	Thsd7b	35774	-	-	-	-
chr1	129096577	129101577	chr1	129346577	129351577	13	int_887	Thsd7b	-174226	-	-	-	-	Thsd7b	40774	-	-	-	-
chr1	129096577	129101577	chr1	129351577	129356577	21	int_888	Thsd7b	-174226	-	-	-	-	Thsd7b	45774	-	-	-	-
chr1	129096577	129101577	chr1	129356577	129361577	22	int_889	Thsd7b	-174226	-	-	-	-	Thsd7b	60774	-	-	-	-
chr1	129096577	129101577	chr1	129366577	129371577	16	int_890	Thsd7b	-174226	-	-	-	-	Thsd7b	60774	-	-	-	-
chr1	129096577	129101577	chr1	129381577	129386577	12	int_891	Thsd7b	-174226	-	-	-	-	Thsd7b	65774	-	-	-	-
chr1	129101577	129106577	chr1	129286577	129291577	22	int_892	Thsd7b	-169226	-	-	-	-	Thsd7b	70774	-	-	-	-
chr1	129101577	129106577	chr1	129291577	129296577	24	int_893	Thsd7b	-169226	-	-	-	-	Thsd7b	70774	-	-	-	-
chr1	129101577	129106577	chr1	129296577	129301577	15	int_894	Thsd7b	-169226	-	-	-	-	Thsd7b	75774	-	-	-	-
chr1	129101577	129106577	chr1	129306577	129311577	27	int_895	Thsd7b	-169226	-	-	-	-	Thsd7b	75774	-	-	-	-
chr1	129101577	129106577	chr1	129316577	129321577	15	int_896	Thsd7b	-169226	-	-	-	-	Thsd7b	80774	-	-	-	-
chr1	129101577	129106577	chr1	129331577	129336577	15	int_897	Thsd7b	-169226	-	-	-	-	Thsd7b	80774	-	-	-	-
chr1	129101577	129106577	chr1	129341577	129346577	21	int_898	Thsd7b	-169226	-	-	-	-	Thsd7b	85774	-	-	-	-
chr1	129101577	129106577	chr1	129346577	129351577	22	int_899	Thsd7b	-169226	-	-	-	-	Thsd7b	85774	-	-	-	-
chr1	129101577	129106577	chr1	129351577	129356577	19	int_900	Thsd7b	-169226	-	-	-	-	Thsd7b	90774	-	-	-	-
chr1	129101577	129106577	chr1	129356577	129361577	29	int_901	Thsd7b	-169226	-	-	-	-	Thsd7b	95774	-	-	-	-
chr1	129101577	129106577	chr1	129361577	129366577	13	int_902	Thsd7b	-169226	-	-	-	-	Thsd7b	95774	-	-	-	-
chr1	129101577	129106577	chr1	129366577	129371577	15	int_903	Thsd7b	-169226	-	-	-	-	Thsd7b	110774	-	-	-	-
chr1	129381577	129386577	chr1	129571577	129576577	18	int_904	Thsd7b	110774	-	-	-	-	Thsd7b	285774	-	-	-	-
chr1	129381577	129386577	chr1	129666577	129671577	12	int_905	Thsd7b	110774	-	-	-	-	Thsd7b	285774	-	-	-	-
chr1	129391577	129396577	chr1	129571577	129576577	28	int_906	Thsd7b	120774	-	-	-	-	Thsd7b	290774	-	-	-	-
chr1	129391577	129396577	chr1	129666577	129671577	14	int_907	Thsd7b	120774	-	-	-	-	Thsd7b	300774	-	-	-	-
chr1	129396577	129401577	chr1	129571577	129576577	32	int_908	Thsd7b	125774	-	-	-	-	Thsd7b	300774	-	-	-	-
chr1	129396577	129401577	chr1	129666577	129671577	14	int_909	Thsd7b	125774	-	-	-	-	Thsd7b	300774	-	-	-	-
chr1	129401577	129406577	chr1	129556577	129561577	13	int_910	Thsd7b	130774	-	-	-	-	Thsd7b	300774	-	-	-	-
chr1	129401577	129406577	chr1	129571577	129576577	39	int_911	Thsd7b	130774	-	-	-	-	Thsd7b	300774	-	-	-	-
chr1	129401577	129406577	chr1	129666577	129671577	15	int_912	Thsd7b	130774	-	-	-	-	Thsd7b	300774	-	-	-	-
chr1	129406577	129411577	chr1	129571577	129576577	29	int_913	Thsd7b	135774	-	-	-	-	Thsd7b	300774	-	-	-	-
chr1	129411577	129416577	chr1	129571577	129576577	18	int_914	Thsd7b	140774	-	-	-	-	Thsd7b	300774	-	-	-	-
chr1	129416577	129421577	chr1	129556577	129561577	17	int_915	Thsd7b	145774	-	-	-	-	Thsd7b	395774	-	-	-	-
chr1	129416577	129421577	chr1	129571577	129576577	34	int_916	Thsd7b	145774	-	-	-	-	Thsd7b	395774	-	-	-	-
chr1	129421577	129426577	chr1	129571577	129576577	15	int_917	Thsd7b	150774	-	-	-	-	Thsd7b	395774	-	-	-	-
chr1	129431577	129436577	chr1	129561577	129566577	17	int_918	Thsd7b	160774	-	-	-	-	Thsd7b	395774	-	-	-	-
chr1	129761577	129766577	chr1	129776577	129781577	34	int_919	Thsd7b	490774	-	-	-	-	Thsd7b	505774	-	-	-	-
chr1	129761577	129766577	chr1	129781577	129786577	41	int_920	Thsd7b	490774	-	-	-	-	Thsd7b	510774	-	-	-	-
chr1	130251577	130256577	chr1	130711577	130716577	12	int_921	Daf2	168922	-	-	-	-	Cd55	-21337	-	-	-	-
chr1	130251577	130256577	chr1	130721577	130726577	13	int_922	Daf2	168922	-	-	-	-	Cd55	-21337	-	-	-	-
chr1	130256577	130261577	chr1	130481577	130486577	18	int_923	Daf2	163922	-	-	-	-	Cd55	-21337	-	-	-	-
chr1	130256577	130261577	chr1	130486577	130491577	20	int_924	Daf2	163922	-	-	-	-	Cd55	-21337	-	-	-	-
chr1	130256577	130261577	chr1	130711577	130716577	14	int_925	Daf2	163922	-	-	-	-	Cd55	-21337	-	-	-	-
chr1	130256577	130261577	chr1	130721577	130726577	35	int_926	Daf2	163922	-	-	-	-	Cd55	-21337	-	-	-	-
chr1	130256577	130261577	chr1	130726577	130731577	18	int_927	Daf2	163922	-	-	-	-	Cd55	-21337	-	-	-	-
chr1	130261577	130266577	chr1	130481577	130486577	16	int_928	Daf2	158922	-	-	-	-	Cd55	-21337	-	-	-	-
chr1	130261577	130266577	chr1	130486577	130491577	19	int_929	Daf2	158922	-	-	-	-	Cd55	-21337	-	-	-	-
chr1	130261577	130266577	chr1	130726577	130731577	18	int_930	Daf2	158922	-	-	-	-	Cd55	-26337	-	-	-	-
chr1	130266577	130271577	chr1	130481577	130486577	14	int_931	Daf2	153922	-	-	-	-	Cd55	-26337	-	-	-	-
chr1	130266577	130271577	chr1	130486577	130491577	15	int_932	Daf2	153922	-	-	-	-	Cd55	-26337	-	-	-	-
chr1	130266577	130271577	chr1	130726577	130731577	19	int_933	Daf2	153922	-	-	-	-	Cd55	-26337	-	-	-	-
chr1	130271577	130276577	chr1	130481577	130486577	16	int_934	Daf2	148922	-	-	-	-	Cd55	-26337	-	-	-	-
chr1	130271577	130276577	chr1	130486577	130491577	16	int_935	Daf2	148922	-	-	-	-	Cd55	-26337	-	-	-	-
chr1	130276577	130281577	chr1	130481577	130486577	13	int_936	Daf2	143922	-	-	-	-	Cd55	-26337	-	-	-	-
chr1	130286577	130291577	chr1	130726577	130731577	13	int_937	Daf2	133922	-	-	-	-	C4bp-ps1	-2506	-	C4bp	-	-
chr1	130296577	130301577	chr1	130481577	130486577	20	int_938	Daf2	123922	-	-	-	-	Pfkfb2	15499	Pigr	Pigr	-	-
chr1	130296577	130301577	chr1	130486577	130491577	22	int_939	Daf2	123922	-	-	-	-	Pfkfb2	10499	-	Pigr	-	-
chr1	130296577	130301577	chr1	130726577	130731577	13	int_940	Daf2	123922	-	-	-	-	Pfkfb2	10499	-	Pigr	-	-
chr1	130311577	130316577	chr1	130481577	130486577	18	int_941	Daf2	108922	-	-	-	-	Pfkfb2	5499	-	-	-	-
chr1	130311577	130316577	chr1	130486577	130491577	23	int_942	Daf2	108922	-	-	-	-	Pfkfb2	5499	-	-	-	-
chr1	130311577	130316577	chr1	130716577	130721577	13	int_943	Daf2	108922	-	-	-	-	Pfkfb2	499	-	-	-	-
chr1	130316577	130321577	chr1	130486577	130491577	19	int_944	Daf2	103922	-	-	-	-	Pfkfb2	499	-	-	-	-
chr1	130321577	130326577	chr1	130481577	130486577	14	int_945	Daf2	98922	-	-	-	-	Pfkfb2	499	-	-	-	-
chr1	130336577	130341577	chr1	130481577	130486577	17	int_946	Daf2	83922	-	-	-	-	Yod1	1751	-	-	-	-
chr1	130481577	130486577	chr1	130701577	130706577	13	int_947	Cd55	-21337	-	-	-	-	Yod1	1751	-	-	-	-
chr1	130481577	130486577	chr1	130706577	130711577	17	int_948	Cd55	-21337	-	-	-	-	Yod1	1751	-	-	-	-
chr1	130481577	130486577	chr1	130716577	130721577	19	int_949	Cd55	-21337	-	-	-	-	Pfkfb2	5176	-	Yod1	-	-
chr1	130481577	130486577	chr1	130721577	130726577	22	int_950	Cd55	-21337	-	-	-	-	Pfkfb2	5176	-	Yod1	-	-
chr1	130481577	130486577	chr1	130726577	130731577	12	int_951	Cd55	-21337	-	-	-	-	Pfkfb2	5176	-	Yod1	-	-
chr1	130486577	130491577	chr1	130681577	130686577	17	int_952	Cd55	-26337	-	-	-	-	Pfkfb2	5176	-	Yod1	-	-
chr1	130486577	130491577	chr1	130696577	130701577	16	int_953	Cd55	-26337	-	-	-	-	Pfkfb2	176	-	Yod1	-	-
chr1	130486577	130491577	chr1	130701577	130706577	20	int_954	Cd55	-26337	-	-	-	-	Pfkfb2	176	-	Yod1	-	-
chr1	130486577	130491577	chr1	130706577	130711577	18	int_955	Cd55	-26337	-	-	-	-	Pfkfb2	176	-	Yod1	-	-
chr1	130486577	130491577	chr1	130711577	130716577	16	int_956	Cd55	-26337	-	-	-	-	Pfkfb2	176	-	Yod1	-	-
chr1	130486577	130491577	chr1	130716577	130721577	22	int_957	Cd55	-26337	-	-	-	-	Pfkfb2	176	-	Yod1	-	-
chr1	130486577	130491577	chr1	130721577	130726577	35	int_958	Cd55	-26337	-	-	-	-	Pfkfb2	176	-	Yod1	-	-
chr1	130486577	130491577	chr1	130726577	130731577	26	int_959	Cd55	-26337	-	-	-	-	Pfkfb2	176	-	Yod1	-	-
chr1	132771577	132776577	chr1	132936577	132941577	14	int_960	Nfasc	-32280	-	-	-	-	Lrrn2	58723	-	-	-	-
chr1	132771577	132776577	chr1	132941577	132946577	22	int_961	Nfasc	-32280	-	-	-	-	Lrrn2	63723	-	-	-	-
chr1	132771577	132776577	chr1	132946577	132951577	18	int_962	Nfasc	-32280	-	-	-	-	Lrrn2	68723	-	-	-	-
chr1	132771577	132776577	chr1	132951577	132956577	16	int_963	Nfasc	-32280	-	-	-	-	Mdm4	71339	-	-	-	-
chr1	132771577	132776577	chr1	132956577	132961577	12	int_964	Nfasc	-32280	-	-	-	-	Mdm4	66339	-	-	-	-
chr1	132771577	132776577	chr1	132966577	132971577	14	int_965	Nfasc	-32280	-	-	-	-	Mdm4	56339	-	-	-	-
chr1	133071577	133076577	chr1	133141577	133146577	20	int_966	Pik3c2b	28066	Pik3c2b	-	-	-	Ppp1r15b	7912	-	-	-	-
chr1	133076577	133081577	chr1	133136577	133141577	27	int_967	Pik3c2b	33066	Pik3c2b	-	hs1368|POS|neuraltube;hindbrain(rhombencephalon);midbrain(mesencephalon);forebrain;	-	Ppp1r15b	12912	Sox13	-	-	-
chr1	133091577	133096577	chr1	133141577	133146577	25	int_968	Ppp1r15b	-37088	Sox13	-	-	-	Ppp1r15b	12912	Sox13	-	-	-
chr1	133166577	133171577	chr1	133421577	133426577	17	int_969	Ppp1r15b	37912	-	-	-	-	Sox13	5135	Sox13	Sox13	-	-
chr1	133176577	133181577	chr1	133421577	133426577	18	int_970	Ppp1r15b	47912	-	-	mm971|POS|neuraltube;hindbrain(rhombencephalon);forebrain;	-	Sox13	5135	Sox13	Sox13	-	-
chr1	133176577	133181577	chr1	133451577	133456577	14	int_971	Ppp1r15b	47912	-	-	mm971|POS|neuraltube;hindbrain(rhombencephalon);forebrain;	-	Sox13	135	Sox13	Sox13	-	-
chr1	133181577	133186577	chr1	133421577	133426577	29	int_972	Ppp1r15b	52912	Pik3c2b	Pik3c2b	mm1460|POS|neuraltube;hindbrain(rhombencephalon);midbrain(mesencephalon);forebrain;eye;	-	Sox13	135	Sox13	Sox13	-	-
chr1	133181577	133186577	chr1	133426577	133431577	16	int_973	Ppp1r15b	52912	Pik3c2b	Pik3c2b	mm1460|POS|neuraltube;hindbrain(rhombencephalon);midbrain(mesencephalon);forebrain;eye;	-	Sox13	135	Sox13	Sox13	-	-
chr1	133181577	133186577	chr1	133451577	133456577	21	int_974	Ppp1r15b	52912	Pik3c2b	Pik3c2b	mm1460|POS|neuraltube;hindbrain(rhombencephalon);midbrain(mesencephalon);forebrain;eye;	-	Sox13	135	Sox13	Sox13	-	-
chr1	133186577	133191577	chr1	133421577	133426577	36	int_975	Plekha6	-57019	Pik3c2b	Pik3c2b	mm1460|POS|neuraltube;hindbrain(rhombencephalon);midbrain(mesencephalon);forebrain;eye;	-	Sox13	135	Sox13	Sox13	-	-
chr1	133186577	133191577	chr1	133426577	133431577	12	int_976	Plekha6	-57019	Pik3c2b	Pik3c2b	mm1460|POS|neuraltube;hindbrain(rhombencephalon);midbrain(mesencephalon);forebrain;eye;	-	Sox13	135	Sox13	Sox13	-	-
chr1	133186577	133191577	chr1	133451577	133456577	20	int_977	Plekha6	-57019	Pik3c2b	Pik3c2b	mm1460|POS|neuraltube;hindbrain(rhombencephalon);midbrain(mesencephalon);forebrain;eye;	-	Sox13	135	Sox13	Sox13	-	-
chr1	133191577	133196577	chr1	133421577	133426577	14	int_978	Plekha6	-52019	-	Pik3c2b	-	-	Sox13	135	Sox13	Sox13	-	-
chr1	133211577	133216577	chr1	133416577	133421577	13	int_979	Plekha6	-32019	Sox13	-	-	-	Sox13	135	Sox13	Sox13	-	-
chr1	133211577	133216577	chr1	133421577	133426577	31	int_980	Plekha6	-32019	Sox13	-	-	-	Sox13	135	Sox13	Sox13	-	-
chr1	133211577	133216577	chr1	133426577	133431577	16	int_981	Plekha6	-32019	Sox13	-	-	-	Sox13	135	Sox13	Sox13	-	-
chr1	133221577	133226577	chr1	133421577	133426577	24	int_982	Plekha6	-22019	Plekha6	Plekha6	-	-	Sox13	135	Sox13	Sox13	-	-
chr1	133221577	133226577	chr1	133426577	133431577	12	int_983	Plekha6	-22019	Plekha6	Plekha6	-	-	Sox13	135	Sox13	Sox13	-	-
chr1	133226577	133231577	chr1	133421577	133426577	30	int_984	Plekha6	-17019	-	-	-	-	Sox13	135	Sox13	Sox13	-	-
chr1	133226577	133231577	chr1	133426577	133431577	13	int_985	Plekha6	-17019	-	-	-	-	Sox13	135	Sox13	Sox13	-	-
chr1	133231577	133236577	chr1	133421577	133426577	20	int_986	Plekha6	-12019	-	-	-	-	Sox13	135	Sox13	Sox13	-	-
chr1	133236577	133241577	chr1	133421577	133426577	23	int_987	Plekha6	-7019	-	-	hs2279|NEG|-	-	Sox13	135	Sox13	Sox13	-	-
chr1	133241577	133246577	chr1	133421577	133426577	20	int_988	Plekha6	-2019	-	-	hs2279|NEG|-	-	Sox13	-4865	-	-	-	-
chr1	133246577	133251577	chr1	133416577	133421577	12	int_989	Plekha6	2981	-	-	-	-	Sox13	-4865	-	-	-	-
chr1	133246577	133251577	chr1	133421577	133426577	26	int_990	Plekha6	2981	-	-	-	-	Sox13	-4865	-	-	-	-
chr1	133251577	133256577	chr1	133421577	133426577	21	int_991	Plekha6	7981	-	-	-	-	Sox13	-4865	-	-	-	-
chr1	133256577	133261577	chr1	133426577	133431577	17	int_992	Gm19461	10731	-	-	-	-	Sox13	-4865	-	-	-	-
chr1	133261577	133266577	chr1	133421577	133426577	14	int_993	Gm19461	5731	Sox13	-	-	-	Sox13	-4865	-	-	-	-
chr1	133276577	133281577	chr1	133421577	133426577	22	int_994	Gm19461	-9269	-	-	-	-	Sox13	-29865	-	-	-	-
chr1	133311577	133316577	chr1	133421577	133426577	25	int_995	Golt1a	4255	-	-	-	-	Sox13	-29865	-	-	-	-
chr1	133321577	133326577	chr1	133421577	133426577	27	int_996	Kiss1	-3134	-	-	-	-	Sox13	-29865	-	-	-	-
chr1	133666577	133671577	chr1	133691577	133696577	42	int_997	Zc3h11a	-7678	Lax1	-	-	-	Lax1	-3969	-	-	-	-
chr1	133671577	133676577	chr1	133691577	133696577	50	int_998	Zc3h11a	-12678	-	-	-	-	Lax1	-3969	-	-	-	-
chr1	133866577	133871577	chr1	134001577	134006577	15	int_999	Optc	38096	-	-	-	-	Fmod	-33437	Zbed6	-	-	-
chr1	133866577	133871577	chr1	134016577	134021577	15	int_1000	Optc	38096	-	-	-	-	Fmod	-18437	Fmod	-	-	-
chr1	134051577	134056577	chr1	134196577	134201577	14	int_1001	Fmod	16563	Btg2	Btg2	-	-	Chit1	-12164	-	Btg2	-	-
chr1	134056577	134061577	chr1	134096577	134101577	38	int_1002	Btg2	20078	Btg2	Btg2	mm1445|POS|neuraltube;hindbrain(rhombencephalon);midbrain(mesencephalon);dorsalrootganglion;forebrain;trigeminalV(ganglion,cranial);cranialnerve;other;	-	Chit1	-7164	-	-	-	-
chr1	134056577	134061577	chr1	134191577	134196577	18	int_1003	Btg2	20078	Btg2	Btg2	mm1445|POS|neuraltube;hindbrain(rhombencephalon);midbrain(mesencephalon);dorsalrootganglion;forebrain;trigeminalV(ganglion,cranial);cranialnerve;other;	-	Chit1	17836	-	-	-	-
chr1	134056577	134061577	chr1	134196577	134201577	16	int_1004	Btg2	20078	Btg2	Btg2	mm1445|POS|neuraltube;hindbrain(rhombencephalon);midbrain(mesencephalon);dorsalrootganglion;forebrain;trigeminalV(ganglion,cranial);cranialnerve;other;	-	Chit1	22836	-	-	-	-
chr1	134056577	134061577	chr1	134211577	134216577	19	int_1005	Btg2	20078	Btg2	Btg2	mm1445|POS|neuraltube;hindbrain(rhombencephalon);midbrain(mesencephalon);dorsalrootganglion;forebrain;trigeminalV(ganglion,cranial);cranialnerve;other;	-	Mybph	630	-	-	-	-
chr1	134061577	134066577	chr1	134101577	134106577	32	int_1006	Btg2	15078	Btg2	Btg2	mm1445|POS|neuraltube;hindbrain(rhombencephalon);midbrain(mesencephalon);dorsalrootganglion;forebrain;trigeminalV(ganglion,cranial);cranialnerve;other;	-	Mybph	630	-	-	-	-
chr1	134061577	134066577	chr1	134126577	134131577	24	int_1007	Btg2	15078	Btg2	Btg2	mm1445|POS|neuraltube;hindbrain(rhombencephalon);midbrain(mesencephalon);dorsalrootganglion;forebrain;trigeminalV(ganglion,cranial);cranialnerve;other;	-	Mybph	5630	-	-	-	-
chr1	134061577	134066577	chr1	134131577	134136577	31	int_1008	Btg2	15078	Btg2	Btg2	mm1445|POS|neuraltube;hindbrain(rhombencephalon);midbrain(mesencephalon);dorsalrootganglion;forebrain;trigeminalV(ganglion,cranial);cranialnerve;other;	-	Mybph	5630	-	-	-	-
chr1	134061577	134066577	chr1	134201577	134206577	20	int_1009	Btg2	15078	Btg2	Btg2	mm1445|POS|neuraltube;hindbrain(rhombencephalon);midbrain(mesencephalon);dorsalrootganglion;forebrain;trigeminalV(ganglion,cranial);cranialnerve;other;	-	Mybph	10630	-	-	-	-
chr1	134061577	134066577	chr1	134206577	134211577	15	int_1010	Btg2	15078	Btg2	Btg2	mm1445|POS|neuraltube;hindbrain(rhombencephalon);midbrain(mesencephalon);dorsalrootganglion;forebrain;trigeminalV(ganglion,cranial);cranialnerve;other;	-	Mybph	15630	-	-	-	-
chr1	134071577	134076577	chr1	134191577	134196577	20	int_1011	Btg2	5078	Btg2	Btg2	-	-	Mybph	20630	-	-	-	-
chr1	134071577	134076577	chr1	134211577	134216577	18	int_1012	Btg2	5078	Btg2	Btg2	-	-	Mybph	20630	-	-	-	-
chr1	134211577	134216577	chr1	134236577	134241577	61	int_1013	Mybph	20630	-	-	-	-	Adora1	-3620	-	-	-	-
chr1	134211577	134216577	chr1	134246577	134251577	50	int_1014	Mybph	20630	-	-	-	-	Adora1	-13620	-	-	-	-
chr1	134211577	134216577	chr1	134251577	134256577	35	int_1015	Mybph	20630	-	-	-	-	Adora1	-18620	-	-	-	-
chr1	134256577	134261577	chr1	134371577	134376577	17	int_1016	Adora1	-23620	-	-	-	-	Tmem183a	2922	-	-	-	-
chr1	134261577	134266577	chr1	134356577	134361577	15	int_1017	Myog	-25926	-	-	-	-	Tmem183a	-2078	-	-	-	-
chr1	134261577	134266577	chr1	134361577	134366577	14	int_1018	Myog	-25926	-	-	-	-	4933406M09Rik	-11862	-	-	-	-
chr1	134261577	134266577	chr1	134416577	134421577	18	int_1019	Myog	-25926	-	-	-	-	4933406M09Rik	-11862	-	-	-	-
chr1	134316577	134321577	chr1	134371577	134376577	38	int_1020	Ppfia4	13851	-	Kdm5b	-	-	Adipor1	3414	-	Adipor1	-	-
chr1	134436577	134441577	chr1	134486577	134491577	36	int_1021	Klhl12	-16477	-	-	-	-	Rabif	-5582	-	-	-	-
chr1	134631577	134636577	chr1	134851577	134856577	16	int_1022	Syt2	-12603	-	-	-	-	Ppp1r12b	-30356	-	-	-	-
chr1	134631577	134636577	chr1	134861577	134866577	13	int_1023	Syt2	-12603	-	-	-	-	Ppp1r12b	-35356	-	-	-	-
chr1	134631577	134636577	chr1	134866577	134871577	16	int_1024	Syt2	-12603	-	-	-	-	Ppp1r12b	-50356	-	-	-	-
chr1	134631577	134636577	chr1	134876577	134881577	18	int_1025	Syt2	-12603	-	-	-	-	Ppp1r12b	-50356	-	-	-	-
chr1	134631577	134636577	chr1	134886577	134891577	15	int_1026	Syt2	-12603	-	-	-	-	Ppp1r12b	-50356	-	-	-	-
chr1	134631577	134636577	chr1	134896577	134901577	13	int_1027	Syt2	-12603	-	-	-	-	Ppp1r12b	-55356	Lgr6	Ppp1r12b	-	-
chr1	134636577	134641577	chr1	134856577	134861577	13	int_1028	Syt2	-7603	-	-	-	-	Ppp1r12b	-55356	Lgr6	Ppp1r12b	-	-
chr1	134636577	134641577	chr1	134861577	134866577	13	int_1029	Syt2	-7603	-	-	-	-	Ppp1r12b	-55356	Lgr6	Ppp1r12b	-	-
chr1	134636577	134641577	chr1	134866577	134871577	16	int_1030	Syt2	-7603	-	-	-	-	Ppp1r12b	-60356	Lgr6	Ppp1r12b	-	-
chr1	134636577	134641577	chr1	134876577	134881577	15	int_1031	Syt2	-7603	-	-	-	-	Ppp1r12b	-60356	Lgr6	Ppp1r12b	-	-
chr1	134636577	134641577	chr1	134886577	134891577	13	int_1032	Syt2	-7603	-	-	-	-	Ppp1r12b	-60356	Lgr6	Ppp1r12b	-	-
chr1	134636577	134641577	chr1	134891577	134896577	13	int_1033	Syt2	-7603	-	-	-	-	Ppp1r12b	-60356	Lgr6	Ppp1r12b	-	-
chr1	134651577	134656577	chr1	134831577	134836577	13	int_1034	Syt2	7397	-	-	-	-	Ppp1r12b	-65356	-	-	-	-
chr1	134651577	134656577	chr1	134851577	134856577	16	int_1035	Syt2	7397	-	-	-	-	Ppp1r12b	-65356	-	-	-	-
chr1	134651577	134656577	chr1	134856577	134861577	12	int_1036	Syt2	7397	-	-	-	-	Ppp1r12b	-65356	-	-	-	-
chr1	134651577	134656577	chr1	134861577	134866577	24	int_1037	Syt2	7397	-	-	-	-	Ppp1r12b	-70356	-	-	-	-
chr1	134651577	134656577	chr1	134866577	134871577	12	int_1038	Syt2	7397	-	-	-	-	Ppp1r12b	-75356	-	-	-	-
chr1	134651577	134656577	chr1	134871577	134876577	17	int_1039	Syt2	7397	-	-	-	-	Ppp1r12b	-75356	-	-	-	-
chr1	134651577	134656577	chr1	134876577	134881577	19	int_1040	Syt2	7397	-	-	-	-	Ppp1r12b	-75356	-	-	-	-
chr1	134651577	134656577	chr1	134886577	134891577	22	int_1041	Syt2	7397	-	-	-	-	Ppp1r12b	-75356	-	-	-	-
chr1	134661577	134666577	chr1	134836577	134841577	15	int_1042	Syt2	17397	-	Syt2	-	-	Ppp1r12b	66863	-	-	-	-
chr1	134661577	134666577	chr1	134851577	134856577	20	int_1043	Syt2	17397	-	Syt2	-	-	Ppp1r12b	66863	-	-	-	-
chr1	134661577	134666577	chr1	134856577	134861577	16	int_1044	Syt2	17397	-	Syt2	-	-	Ppp1r12b	66863	-	-	-	-
chr1	134661577	134666577	chr1	134861577	134866577	15	int_1045	Syt2	17397	-	Syt2	-	-	Ppp1r12b	66863	-	-	-	-
chr1	134661577	134666577	chr1	134876577	134881577	14	int_1046	Syt2	17397	-	Syt2	-	-	Ppp1r12b	61863	-	-	-	-
chr1	134661577	134666577	chr1	134886577	134891577	15	int_1047	Syt2	17397	-	Syt2	-	-	Ppp1r12b	56863	-	-	-	-
chr1	134921577	134926577	chr1	134991577	134996577	32	int_1048	Ppp1r12b	31863	Ube2t	Ube2t	-	-	Ube2t	1513	-	-	-	-
chr1	134926577	134931577	chr1	134981577	134986577	37	int_1049	Ppp1r12b	26863	Lgr6	-	-	-	Ube2t	11513	-	-	-	-
chr1	134926577	134931577	chr1	134986577	134991577	24	int_1050	Ppp1r12b	26863	Lgr6	-	-	-	Ube2t	16513	-	-	-	-
chr1	134926577	134931577	chr1	134991577	134996577	21	int_1051	Ppp1r12b	26863	Lgr6	-	-	-	Ube2t	16513	-	-	-	-
chr1	134926577	134931577	chr1	134996577	135001577	21	int_1052	Ppp1r12b	26863	Lgr6	-	-	-	Ube2t	21513	-	-	-	-
chr1	134926577	134931577	chr1	135006577	135011577	16	int_1053	Ppp1r12b	26863	Lgr6	-	-	-	Ube2t	21513	-	-	-	-
chr1	134926577	134931577	chr1	135021577	135026577	24	int_1054	Ppp1r12b	26863	Lgr6	-	-	-	Ube2t	26513	-	-	-	-
chr1	134941577	134946577	chr1	134971577	134976577	83	int_1055	Ppp1r12b	11863	Lgr6	-	-	-	Ube2t	31513	-	-	-	-
chr1	134941577	134946577	chr1	134976577	134981577	49	int_1056	Ppp1r12b	11863	Lgr6	-	-	-	Ube2t	31513	-	-	-	-
chr1	134941577	134946577	chr1	134981577	134986577	77	int_1057	Ppp1r12b	11863	Lgr6	-	-	-	Ube2t	36513	-	-	-	-
chr1	134941577	134946577	chr1	134996577	135001577	43	int_1058	Ppp1r12b	11863	Lgr6	-	-	-	Ube2t	36513	-	-	-	-
chr1	134941577	134946577	chr1	135001577	135006577	31	int_1059	Ppp1r12b	11863	Lgr6	-	-	-	Ube2t	41513	Lgr6	-	-	-
chr1	134941577	134946577	chr1	135011577	135016577	34	int_1060	Ppp1r12b	11863	Lgr6	-	-	-	Ube2t	46513	-	Lgr6	-	-
chr1	134941577	134946577	chr1	135016577	135021577	29	int_1061	Ppp1r12b	11863	Lgr6	-	-	-	Ube2t	51513	Ppp1r12b	Ppp1r12b	-	-
chr1	134946577	134951577	chr1	134961577	134966577	58	int_1062	Ppp1r12b	6863	Lgr6	-	-	-	Ube2t	56513	Lgr6	-	-	-
chr1	134946577	134951577	chr1	134976577	134981577	39	int_1063	Ppp1r12b	6863	Lgr6	-	-	-	Ube2t	61513	Lgr6	-	-	-
chr1	134991577	134996577	chr1	135021577	135026577	31	int_1064	Ube2t	31513	-	-	-	-	Ube2t	61513	Lgr6	-	-	-
chr1	135006577	135011577	chr1	135021577	135026577	41	int_1065	Ube2t	46513	-	Lgr6	-	-	Ube2t	61513	Lgr6	-	-	-
chr1	135021577	135026577	chr1	135501577	135506577	12	int_1066	Ube2t	61513	Lgr6	-	-	-	Gpr37l1	-16396	Elf3	Elf3	-	-
chr1	135026577	135031577	chr1	135246577	135251577	19	int_1067	Ube2t	66513	-	-	-	-	Gpr37l1	-26396	Elf3	Rnpep	-	-
chr1	135026577	135031577	chr1	135256577	135261577	18	int_1068	Ube2t	66513	-	-	-	-	Gpr37l1	-31396	Elf3	Elf3	mm562|NEG|-	-
chr1	135026577	135031577	chr1	135266577	135271577	16	int_1069	Ube2t	66513	-	-	-	-	Gpr37l1	-31396	Elf3	Elf3	mm562|NEG|-	-
chr1	135026577	135031577	chr1	135281577	135286577	16	int_1070	Ube2t	66513	-	-	-	-	Gpr37l1	-31396	Elf3	Elf3	mm562|NEG|-	-
chr1	135026577	135031577	chr1	135496577	135501577	13	int_1071	Ube2t	66513	-	-	-	-	Gpr37l1	-36396	Elf3	Elf3	-	-
chr1	135026577	135031577	chr1	135501577	135506577	20	int_1072	Ube2t	66513	-	-	-	-	Gpr37l1	-36396	Elf3	Elf3	-	-
chr1	135031577	135036577	chr1	135236577	135241577	13	int_1073	Lgr6	71199	-	-	-	-	Gpr37l1	-36396	Elf3	Elf3	-	-
chr1	135031577	135036577	chr1	135256577	135261577	16	int_1074	Lgr6	71199	-	-	-	-	Gpr37l1	-36396	Elf3	Elf3	-	-
chr1	135031577	135036577	chr1	135291577	135296577	13	int_1075	Lgr6	71199	-	-	-	-	Gpr37l1	-41396	-	Elf3	-	-
chr1	135036577	135041577	chr1	135501577	135506577	16	int_1076	Lgr6	66199	-	-	-	-	Gpr37l1	-41396	-	Elf3	-	-
chr1	135041577	135046577	chr1	135221577	135226577	14	int_1077	Lgr6	61199	-	-	-	-	Gpr37l1	-41396	-	Elf3	-	-
chr1	135041577	135046577	chr1	135506577	135511577	13	int_1078	Lgr6	61199	-	-	-	-	Gpr37l1	-41396	-	Elf3	-	-
chr1	135046577	135051577	chr1	135501577	135506577	14	int_1079	Lgr6	56199	-	-	-	-	Elf3	44395	-	-	-	-
chr1	135056577	135061577	chr1	135196577	135201577	21	int_1080	Lgr6	46199	-	Syt2	-	-	Elf3	44395	-	-	-	-
chr1	135056577	135061577	chr1	135201577	135206577	19	int_1081	Lgr6	46199	-	Syt2	-	-	Elf3	39395	Elf3	Elf3	-	-
chr1	135056577	135061577	chr1	135206577	135211577	17	int_1082	Lgr6	46199	-	Syt2	-	-	Elf3	34395	-	Elf3	-	-
chr1	135056577	135061577	chr1	135226577	135231577	20	int_1083	Lgr6	46199	-	Syt2	-	-	Elf3	34395	-	Elf3	-	-
chr1	135056577	135061577	chr1	135236577	135241577	18	int_1084	Lgr6	46199	-	Syt2	-	-	Elf3	34395	-	Elf3	-	-
chr1	135056577	135061577	chr1	135246577	135251577	15	int_1085	Lgr6	46199	-	Syt2	-	-	Elf3	34395	-	Elf3	-	-
chr1	135056577	135061577	chr1	135256577	135261577	17	int_1086	Lgr6	46199	-	Syt2	-	-	Elf3	29395	Elf3	Elf3	-	-
chr1	135056577	135061577	chr1	135501577	135506577	12	int_1087	Lgr6	46199	-	Syt2	-	-	Elf3	29395	Elf3	Elf3	-	-
chr1	135056577	135061577	chr1	135506577	135511577	12	int_1088	Lgr6	46199	-	Syt2	-	-	Elf3	24395	Rnpep	Elf3	-	-
chr1	135061577	135066577	chr1	135201577	135206577	19	int_1089	Lgr6	41199	-	-	-	-	Elf3	19395	Elf3	Elf3	-	-
chr1	135061577	135066577	chr1	135206577	135211577	20	int_1090	Lgr6	41199	-	-	-	-	Elf3	19395	Elf3	Elf3	-	-
chr1	135061577	135066577	chr1	135226577	135231577	16	int_1091	Lgr6	41199	-	-	-	-	Elf3	19395	Elf3	Elf3	-	-
chr1	135061577	135066577	chr1	135236577	135241577	20	int_1092	Lgr6	41199	-	-	-	-	Elf3	19395	Elf3	Elf3	-	-
chr1	135061577	135066577	chr1	135241577	135246577	17	int_1093	Lgr6	41199	-	-	-	-	Elf3	14395	-	-	-	-
chr1	135061577	135066577	chr1	135251577	135256577	23	int_1094	Lgr6	41199	-	-	-	-	Elf3	14395	-	-	-	-
chr1	135061577	135066577	chr1	135256577	135261577	14	int_1095	Lgr6	41199	-	-	-	-	Elf3	9395	Elf3	Elf3	-	-
chr1	135061577	135066577	chr1	135501577	135506577	12	int_1096	Lgr6	41199	-	-	-	-	Elf3	9395	Elf3	Elf3	-	-
chr1	135061577	135066577	chr1	135526577	135531577	12	int_1097	Lgr6	41199	-	-	-	-	Elf3	9395	Elf3	Elf3	-	-
chr1	135066577	135071577	chr1	135221577	135226577	20	int_1098	Lgr6	36199	-	-	-	-	Elf3	9395	Elf3	Elf3	-	-
chr1	135066577	135071577	chr1	135256577	135261577	18	int_1099	Lgr6	36199	-	-	-	-	Elf3	4395	Elf3	Elf3	-	-
chr1	135066577	135071577	chr1	135506577	135511577	15	int_1100	Lgr6	36199	-	-	-	-	Elf3	4395	Elf3	Elf3	-	-
chr1	135071577	135076577	chr1	135221577	135226577	23	int_1101	Lgr6	31199	-	-	-	-	Elf3	-605	Elf3	-	-	-
chr1	135071577	135076577	chr1	135256577	135261577	22	int_1102	Lgr6	31199	-	-	-	-	Elf3	-605	Elf3	-	-	-
chr1	135071577	135076577	chr1	135501577	135506577	23	int_1103	Lgr6	31199	-	-	-	-	Elf3	-605	Elf3	-	-	-
chr1	135076577	135081577	chr1	135181577	135186577	22	int_1104	Lgr6	26199	-	-	-	-	Elf3	-605	Elf3	-	-	-
chr1	135076577	135081577	chr1	135191577	135196577	30	int_1105	Lgr6	26199	-	-	-	-	Elf3	-605	Elf3	-	-	-
chr1	135076577	135081577	chr1	135196577	135201577	48	int_1106	Lgr6	26199	-	-	-	-	Elf3	-605	Elf3	-	-	-
chr1	135076577	135081577	chr1	135201577	135206577	56	int_1107	Lgr6	26199	-	-	-	-	Elf3	-605	Elf3	-	-	-
chr1	135076577	135081577	chr1	135206577	135211577	30	int_1108	Lgr6	26199	-	-	-	-	Elf3	-5605	Elf3	Elf3	-	-
chr1	135076577	135081577	chr1	135211577	135216577	25	int_1109	Lgr6	26199	-	-	-	-	Elf3	-10605	Elf3	Elf3	-	-
chr1	135076577	135081577	chr1	135216577	135221577	16	int_1110	Lgr6	26199	-	-	-	-	Rnpep	10007	-	-	-	-
chr1	135076577	135081577	chr1	135221577	135226577	20	int_1111	Lgr6	26199	-	-	-	-	Rnpep	7	-	-	-	-
chr1	135076577	135081577	chr1	135231577	135236577	16	int_1112	Lgr6	26199	-	-	-	-	Rnpep	-9993	-	-	-	-
chr1	135076577	135081577	chr1	135236577	135241577	21	int_1113	Lgr6	26199	-	-	-	-	Mir1231	606	-	-	-	-
chr1	135076577	135081577	chr1	135241577	135246577	19	int_1114	Lgr6	26199	-	-	-	-	Mir1231	-9394	Phlda3	Lmod1	-	-
chr1	135076577	135081577	chr1	135246577	135251577	19	int_1115	Lgr6	26199	-	-	-	-	Mir1231	-14394	-	-	-	-
chr1	135076577	135081577	chr1	135251577	135256577	28	int_1116	Lgr6	26199	-	-	-	-	Mir1231	-14394	-	-	-	-
chr1	135076577	135081577	chr1	135256577	135261577	24	int_1117	Lgr6	26199	-	-	-	-	Mir1231	-14394	-	-	-	-
chr1	135076577	135081577	chr1	135261577	135266577	14	int_1118	Lgr6	26199	-	-	-	-	Mir1231	-14394	-	-	-	-
chr1	135076577	135081577	chr1	135271577	135276577	14	int_1119	Lgr6	26199	-	-	-	-	Mir1231	-19394	Ipo9	-	-	-
chr1	135076577	135081577	chr1	135501577	135506577	14	int_1120	Lgr6	26199	-	-	-	-	Mir1231	-24394	Tnni1	-	-	-
chr1	135081577	135086577	chr1	135196577	135201577	16	int_1121	Lgr6	21199	Ube2t	-	-	-	Mir1231	-24394	Tnni1	-	-	-
chr1	135081577	135086577	chr1	135201577	135206577	16	int_1122	Lgr6	21199	Ube2t	-	-	-	Mir1231	-24394	Tnni1	-	-	-
chr1	135081577	135086577	chr1	135206577	135211577	17	int_1123	Lgr6	21199	Ube2t	-	-	-	Mir1231	-29394	Phlda3	-	-	-
chr1	135081577	135086577	chr1	135211577	135216577	17	int_1124	Lgr6	21199	Ube2t	-	-	-	Mir1231	-29394	Phlda3	-	-	-
chr1	135081577	135086577	chr1	135246577	135251577	18	int_1125	Lgr6	21199	Ube2t	-	-	-	Mir1231	-29394	Phlda3	-	-	-
chr1	135191577	135196577	chr1	135501577	135506577	14	int_1126	Gpr37l1	-26396	Elf3	Rnpep	-	-	Mir1231	-29394	Phlda3	-	-	-
chr1	135201577	135206577	chr1	135501577	135506577	13	int_1127	Gpr37l1	-36396	Elf3	Elf3	-	-	Mir1231	-34394	Lad1	-	-	-
chr1	135206577	135211577	chr1	135501577	135506577	27	int_1128	Gpr37l1	-41396	-	Elf3	-	-	Mir1231	-39394	-	-	-	-
chr1	135206577	135211577	chr1	135506577	135511577	12	int_1129	Gpr37l1	-41396	-	Elf3	-	-	Mir1231	-39394	-	-	-	-
chr1	135211577	135216577	chr1	135501577	135506577	32	int_1130	Elf3	44395	-	-	-	-	Mir1231	-39394	-	-	-	-
chr1	135211577	135216577	chr1	135506577	135511577	12	int_1131	Elf3	44395	-	-	-	-	Mir1231	-39394	-	-	-	-
chr1	135216577	135221577	chr1	135501577	135506577	14	int_1132	Elf3	39395	Elf3	Elf3	-	-	Mir1231	-44394	-	Tnni1	-	-
chr1	135236577	135241577	chr1	135506577	135511577	14	int_1133	Elf3	19395	Elf3	Elf3	-	-	Mir1231	-44394	-	Tnni1	-	-
chr1	135241577	135246577	chr1	135501577	135506577	18	int_1134	Elf3	14395	-	-	-	-	Mir1231	-44394	-	Tnni1	-	-
chr1	135246577	135251577	chr1	135506577	135511577	12	int_1135	Elf3	9395	Elf3	Elf3	-	-	Mir1231	-44394	-	Tnni1	-	-
chr1	135251577	135256577	chr1	135501577	135506577	24	int_1136	Elf3	4395	Elf3	Elf3	-	-	Mir1231	-44394	-	Tnni1	-	-
chr1	135251577	135256577	chr1	135506577	135511577	18	int_1137	Elf3	4395	Elf3	Elf3	-	-	Mir1231	-49394	Lmod1	Nav1	-	-
chr1	135256577	135261577	chr1	135496577	135501577	17	int_1138	Elf3	-605	Elf3	-	-	-	Mir1231	-49394	Lmod1	Nav1	-	-
chr1	135256577	135261577	chr1	135501577	135506577	16	int_1139	Elf3	-605	Elf3	-	-	-	Mir1231	-49394	Lmod1	Nav1	-	-
chr1	135256577	135261577	chr1	135506577	135511577	18	int_1140	Elf3	-605	Elf3	-	-	-	Mir1231	-49394	Lmod1	Nav1	-	-
chr1	135256577	135261577	chr1	135521577	135526577	12	int_1141	Elf3	-605	Elf3	-	-	-	Mir1231	-49394	Lmod1	Nav1	-	-
chr1	135261577	135266577	chr1	135501577	135506577	18	int_1142	Elf3	-5605	Elf3	Elf3	-	-	Mir1231	-49394	Lmod1	Nav1	-	-
chr1	135266577	135271577	chr1	135501577	135506577	26	int_1143	Elf3	-10605	Elf3	Elf3	-	-	Mir1231	-49394	Lmod1	Nav1	-	-
chr1	135266577	135271577	chr1	135506577	135511577	20	int_1144	Elf3	-10605	Elf3	Elf3	-	-	Mir1231	-49394	Lmod1	Nav1	-	-
chr1	135271577	135276577	chr1	135501577	135506577	26	int_1145	Rnpep	10007	-	-	-	-	Mir1231	-49394	Lmod1	Nav1	-	-
chr1	135271577	135276577	chr1	135506577	135511577	17	int_1146	Rnpep	10007	-	-	-	-	Mir1231	-49394	Lmod1	Nav1	-	-
chr1	135276577	135281577	chr1	135501577	135506577	61	int_1147	Rnpep	5007	-	-	-	-	Mir1231	-49394	Lmod1	Nav1	-	-
chr1	135276577	135281577	chr1	135506577	135511577	32	int_1148	Rnpep	5007	-	-	-	-	Mir1231	-49394	Lmod1	Nav1	-	-
chr1	135281577	135286577	chr1	135466577	135471577	14	int_1149	Rnpep	7	-	-	-	-	Mir1231	-49394	Lmod1	Nav1	-	-
chr1	135281577	135286577	chr1	135471577	135476577	12	int_1150	Rnpep	7	-	-	-	-	Mir1231	-49394	Lmod1	Nav1	-	-
chr1	135281577	135286577	chr1	135476577	135481577	18	int_1151	Rnpep	7	-	-	-	-	Mir1231	-49394	Lmod1	Nav1	-	-
chr1	135281577	135286577	chr1	135481577	135486577	25	int_1152	Rnpep	7	-	-	-	-	Mir1231	-49394	Lmod1	Nav1	-	-
chr1	135281577	135286577	chr1	135486577	135491577	17	int_1153	Rnpep	7	-	-	-	-	Mir1231	-49394	Lmod1	Nav1	-	-
chr1	135281577	135286577	chr1	135491577	135496577	13	int_1154	Rnpep	7	-	-	-	-	Mir1231	-49394	Lmod1	Nav1	-	-
chr1	135281577	135286577	chr1	135496577	135501577	37	int_1155	Rnpep	7	-	-	-	-	Mir1231	-49394	Lmod1	Nav1	-	-
chr1	135281577	135286577	chr1	135501577	135506577	49	int_1156	Rnpep	7	-	-	-	-	Mir1231	-49394	Lmod1	Nav1	-	-
chr1	135281577	135286577	chr1	135506577	135511577	27	int_1157	Rnpep	7	-	-	-	-	Mir1231	-49394	Lmod1	Nav1	-	-
chr1	135281577	135286577	chr1	135511577	135516577	12	int_1158	Rnpep	7	-	-	-	-	Mir1231	-49394	Lmod1	Nav1	-	-
chr1	135281577	135286577	chr1	135526577	135531577	12	int_1159	Rnpep	7	-	-	-	-	Mir1231	-49394	Lmod1	Nav1	-	-
chr1	135286577	135291577	chr1	135501577	135506577	43	int_1160	Rnpep	-4993	-	-	-	-	Mir1231	-49394	Lmod1	Nav1	-	-
chr1	135286577	135291577	chr1	135506577	135511577	20	int_1161	Rnpep	-4993	-	-	-	-	Mir1231	-49394	Lmod1	Nav1	-	-
chr1	135291577	135296577	chr1	135461577	135466577	13	int_1162	Rnpep	-9993	-	-	-	-	Mir1231	-49394	Lmod1	Nav1	-	-
chr1	135291577	135296577	chr1	135466577	135471577	19	int_1163	Rnpep	-9993	-	-	-	-	Mir1231	-49394	Lmod1	Nav1	-	-
chr1	135291577	135296577	chr1	135476577	135481577	27	int_1164	Rnpep	-9993	-	-	-	-	Mir1231	-49394	Lmod1	Nav1	-	-
chr1	135291577	135296577	chr1	135481577	135486577	14	int_1165	Rnpep	-9993	-	-	-	-	Mir1231	-54394	Nav1	Nav1	-	-
chr1	135291577	135296577	chr1	135491577	135496577	25	int_1166	Rnpep	-9993	-	-	-	-	Mir1231	-54394	Nav1	Nav1	-	-
chr1	135291577	135296577	chr1	135496577	135501577	24	int_1167	Rnpep	-9993	-	-	-	-	Mir1231	-54394	Nav1	Nav1	-	-
chr1	135291577	135296577	chr1	135501577	135506577	25	int_1168	Rnpep	-9993	-	-	-	-	Mir1231	-54394	Nav1	Nav1	-	-
chr1	135291577	135296577	chr1	135506577	135511577	15	int_1169	Rnpep	-9993	-	-	-	-	Mir1231	-54394	Nav1	Nav1	-	-
chr1	135296577	135301577	chr1	135501577	135506577	25	int_1170	Timm17a	14660	-	-	-	-	Mir1231	-54394	Nav1	Nav1	-	-
chr1	135296577	135301577	chr1	135506577	135511577	13	int_1171	Timm17a	14660	-	-	-	-	Mir1231	-54394	Nav1	Nav1	-	-
chr1	135311577	135316577	chr1	135466577	135471577	17	int_1172	Timm17a	-340	-	-	-	-	Mir1231	-54394	Nav1	Nav1	-	-
chr1	135311577	135316577	chr1	135481577	135486577	21	int_1173	Timm17a	-340	-	-	-	-	Mir1231	-54394	Nav1	Nav1	-	-
chr1	135311577	135316577	chr1	135491577	135496577	12	int_1174	Timm17a	-340	-	-	-	-	Mir1231	-54394	Nav1	Nav1	-	-
chr1	135311577	135316577	chr1	135501577	135506577	13	int_1175	Timm17a	-340	-	-	-	-	Mir1231	-54394	Nav1	Nav1	-	-
chr1	135316577	135321577	chr1	135451577	135456577	18	int_1176	Timm17a	-5340	-	-	-	-	Mir1231	-54394	Nav1	Nav1	-	-
chr1	135316577	135321577	chr1	135466577	135471577	21	int_1177	Timm17a	-5340	-	-	-	-	Mir1231	-54394	Nav1	Nav1	-	-
chr1	135316577	135321577	chr1	135476577	135481577	29	int_1178	Timm17a	-5340	-	-	-	-	Mir1231	-54394	Nav1	Nav1	-	-
chr1	135316577	135321577	chr1	135481577	135486577	39	int_1179	Timm17a	-5340	-	-	-	-	Mir1231	-54394	Nav1	Nav1	-	-
chr1	135316577	135321577	chr1	135491577	135496577	22	int_1180	Timm17a	-5340	-	-	-	-	Mir1231	-54394	Nav1	Nav1	-	-
chr1	135316577	135321577	chr1	135496577	135501577	21	int_1181	Timm17a	-5340	-	-	-	-	Mir1231	-54394	Nav1	Nav1	-	-
chr1	135316577	135321577	chr1	135501577	135506577	31	int_1182	Timm17a	-5340	-	-	-	-	Mir1231	-59394	Nav1	Nav1	-	-
chr1	135316577	135321577	chr1	135506577	135511577	22	int_1183	Timm17a	-5340	-	-	-	-	Nav1	61278	Phlda3	-	-	-
chr1	135321577	135326577	chr1	135501577	135506577	17	int_1184	Lmod1	-735	-	-	-	-	Nav1	56278	Csrp1	Lmod1	-	-
chr1	135326577	135331577	chr1	135501577	135506577	25	int_1185	Lmod1	4265	-	-	-	-	Nav1	56278	Csrp1	Lmod1	-	-
chr1	135596577	135601577	chr1	135801577	135806577	12	int_1186	Nav1	-13722	-	-	-	-	Phlda3	7993	Csrp1	Csrp1	-	-
chr1	135611577	135616577	chr1	135786577	135791577	30	int_1187	Nav1	-28722	Shisa4	-	-	-	Phlda3	12993	Phlda3	Csrp1	-	-
chr1	135611577	135616577	chr1	135941577	135946577	16	int_1188	Nav1	-28722	Shisa4	-	-	-	Tnni1	-15343	Nav1	Csrp1	-	-
chr1	135616577	135621577	chr1	135786577	135791577	12	int_1189	Nav1	-33722	Nav1	-	-	-	Tnni1	-10343	Lmod1	Csrp1	-	-
chr1	135616577	135621577	chr1	135941577	135946577	12	int_1190	Nav1	-33722	Nav1	-	-	-	Tnni1	-10343	Lmod1	Csrp1	-	-
chr1	135621577	135626577	chr1	135786577	135791577	16	int_1191	Nav1	-38722	-	Arl8a	-	-	Tnni1	-10343	Lmod1	Csrp1	-	-
chr1	135621577	135626577	chr1	135941577	135946577	14	int_1192	Nav1	-38722	-	Arl8a	-	-	Tnni1	-10343	Lmod1	Csrp1	-	-
chr1	135621577	135626577	chr1	135971577	135976577	13	int_1193	Nav1	-38722	-	Arl8a	-	-	Tnni1	-10343	Lmod1	Csrp1	-	-
chr1	135626577	135631577	chr1	135786577	135791577	18	int_1194	Nav1	-43722	Csrp1	-	-	-	Tnni1	-10343	Lmod1	Csrp1	-	-
chr1	135626577	135631577	chr1	135801577	135806577	18	int_1195	Nav1	-43722	Csrp1	-	-	-	Tnni1	-10343	Lmod1	Csrp1	-	-
chr1	135626577	135631577	chr1	135941577	135946577	15	int_1196	Nav1	-43722	Csrp1	-	-	-	Tnni1	-10343	Lmod1	Csrp1	-	-
chr1	135631577	135636577	chr1	135771577	135776577	22	int_1197	Nav1	-48722	Csrp1	Nav1	-	-	Tnni1	-5343	Lad1	Csrp1	-	-
chr1	135631577	135636577	chr1	135776577	135781577	17	int_1198	Nav1	-48722	Csrp1	Nav1	-	-	Tnni1	-343	Lad1	Csrp1	-	-
chr1	135631577	135636577	chr1	135781577	135786577	26	int_1199	Nav1	-48722	Csrp1	Nav1	-	-	Tnni1	4567	Tnni1	Csrp1	-	-
chr1	135631577	135636577	chr1	135786577	135791577	40	int_1200	Nav1	-48722	Csrp1	Nav1	-	-	Tnni1	4567	Tnni1	Csrp1	-	-
chr1	135631577	135636577	chr1	135791577	135796577	28	int_1201	Nav1	-48722	Csrp1	Nav1	-	-	Tnni1	4567	Tnni1	Csrp1	-	-
chr1	135631577	135636577	chr1	135796577	135801577	53	int_1202	Nav1	-48722	Csrp1	Nav1	-	-	Tnni1	4567	Tnni1	Csrp1	-	-
chr1	135631577	135636577	chr1	135801577	135806577	35	int_1203	Nav1	-48722	Csrp1	Nav1	-	-	Tnni1	4567	Tnni1	Csrp1	-	-
chr1	135631577	135636577	chr1	135806577	135811577	19	int_1204	Nav1	-48722	Csrp1	Nav1	-	-	Lad1	-9520	Lad1	Csrp1	-	-
chr1	135631577	135636577	chr1	135811577	135816577	19	int_1205	Nav1	-48722	Csrp1	Nav1	-	-	Lad1	-4520	Lad1	Csrp1	-	-
chr1	135631577	135636577	chr1	135926577	135931577	12	int_1206	Nav1	-48722	Csrp1	Nav1	-	-	Pkp1	-10053	-	-	-	-
chr1	135631577	135636577	chr1	135936577	135941577	21	int_1207	Nav1	-48722	Csrp1	Nav1	-	-	Pkp1	-20053	-	-	-	-
chr1	135631577	135636577	chr1	135941577	135946577	35	int_1208	Nav1	-48722	Csrp1	Nav1	-	-	Pkp1	-20053	-	-	-	-
chr1	135631577	135636577	chr1	135951577	135956577	22	int_1209	Nav1	-48722	Csrp1	Nav1	-	-	Pkp1	-20053	-	-	-	-
chr1	135631577	135636577	chr1	135971577	135976577	15	int_1210	Nav1	-48722	Csrp1	Nav1	-	-	Pkp1	-25053	-	-	-	-
chr1	135636577	135641577	chr1	135941577	135946577	20	int_1211	Nav1	-53722	-	Nav1	-	-	Pkp1	-25053	-	-	-	-
chr1	135641577	135646577	chr1	135786577	135791577	16	int_1212	Nav1	-58722	-	Nav1	-	-	Pkp1	-25053	-	-	-	-
chr1	135641577	135646577	chr1	135801577	135806577	14	int_1213	Nav1	-58722	-	Nav1	-	-	Pkp1	-25053	-	-	-	-
chr1	135651577	135656577	chr1	135786577	135791577	18	int_1214	Nav1	-68722	-	-	-	-	Pkp1	-25053	-	-	-	-
chr1	135656577	135661577	chr1	135786577	135791577	16	int_1215	Csrp1	-70119	Nav1	Lmod1	-	-	Pkp1	-25053	-	-	-	-
chr1	135661577	135666577	chr1	135801577	135806577	18	int_1216	Csrp1	-65119	-	Shisa4	-	-	Pkp1	-25053	-	-	-	-
chr1	135786577	135791577	chr1	135936577	135941577	14	int_1217	Tnni1	-10343	Lmod1	Csrp1	-	-	Pkp1	-25053	-	-	-	-
chr1	135791577	135796577	chr1	135941577	135946577	12	int_1218	Tnni1	-5343	Lad1	Csrp1	-	-	Pkp1	-25053	-	-	-	-
chr1	135796577	135801577	chr1	135941577	135946577	23	int_1219	Tnni1	-343	Lad1	Csrp1	-	-	Pkp1	-25053	-	-	-	-
chr1	135801577	135806577	chr1	135936577	135941577	19	int_1220	Tnni1	4567	Tnni1	Csrp1	-	-	Pkp1	-25053	-	-	-	-
chr1	135801577	135806577	chr1	135941577	135946577	42	int_1221	Tnni1	4567	Tnni1	Csrp1	-	-	Pkp1	-25053	-	-	-	-
chr1	135801577	135806577	chr1	135956577	135961577	17	int_1222	Tnni1	4567	Tnni1	Csrp1	-	-	Pkp1	-25053	-	-	-	-
chr1	135806577	135811577	chr1	135941577	135946577	26	int_1223	Lad1	-9520	Lad1	Csrp1	-	-	Pkp1	-35053	-	-	-	-
chr1	135806577	135811577	chr1	135956577	135961577	18	int_1224	Lad1	-9520	Lad1	Csrp1	-	-	Pkp1	-40053	-	-	-	-
chr1	135811577	135816577	chr1	135941577	135946577	30	int_1225	Lad1	-4520	Lad1	Csrp1	-	-	Pkp1	-40053	-	-	-	-
chr1	135816577	135821577	chr1	135941577	135946577	25	int_1226	Lad1	480	Elf3	Lad1	-	-	Igfn1	32265	-	-	-	-
chr1	135826577	135831577	chr1	135941577	135946577	16	int_1227	Tnnt2	-7256	Tnnt2	-	-	-	Igfn1	32265	-	-	-	-
chr1	135941577	135946577	chr1	136001577	136006577	35	int_1228	Pkp1	-25053	-	-	-	-	Igfn1	7265	-	-	-	-
chr1	135956577	135961577	chr1	135996577	136001577	40	int_1229	Pkp1	-40053	-	-	-	-	Igfn1	2265	-	-	-	-
chr1	135956577	135961577	chr1	136001577	136006577	30	int_1230	Pkp1	-40053	-	-	-	-	Igfn1	2265	-	-	-	-
chr1	136046577	136051577	chr1	136126577	136131577	28	int_1231	Ascl5	-1726	-	-	-	-	Gm15850	2106	-	-	-	-
chr1	136046577	136051577	chr1	136131577	136136577	24	int_1232	Ascl5	-1726	-	-	-	-	Kif21b	2677	-	-	-	-
chr1	136046577	136051577	chr1	136136577	136141577	15	int_1233	Ascl5	-1726	-	-	-	-	Kif21b	2677	-	-	-	-
chr1	136051577	136056577	chr1	136136577	136141577	19	int_1234	Cacna1s	1177	-	-	-	-	Kif21b	7677	-	-	-	-
chr1	136051577	136056577	chr1	136191577	136196577	18	int_1235	Cacna1s	1177	-	-	-	-	Kif21b	7677	-	-	-	-
chr1	136056577	136061577	chr1	136131577	136136577	20	int_1236	Cacna1s	6177	-	-	-	-	5730559C18Rik	40203	-	-	-	-
chr1	136056577	136061577	chr1	136191577	136196577	18	int_1237	Cacna1s	6177	-	-	-	-	5730559C18Rik	40203	-	-	-	-
chr1	136256577	136261577	chr1	136506577	136511577	17	int_1238	Gpr25	1796	-	-	-	-	Camsap2	42027	-	-	-	-
chr1	136286577	136291577	chr1	136301577	136306577	65	int_1239	Gpr25	-28204	-	-	-	-	Camsap2	37027	-	-	-	-
chr1	136286577	136291577	chr1	136306577	136311577	49	int_1240	Gpr25	-28204	-	-	-	-	Kif14	41230	-	Kif14	-	-
chr1	136606577	136611577	chr1	136731577	136736577	22	int_1241	Zfp281	-15823	-	-	-	-	Gm16880	37867	-	-	-	-
chr1	136606577	136611577	chr1	136746577	136751577	15	int_1242	Zfp281	-15823	-	-	-	-	Gm16880	52867	-	-	-	-
chr1	136871577	136876577	chr1	137001577	137006577	14	int_1243	Nr5a2	79553	-	-	-	-	Nr5a2	-38629	-	-	-	-
chr1	136876577	136881577	chr1	136996577	137001577	17	int_1244	Nr5a2	74553	-	-	-	-	Nr5a2	-38629	-	-	-	-
chr1	136881577	136886577	chr1	136996577	137001577	23	int_1245	Nr5a2	69553	-	Nr5a2	-	-	Nr5a2	-38629	-	-	-	-
chr1	136881577	136886577	chr1	137001577	137006577	28	int_1246	Nr5a2	69553	-	Nr5a2	-	-	Nr5a2	-43629	-	-	-	-
chr1	136881577	136886577	chr1	137006577	137011577	18	int_1247	Nr5a2	69553	-	Nr5a2	-	-	Nr5a2	-43629	-	-	-	-
chr1	136886577	136891577	chr1	136996577	137001577	29	int_1248	Nr5a2	64553	-	Nr5a2	-	-	Nr5a2	-43629	-	-	-	-
chr1	136886577	136891577	chr1	137001577	137006577	16	int_1249	Nr5a2	64553	-	Nr5a2	-	-	Nr5a2	-43629	-	-	-	-
chr1	136891577	136896577	chr1	137001577	137006577	30	int_1250	Nr5a2	59553	Nr5a2	Nr5a2	-	-	Nr5a2	-43629	-	-	-	-
chr1	136901577	136906577	chr1	137001577	137006577	21	int_1251	Nr5a2	49553	-	-	-	-	Nr5a2	-43629	-	-	-	-
chr1	136906577	136911577	chr1	137001577	137006577	20	int_1252	Nr5a2	44553	-	Nr5a2	-	-	Nr5a2	-48629	-	Nr5a2	-	-
chr1	137006577	137011577	chr1	137266577	137271577	14	int_1253	Nr5a2	-48629	-	Nr5a2	-	-	Nr5a2	-178629	-	-	-	-
chr1	137031577	137036577	chr1	137266577	137271577	12	int_1254	Nr5a2	-73629	-	-	-	-	Nr5a2	-183629	-	-	-	-
chr1	137041577	137046577	chr1	137261577	137266577	15	int_1255	Nr5a2	-83629	-	-	-	-	Nr5a2	-193629	-	-	-	-
chr1	137046577	137051577	chr1	137136577	137141577	18	int_1256	Nr5a2	-88629	-	-	-	-	Nr5a2	-193629	-	-	-	-
chr1	137046577	137051577	chr1	137151577	137156577	17	int_1257	Nr5a2	-88629	-	-	-	-	Nr5a2	-193629	-	-	-	-
chr1	137046577	137051577	chr1	137156577	137161577	21	int_1258	Nr5a2	-88629	-	-	-	-	Nr5a2	-198629	-	-	-	-
chr1	137046577	137051577	chr1	137161577	137166577	17	int_1259	Nr5a2	-88629	-	-	-	-	Nr5a2	-203629	-	-	-	-
chr1	137046577	137051577	chr1	137246577	137251577	17	int_1260	Nr5a2	-88629	-	-	-	-	Nr5a2	-288629	-	-	-	-
chr1	137046577	137051577	chr1	137261577	137266577	13	int_1261	Nr5a2	-88629	-	-	-	-	Nr5a2	-298629	-	-	-	-
chr1	137046577	137051577	chr1	137266577	137271577	17	int_1262	Nr5a2	-88629	-	-	-	-	Nr5a2	-303629	-	-	-	-
chr1	137046577	137051577	chr1	137271577	137276577	12	int_1263	Nr5a2	-88629	-	-	-	-	Nr5a2	-303629	-	-	-	-
chr1	137051577	137056577	chr1	137141577	137146577	17	int_1264	Nr5a2	-93629	-	-	-	-	Nr5a2	-308629	-	-	-	-
chr1	137051577	137056577	chr1	137256577	137261577	12	int_1265	Nr5a2	-93629	-	-	-	-	Nr5a2	-308629	-	-	-	-
chr1	137051577	137056577	chr1	137271577	137276577	12	int_1266	Nr5a2	-93629	-	-	-	-	Nr5a2	-308629	-	-	-	-
chr1	137056577	137061577	chr1	137266577	137271577	13	int_1267	Nr5a2	-98629	-	-	-	-	Nr5a2	-308629	-	-	-	-
chr1	137066577	137071577	chr1	137151577	137156577	28	int_1268	Nr5a2	-108629	-	-	-	-	Nr5a2	-308629	-	-	-	-
chr1	137066577	137071577	chr1	137266577	137271577	12	int_1269	Nr5a2	-108629	-	-	-	-	Nr5a2	-313629	-	-	-	-
chr1	137066577	137071577	chr1	137271577	137276577	16	int_1270	Nr5a2	-108629	-	-	-	-	Nr5a2	-313629	-	-	-	-
chr1	137071577	137076577	chr1	137271577	137276577	12	int_1271	Nr5a2	-113629	-	-	-	-	Nr5a2	-313629	-	-	-	-
chr1	137076577	137081577	chr1	137151577	137156577	22	int_1272	Nr5a2	-118629	-	-	-	-	Nr5a2	-313629	-	-	-	-
chr1	137076577	137081577	chr1	137271577	137276577	16	int_1273	Nr5a2	-118629	-	-	-	-	Nr5a2	-313629	-	-	-	-
chr1	137321577	137326577	chr1	137571577	137576577	14	int_1274	Nr5a2	-363629	-	-	-	-	Mir181a-1	-407377	-	-	-	-
chr1	137321577	137326577	chr1	137581577	137586577	20	int_1275	Nr5a2	-363629	-	-	-	-	Mir181a-1	-397377	-	-	-	-
chr1	137356577	137361577	chr1	137581577	137586577	22	int_1276	Nr5a2	-398629	-	-	-	-	Mir181a-1	-392377	-	-	-	-
chr1	137361577	137366577	chr1	137581577	137586577	18	int_1277	Nr5a2	-403629	-	-	-	-	Mir181a-1	-382377	-	-	-	-
chr1	137366577	137371577	chr1	137581577	137586577	18	int_1278	Nr5a2	-408629	-	-	-	-	Mir181a-1	-382377	-	-	-	-
chr1	137371577	137376577	chr1	137581577	137586577	22	int_1279	Nr5a2	-413629	-	-	-	-	Mir181a-1	-382377	-	-	-	-
chr1	137391577	137396577	chr1	137581577	137586577	16	int_1280	Nr5a2	-433629	-	-	-	-	Mir181a-1	-382377	-	-	-	-
chr1	137391577	137396577	chr1	137591577	137596577	12	int_1281	Nr5a2	-433629	-	-	-	-	Mir181a-1	-382377	-	-	-	-
chr1	137401577	137406577	chr1	137601577	137606577	12	int_1282	Nr5a2	-443629	-	-	-	-	Mir181a-1	-382377	-	-	-	-
chr1	137416577	137421577	chr1	137581577	137586577	17	int_1283	Nr5a2	-458629	-	-	-	-	Mir181a-1	-382377	-	-	-	-
chr1	137431577	137436577	chr1	137581577	137586577	28	int_1284	Nr5a2	-473629	-	-	-	-	Mir181a-1	-382377	-	-	-	-
chr1	137436577	137441577	chr1	137581577	137586577	35	int_1285	Nr5a2	-478629	-	-	-	-	Mir181a-1	-382377	-	-	-	-
chr1	137436577	137441577	chr1	137591577	137596577	15	int_1286	Nr5a2	-478629	-	-	-	-	Mir181a-1	-382377	-	-	-	-
chr1	137441577	137446577	chr1	137581577	137586577	33	int_1287	Nr5a2	-483629	-	-	-	-	Mir181a-1	-382377	-	-	-	-
chr1	137441577	137446577	chr1	137591577	137596577	21	int_1288	Nr5a2	-483629	-	-	-	-	Mir181a-1	-382377	-	-	-	-
chr1	137441577	137446577	chr1	137601577	137606577	16	int_1289	Nr5a2	-483629	-	-	-	-	Mir181a-1	-372377	-	-	-	-
chr1	137446577	137451577	chr1	137581577	137586577	22	int_1290	Nr5a2	-488629	-	-	-	-	Mir181a-1	-372377	-	-	-	-
chr1	137451577	137456577	chr1	137581577	137586577	19	int_1291	Nr5a2	-493629	-	-	-	-	Mir181a-1	-372377	-	-	-	-
chr1	137481577	137486577	chr1	137556577	137561577	28	int_1292	Mir181a-1	-482377	-	-	-	-	Mir181a-1	-362377	-	-	-	-
chr1	137481577	137486577	chr1	137566577	137571577	31	int_1293	Mir181a-1	-482377	-	-	-	-	Mir181a-1	-362377	-	-	-	-
chr1	137611577	137616577	chr1	137686577	137691577	20	int_1294	Mir181a-1	-352377	-	-	-	-	Mir181a-1	-287377	-	-	-	-
chr1	137626577	137631577	chr1	137676577	137681577	27	int_1295	Mir181a-1	-337377	-	-	-	-	Mir181a-1	-277377	-	-	-	-
chr1	137936577	137941577	chr1	138131577	138136577	13	int_1296	Mir181a-1	-27377	-	-	-	-	Ptprc	41049	-	-	-	-
chr1	137941577	137946577	chr1	138131577	138136577	14	int_1297	Mir181a-1	-22377	-	-	-	-	Ptprc	41049	-	-	-	-
chr1	137946577	137951577	chr1	138131577	138136577	14	int_1298	Mir181a-1	-17377	-	-	-	-	Ptprc	41049	-	-	-	-
chr1	138126577	138131577	chr1	138361577	138366577	16	int_1299	Ptprc	46049	-	-	-	-	Ptprc	21049	-	-	-	-
chr1	138131577	138136577	chr1	138351577	138356577	13	int_1300	Ptprc	41049	-	-	-	-	Ptprc	21049	-	-	-	-
chr1	138131577	138136577	chr1	138361577	138366577	13	int_1301	Ptprc	41049	-	-	-	-	Atp6v1g3	80340	-	-	-	-
chr1	138136577	138141577	chr1	138151577	138156577	43	int_1302	Ptprc	36049	-	-	-	-	Atp6v1g3	85340	-	-	-	-
chr1	138141577	138146577	chr1	138151577	138156577	60	int_1303	Ptprc	31049	-	-	-	-	Atp6v1g3	90340	-	-	-	-
chr1	138156577	138161577	chr1	138356577	138361577	12	int_1304	Ptprc	16049	-	-	-	-	Atp6v1g3	90340	-	-	-	-
chr1	138171577	138176577	chr1	138361577	138366577	18	int_1305	Ptprc	1049	-	-	-	-	Atp6v1g3	90340	-	-	-	-
chr1	138186577	138191577	chr1	138361577	138366577	12	int_1306	Ptprc	-13772	-	-	-	-	Atp6v1g3	90340	-	-	-	-
chr1	140731577	140736577	chr1	140946577	140951577	13	int_1307	4930590L20Rik	-77675	-	-	-	-	4930590L20Rik	-187675	-	-	-	-
chr1	140731577	140736577	chr1	140961577	140966577	22	int_1308	4930590L20Rik	-77675	-	-	-	-	4930590L20Rik	-202675	-	-	-	-
chr1	140731577	140736577	chr1	140971577	140976577	21	int_1309	4930590L20Rik	-77675	-	-	-	-	4930590L20Rik	-262675	-	-	-	-
chr1	140731577	140736577	chr1	140976577	140981577	12	int_1310	4930590L20Rik	-77675	-	-	-	-	4930590L20Rik	-277675	-	-	-	-
chr1	140731577	140736577	chr1	140986577	140991577	16	int_1311	4930590L20Rik	-77675	-	-	-	-	4930590L20Rik	-292675	-	-	-	-
chr1	140731577	140736577	chr1	140991577	140996577	16	int_1312	4930590L20Rik	-77675	-	-	-	-	4930590L20Rik	-292675	-	-	-	-
chr1	140731577	140736577	chr1	140996577	141001577	16	int_1313	4930590L20Rik	-77675	-	-	-	-	4930590L20Rik	-297675	-	-	-	-
chr1	140731577	140736577	chr1	141001577	141006577	15	int_1314	4930590L20Rik	-77675	-	-	-	-	4930590L20Rik	-307675	-	-	-	-
chr1	140731577	140736577	chr1	141041577	141046577	14	int_1315	4930590L20Rik	-77675	-	-	-	-	4930590L20Rik	-307675	-	-	-	-
chr1	140731577	140736577	chr1	141046577	141051577	17	int_1316	4930590L20Rik	-77675	-	-	-	-	4930590L20Rik	-307675	-	-	-	-
chr1	140731577	140736577	chr1	141051577	141056577	12	int_1317	4930590L20Rik	-77675	-	-	-	-	4930590L20Rik	-312675	-	-	-	-
chr1	140731577	140736577	chr1	141056577	141061577	20	int_1318	4930590L20Rik	-77675	-	-	-	-	4930590L20Rik	-317675	-	-	-	-
chr1	140731577	140736577	chr1	141066577	141071577	17	int_1319	4930590L20Rik	-77675	-	-	-	-	4930590L20Rik	-317675	-	-	-	-
chr1	140731577	140736577	chr1	141071577	141076577	13	int_1320	4930590L20Rik	-77675	-	-	-	-	4930590L20Rik	-322675	-	-	-	-
chr1	140736577	140741577	chr1	140916577	140921577	16	int_1321	4930590L20Rik	-82675	-	-	-	-	4930590L20Rik	-322675	-	-	-	-
chr1	140736577	140741577	chr1	140931577	140936577	17	int_1322	4930590L20Rik	-82675	-	-	-	-	4930590L20Rik	-322675	-	-	-	-
chr1	140736577	140741577	chr1	140946577	140951577	17	int_1323	4930590L20Rik	-82675	-	-	-	-	4930590L20Rik	-327675	-	-	-	-
chr1	140736577	140741577	chr1	140951577	140956577	13	int_1324	4930590L20Rik	-82675	-	-	-	-	4930590L20Rik	-332675	-	-	-	-
chr1	140736577	140741577	chr1	140961577	140966577	14	int_1325	4930590L20Rik	-82675	-	-	-	-	4930590L20Rik	-332675	-	-	-	-
chr1	140736577	140741577	chr1	140966577	140971577	13	int_1326	4930590L20Rik	-82675	-	-	-	-	4930590L20Rik	-337675	-	-	-	-
chr1	140736577	140741577	chr1	140971577	140976577	25	int_1327	4930590L20Rik	-82675	-	-	-	-	4930590L20Rik	-337675	-	-	-	-
chr1	140736577	140741577	chr1	140976577	140981577	19	int_1328	4930590L20Rik	-82675	-	-	-	-	4930590L20Rik	-342675	-	-	-	-
chr1	140736577	140741577	chr1	140981577	140986577	13	int_1329	4930590L20Rik	-82675	-	-	-	-	4930590L20Rik	-347675	-	-	-	-
chr1	140736577	140741577	chr1	140986577	140991577	17	int_1330	4930590L20Rik	-82675	-	-	-	-	4930590L20Rik	-387675	-	-	-	-
chr1	140736577	140741577	chr1	140991577	140996577	21	int_1331	4930590L20Rik	-82675	-	-	-	-	4930590L20Rik	-387675	-	-	-	-
chr1	140736577	140741577	chr1	141041577	141046577	16	int_1332	4930590L20Rik	-82675	-	-	-	-	4930590L20Rik	-392675	-	-	-	-
chr1	140736577	140741577	chr1	141046577	141051577	22	int_1333	4930590L20Rik	-82675	-	-	-	-	4930590L20Rik	-392675	-	-	-	-
chr1	140736577	140741577	chr1	141051577	141056577	21	int_1334	4930590L20Rik	-82675	-	-	-	-	4930590L20Rik	-397675	-	-	-	-
chr1	140736577	140741577	chr1	141066577	141071577	15	int_1335	4930590L20Rik	-82675	-	-	-	-	4930590L20Rik	-397675	-	-	-	-
chr1	140736577	140741577	chr1	141071577	141076577	14	int_1336	4930590L20Rik	-82675	-	-	-	-	4930590L20Rik	-402675	-	-	-	-
chr1	140741577	140746577	chr1	140976577	140981577	13	int_1337	4930590L20Rik	-87675	-	-	-	-	4930590L20Rik	-402675	-	-	-	-
chr1	140741577	140746577	chr1	141056577	141061577	12	int_1338	4930590L20Rik	-87675	-	-	-	-	4930590L20Rik	-412675	-	-	-	-
chr1	140751577	140756577	chr1	140841577	140846577	13	int_1339	4930590L20Rik	-97675	-	-	-	-	4930590L20Rik	-412675	-	-	-	-
chr1	140751577	140756577	chr1	140856577	140861577	29	int_1340	4930590L20Rik	-97675	-	-	-	-	4930590L20Rik	-417675	-	-	-	-
chr1	140751577	140756577	chr1	140961577	140966577	13	int_1341	4930590L20Rik	-97675	-	-	-	-	4930590L20Rik	-417675	-	-	-	-
chr1	145622130	145627130	chr1	145847130	145852130	19	int_1342	Rgs18	-849209	-	-	-	-	Brinp3	-646035	-	-	-	-
chr1	145622130	145627130	chr1	145852130	145857130	12	int_1343	Rgs18	-849209	-	-	-	-	Brinp3	-646035	-	-	-	-
chr1	145647130	145652130	chr1	145847130	145852130	17	int_1344	Brinp3	-846035	-	-	-	-	Brinp3	-646035	-	-	-	-
chr1	145652130	145657130	chr1	145847130	145852130	23	int_1345	Brinp3	-841035	-	-	-	-	Brinp3	-646035	-	-	-	-
chr1	145657130	145662130	chr1	145847130	145852130	26	int_1346	Brinp3	-836035	-	-	-	-	Brinp3	-646035	-	-	-	-
chr1	145662130	145667130	chr1	145847130	145852130	24	int_1347	Brinp3	-831035	-	-	-	-	Brinp3	-646035	-	-	-	-
chr1	145662130	145667130	chr1	145852130	145857130	14	int_1348	Brinp3	-831035	-	-	-	-	Brinp3	-641035	-	-	-	-
chr1	145672130	145677130	chr1	145847130	145852130	14	int_1349	Brinp3	-821035	-	-	-	-	Brinp3	-641035	-	-	-	-
chr1	148567130	148572130	chr1	148577130	148582130	28	int_1350	Pla2g4a	1352809	-	-	-	-	Pla2g4a	1342809	-	-	-	-
chr1	148567130	148572130	chr1	148592130	148597130	22	int_1351	Pla2g4a	1352809	-	-	-	-	Pla2g4a	1327809	-	-	-	-
chr1	152882130	152887130	chr1	153187130	153192130	22	int_1352	Smg7	-6462	-	-	-	-	Lamc2	6817	Lamc2	Lamc2	-	-
chr1	152887130	152892130	chr1	153187130	153192130	13	int_1353	Smg7	-11462	-	-	-	-	Lamc2	-3183	Lamc2	Lamc2	-	-
chr1	152917130	152922130	chr1	153187130	153192130	20	int_1354	Smg7	-16984	-	-	-	-	Lamc2	-3183	Lamc2	Lamc2	-	-
chr1	152917130	152922130	chr1	153192130	153197130	13	int_1355	Smg7	-16984	-	-	-	-	Lamc2	-3183	Lamc2	Lamc2	-	-
chr1	152922130	152927130	chr1	153187130	153192130	34	int_1356	Smg7	-21984	-	-	-	-	Lamc2	-3183	Lamc2	Lamc2	-	-
chr1	152922130	152927130	chr1	153192130	153197130	16	int_1357	Smg7	-21984	-	-	-	-	Lamc2	-3183	Lamc2	Lamc2	-	-
chr1	152927130	152932130	chr1	153187130	153192130	24	int_1358	Nmnat2	-25470	-	-	-	-	Lamc2	-3183	Lamc2	Lamc2	-	-
chr1	152932130	152937130	chr1	153187130	153192130	30	int_1359	Nmnat2	-20470	-	-	-	-	Lamc2	-3183	Lamc2	Lamc2	-	-
chr1	152932130	152937130	chr1	153192130	153197130	15	int_1360	Nmnat2	-20470	-	-	-	-	Lamc2	-3183	Lamc2	Lamc2	-	-
chr1	152942130	152947130	chr1	153187130	153192130	17	int_1361	Nmnat2	-10470	-	-	-	-	Lamc2	-3183	Lamc2	Lamc2	-	-
chr1	152947130	152952130	chr1	153187130	153192130	18	int_1362	Nmnat2	-5470	-	-	-	-	Lamc2	-3183	Lamc2	Lamc2	-	-
chr1	152952130	152957130	chr1	153187130	153192130	16	int_1363	Nmnat2	-470	-	-	-	-	Lamc2	-3183	Lamc2	Lamc2	-	-
chr1	153002130	153007130	chr1	153187130	153192130	19	int_1364	Nmnat2	49530	Lamc2	-	-	-	Lamc2	-8183	Lamc2	Lamc2	-	-
chr1	153012130	153017130	chr1	153187130	153192130	25	int_1365	Nmnat2	59530	Nmnat2	Nmnat2	-	-	Lamc2	-8183	Lamc2	Lamc2	-	-
chr1	153022130	153027130	chr1	153177130	153182130	16	int_1366	Nmnat2	69530	-	Shcbp1l	-	-	Lamc2	-8183	Lamc2	Lamc2	-	-
chr1	153677130	153682130	chr1	153932130	153937130	12	int_1367	Rgs8	26594	-	-	-	-	Glul	34702	-	-	-	-
chr1	153692130	153697130	chr1	153932130	153937130	17	int_1368	Rgs8	41594	Rgs8	-	-	-	Glul	34702	-	-	-	-
chr1	153692130	153697130	chr1	153937130	153942130	12	int_1369	Rgs8	41594	Rgs8	-	-	-	Glul	39702	-	-	-	-
chr1	154367130	154372130	chr1	154612130	154617130	18	int_1370	4930452N14Rik	-112724	-	-	-	-	Cacna1e	111290	-	-	-	-
chr1	154382130	154387130	chr1	154612130	154617130	19	int_1371	4930452N14Rik	-127724	-	-	-	-	Cacna1e	111290	-	-	-	-
chr1	154747130	154752130	chr1	155177130	155182130	20	int_1372	Cacna1e	-23710	-	-	-	-	Stx6	20928	-	-	-	-
chr1	154942130	154947130	chr1	155177130	155182130	18	int_1373	Ier5	155006	-	-	-	-	Stx6	20928	-	-	-	-
chr1	154952130	154957130	chr1	155177130	155182130	17	int_1374	Ier5	145006	-	-	-	-	Stx6	20928	-	-	-	-
chr1	155307130	155312130	chr1	155327130	155332130	26	int_1375	Xpr1	107814	Xpr1	-	-	-	Xpr1	87814	-	-	-	-
chr1	155317130	155322130	chr1	155327130	155332130	41	int_1376	Xpr1	97814	-	-	-	-	Xpr1	87814	-	-	-	-
chr1	155332130	155337130	chr1	155582130	155587130	15	int_1377	Xpr1	82814	-	-	-	-	Acbd6	-48489	-	-	-	-
chr1	155332130	155337130	chr1	155592130	155597130	28	int_1378	Xpr1	82814	-	-	-	-	Acbd6	6511	-	-	-	-
chr1	155342130	155347130	chr1	155592130	155597130	14	int_1379	Xpr1	72814	-	-	-	-	Acbd6	21511	-	-	-	-
chr1	155352130	155357130	chr1	155592130	155597130	14	int_1380	Xpr1	62814	-	-	-	-	Acbd6	21511	-	-	-	-
chr1	155357130	155362130	chr1	155592130	155597130	12	int_1381	Xpr1	57814	-	-	-	-	Acbd6	26511	-	-	-	-
chr1	155362130	155367130	chr1	155582130	155587130	14	int_1382	Xpr1	52814	-	-	-	-	Acbd6	26511	-	-	-	-
chr1	155367130	155372130	chr1	155592130	155597130	14	int_1383	Xpr1	47814	-	-	-	-	Acbd6	26511	-	-	-	-
chr1	155372130	155377130	chr1	155592130	155597130	14	int_1384	Xpr1	42814	-	-	-	-	Acbd6	26511	-	-	-	-
chr1	155377130	155382130	chr1	155582130	155587130	15	int_1385	Xpr1	37814	-	-	-	-	Acbd6	26511	-	-	-	-
chr1	155382130	155387130	chr1	155592130	155597130	16	int_1386	Xpr1	32814	-	-	-	-	Acbd6	26511	-	-	-	-
chr1	155387130	155392130	chr1	155592130	155597130	34	int_1387	Xpr1	27814	-	-	-	-	Acbd6	26511	-	-	-	-
chr1	155392130	155397130	chr1	155562130	155567130	13	int_1388	Xpr1	22814	-	-	-	-	Acbd6	26511	-	-	-	-
chr1	155392130	155397130	chr1	155577130	155582130	18	int_1389	Xpr1	22814	-	-	-	-	Acbd6	26511	-	-	-	-
chr1	155392130	155397130	chr1	155582130	155587130	27	int_1390	Xpr1	22814	-	-	-	-	Acbd6	26511	-	-	-	-
chr1	155392130	155397130	chr1	155587130	155592130	16	int_1391	Xpr1	22814	-	-	-	-	Acbd6	26511	-	-	-	-
chr1	155392130	155397130	chr1	155592130	155597130	65	int_1392	Xpr1	22814	-	-	-	-	Acbd6	26511	-	-	-	-
chr1	155392130	155397130	chr1	155597130	155602130	15	int_1393	Xpr1	22814	-	-	-	-	Acbd6	26511	-	-	-	-
chr1	155392130	155397130	chr1	155602130	155607130	15	int_1394	Xpr1	22814	-	-	-	-	Acbd6	26511	-	-	-	-
chr1	155397130	155402130	chr1	155577130	155582130	14	int_1395	Xpr1	17814	-	-	-	-	Acbd6	26511	-	-	-	-
chr1	155397130	155402130	chr1	155582130	155587130	26	int_1396	Xpr1	17814	-	-	-	-	Acbd6	31511	-	-	-	-
chr1	155397130	155402130	chr1	155587130	155592130	20	int_1397	Xpr1	17814	-	-	-	-	Acbd6	31511	-	-	-	-
chr1	155397130	155402130	chr1	155592130	155597130	42	int_1398	Xpr1	17814	-	-	-	-	Acbd6	31511	-	-	-	-
chr1	155397130	155402130	chr1	155597130	155602130	15	int_1399	Xpr1	17814	-	-	-	-	Acbd6	31511	-	-	-	-
chr1	155402130	155407130	chr1	155582130	155587130	55	int_1400	Xpr1	12814	-	-	-	-	Acbd6	31511	-	-	-	-
chr1	155402130	155407130	chr1	155587130	155592130	46	int_1401	Xpr1	12814	-	-	-	-	Acbd6	31511	-	-	-	-
chr1	155402130	155407130	chr1	155592130	155597130	93	int_1402	Xpr1	12814	-	-	-	-	Acbd6	36511	-	-	-	-
chr1	155402130	155407130	chr1	155597130	155602130	23	int_1403	Xpr1	12814	-	-	-	-	Acbd6	36511	-	-	-	-
chr1	155407130	155412130	chr1	155582130	155587130	36	int_1404	Xpr1	7814	-	-	-	-	Acbd6	36511	-	-	-	-
chr1	155407130	155412130	chr1	155587130	155592130	26	int_1405	Xpr1	7814	-	-	-	-	Acbd6	36511	-	-	-	-
chr1	155407130	155412130	chr1	155592130	155597130	43	int_1406	Xpr1	7814	-	-	-	-	Acbd6	36511	-	-	-	-
chr1	155407130	155412130	chr1	155597130	155602130	17	int_1407	Xpr1	7814	-	-	-	-	Acbd6	36511	-	-	-	-
chr1	155412130	155417130	chr1	155582130	155587130	27	int_1408	Xpr1	2814	-	-	-	-	Acbd6	36511	-	-	-	-
chr1	155412130	155417130	chr1	155587130	155592130	24	int_1409	Xpr1	2814	-	-	-	-	Acbd6	36511	-	-	-	-
chr1	155412130	155417130	chr1	155592130	155597130	29	int_1410	Xpr1	2814	-	-	-	-	Acbd6	36511	-	-	-	-
chr1	155412130	155417130	chr1	155597130	155602130	14	int_1411	Xpr1	2814	-	-	-	-	Acbd6	36511	-	-	-	-
chr1	155417130	155422130	chr1	155582130	155587130	22	int_1412	Xpr1	-2186	-	-	-	-	Acbd6	36511	-	-	-	-
chr1	155417130	155422130	chr1	155587130	155592130	12	int_1413	Xpr1	-2186	-	-	-	-	Acbd6	36511	-	-	-	-
chr1	155417130	155422130	chr1	155592130	155597130	31	int_1414	Xpr1	-2186	-	-	-	-	Acbd6	36511	-	-	-	-
chr1	155422130	155427130	chr1	155582130	155587130	13	int_1415	Xpr1	-7186	-	-	-	-	Acbd6	36511	-	-	-	-
chr1	155422130	155427130	chr1	155592130	155597130	17	int_1416	Xpr1	-7186	-	-	-	-	Acbd6	36511	-	-	-	-
chr1	155427130	155432130	chr1	155592130	155597130	15	int_1417	Xpr1	-12186	-	-	-	-	Acbd6	36511	-	-	-	-
chr1	155447130	155452130	chr1	155592130	155597130	19	int_1418	Xpr1	-32186	-	-	-	-	Acbd6	36511	-	-	-	-
chr1	155457130	155462130	chr1	155592130	155597130	17	int_1419	Xpr1	-42186	-	-	-	-	Acbd6	36511	-	-	-	-
chr1	155462130	155467130	chr1	155582130	155587130	14	int_1420	Xpr1	-47186	-	-	-	-	Acbd6	41511	-	-	-	-
chr1	155487130	155492130	chr1	155507130	155512130	49	int_1421	Acbd6	-68489	Xpr1	Xpr1	-	-	Acbd6	41511	-	-	-	-
chr1	155507130	155512130	chr1	155582130	155587130	26	int_1422	Acbd6	-48489	-	-	-	-	Acbd6	41511	-	-	-	-
chr1	155522130	155527130	chr1	155582130	155587130	28	int_1423	Acbd6	-33489	-	-	-	-	Acbd6	41511	-	-	-	-
chr1	155527130	155532130	chr1	155582130	155587130	26	int_1424	Acbd6	-28489	Xpr1	Xpr1	-	-	Acbd6	41511	-	-	-	-
chr1	155532130	155537130	chr1	155582130	155587130	25	int_1425	Acbd6	-23489	-	-	-	-	Acbd6	46511	-	-	-	-
chr1	155592130	155597130	chr1	156022130	156027130	18	int_1426	Acbd6	36511	-	-	-	-	Qsox1	-66731	-	-	-	-
chr1	155742130	155747130	chr1	155967130	155972130	14	int_1427	Lhx4	-2603	-	-	-	-	Cep350	8625	-	-	-	-
chr1	155742130	155747130	chr1	155997130	156002130	15	int_1428	Lhx4	-2603	-	-	-	-	Cep350	3625	-	-	-	-
chr1	155742130	155747130	chr1	156017130	156022130	18	int_1429	Lhx4	-2603	-	-	-	-	Cep350	3625	-	-	-	-
chr1	155742130	155747130	chr1	156022130	156027130	26	int_1430	Lhx4	-2603	-	-	-	-	Cep350	-21375	-	-	-	-
chr1	155742130	155747130	chr1	156027130	156032130	20	int_1431	Lhx4	-2603	-	-	-	-	Cep350	-26375	-	-	-	-
chr1	155742130	155747130	chr1	156032130	156037130	14	int_1432	Lhx4	-2603	-	-	-	-	Cep350	-26375	-	-	-	-
chr1	155747130	155752130	chr1	155877130	155882130	23	int_1433	Lhx4	-7603	-	-	-	-	Tor1aip1	30187	-	-	-	-
chr1	155747130	155752130	chr1	155962130	155967130	14	int_1434	Lhx4	-7603	-	-	-	-	Tor1aip1	20187	-	-	-	-
chr1	155747130	155752130	chr1	155967130	155972130	23	int_1435	Lhx4	-7603	-	-	-	-	Tor1aip1	15187	-	-	-	-
chr1	155747130	155752130	chr1	155992130	155997130	20	int_1436	Lhx4	-7603	-	-	-	-	Tor1aip1	15187	-	-	-	-
chr1	155747130	155752130	chr1	155997130	156002130	15	int_1437	Lhx4	-7603	-	-	-	-	Tor1aip1	10187	-	-	-	-
chr1	155747130	155752130	chr1	156002130	156007130	19	int_1438	Lhx4	-7603	-	-	-	-	Tor1aip1	10187	-	-	-	-
chr1	155747130	155752130	chr1	156012130	156017130	13	int_1439	Lhx4	-7603	-	-	-	-	Tor1aip1	10187	-	-	-	-
chr1	155747130	155752130	chr1	156017130	156022130	19	int_1440	Lhx4	-7603	-	-	-	-	Tor1aip1	5187	-	-	-	-
chr1	155747130	155752130	chr1	156022130	156027130	23	int_1441	Lhx4	-7603	-	-	-	-	Tor1aip1	5187	-	-	-	-
chr1	155747130	155752130	chr1	156027130	156032130	24	int_1442	Lhx4	-7603	-	-	-	-	Tor1aip1	187	-	-	-	-
chr1	155747130	155752130	chr1	156032130	156037130	14	int_1443	Lhx4	-7603	-	-	-	-	Tor1aip1	187	-	-	-	-
chr1	155747130	155752130	chr1	156572130	156577130	14	int_1444	Lhx4	-7603	-	-	-	-	Abl2	10844	-	-	-	-
chr1	155747130	155752130	chr1	156577130	156582130	13	int_1445	Lhx4	-7603	-	-	-	-	Abl2	10844	-	-	-	-
chr1	156077130	156082130	chr1	156572130	156577130	17	int_1446	Tor1aip2	38770	-	-	-	-	Abl2	10844	-	-	-	-
chr1	156102130	156107130	chr1	156567130	156572130	13	int_1447	Tor1aip2	63770	-	-	-	-	Abl2	10844	-	-	-	-
chr1	156112130	156117130	chr1	156572130	156577130	16	int_1448	Tor1aip2	73770	-	-	-	-	Abl2	10844	-	-	-	-
chr1	156117130	156122130	chr1	156567130	156572130	14	int_1449	Tor1aip2	78770	-	-	-	-	Abl2	15844	-	-	-	-
chr1	156117130	156122130	chr1	156572130	156577130	17	int_1450	Tor1aip2	78770	-	-	-	-	Abl2	15844	-	-	-	-
chr1	156127130	156132130	chr1	156567130	156572130	13	int_1451	Fam163a	75396	-	-	-	-	Abl2	15844	-	-	-	-
chr1	156127130	156132130	chr1	156572130	156577130	46	int_1452	Fam163a	75396	-	-	-	-	Abl2	15844	-	-	-	-
chr1	156132130	156137130	chr1	156567130	156572130	19	int_1453	Fam163a	70396	-	-	-	-	Abl2	15844	-	-	-	-
chr1	156132130	156137130	chr1	156572130	156577130	29	int_1454	Fam163a	70396	-	-	-	-	Abl2	15844	-	-	-	-
chr1	156142130	156147130	chr1	156567130	156572130	12	int_1455	Fam163a	60396	-	-	-	-	Abl2	15844	-	-	-	-
chr1	156142130	156147130	chr1	156572130	156577130	12	int_1456	Fam163a	60396	-	-	-	-	Abl2	20844	-	-	-	-
chr1	156717130	156722130	chr1	156727130	156732130	81	int_1457	Fam20b	-720	-	-	-	-	Fam20b	-10720	-	-	-	-
chr1	156867130	156872130	chr1	157087130	157092130	15	int_1458	Angptl1	30608	-	-	-	-	Ralgps2	-20004	Angptl1	-	-	-
chr1	156872130	156877130	chr1	157087130	157092130	16	int_1459	Angptl1	35608	-	-	-	-	Tex35	69020	-	-	-	-
chr1	156877130	156882130	chr1	157087130	157092130	23	int_1460	Angptl1	40608	-	-	-	-	Tex35	64020	-	-	-	-
chr1	156877130	156882130	chr1	157092130	157097130	18	int_1461	Angptl1	40608	-	-	-	-	Tex35	64020	-	-	-	-
chr1	156882130	156887130	chr1	157092130	157097130	14	int_1462	Angptl1	45608	-	-	-	-	Tex35	59020	-	-	-	-
chr1	156887130	156892130	chr1	157087130	157092130	12	int_1463	Ralgps2	49757	-	-	-	-	Tex35	54020	-	-	-	-
chr1	156897130	156902130	chr1	157087130	157092130	14	int_1464	Ralgps2	39757	-	-	-	-	Tex35	49020	-	-	-	-
chr1	156927130	156932130	chr1	157067130	157072130	15	int_1465	Ralgps2	9757	-	-	-	-	Tex35	49020	-	-	-	-
chr1	156942130	156947130	chr1	157037130	157042130	34	int_1466	Ralgps2	-5004	-	-	-	-	Tex35	44020	Angptl1	-	-	-
chr1	156942130	156947130	chr1	157042130	157047130	32	int_1467	Ralgps2	-5004	-	-	-	-	Tex35	39020	-	-	-	-
chr1	156942130	156947130	chr1	157047130	157052130	38	int_1468	Ralgps2	-5004	-	-	-	-	Tex35	39020	-	-	-	-
chr1	156942130	156947130	chr1	157052130	157057130	37	int_1469	Ralgps2	-5004	-	-	-	-	Tex35	34020	-	-	-	-
chr1	156942130	156947130	chr1	157057130	157062130	36	int_1470	Ralgps2	-5004	-	-	-	-	Tex35	19020	-	-	-	-
chr1	156942130	156947130	chr1	157062130	157067130	43	int_1471	Ralgps2	-5004	-	-	-	-	Tex35	19020	-	-	-	-
chr1	156942130	156947130	chr1	157067130	157072130	26	int_1472	Ralgps2	-5004	-	-	-	-	Tex35	19020	-	-	-	-
chr1	156942130	156947130	chr1	157072130	157077130	35	int_1473	Ralgps2	-5004	-	-	-	-	Tex35	19020	-	-	-	-
chr1	156947130	156952130	chr1	156957130	156962130	81	int_1474	Ralgps2	-10004	-	-	-	-	Tex35	19020	-	-	-	-
chr1	156947130	156952130	chr1	157042130	157047130	17	int_1475	Ralgps2	-10004	-	-	-	-	Tex35	14020	-	-	-	-
chr1	156947130	156952130	chr1	157057130	157062130	23	int_1476	Ralgps2	-10004	-	-	-	-	Tex35	14020	-	-	-	-
chr1	157127130	157132130	chr1	157377130	157382130	16	int_1477	Tex35	-20950	-	-	-	-	2810025M15Rik	-32721	-	-	-	-
chr1	157127130	157132130	chr1	157402130	157407130	14	int_1478	Tex35	-20950	-	-	-	-	2810025M15Rik	-32721	-	-	-	-
chr1	157132130	157137130	chr1	157377130	157382130	15	int_1479	Tex35	-25950	-	-	-	-	2810025M15Rik	-32721	-	-	-	-
chr1	157132130	157137130	chr1	157402130	157407130	15	int_1480	Tex35	-25950	-	-	-	-	2810025M15Rik	-32721	-	-	-	-
chr1	157137130	157142130	chr1	157377130	157382130	33	int_1481	Tex35	-30950	-	-	-	-	2810025M15Rik	-7721	-	-	-	-
chr1	157137130	157142130	chr1	157402130	157407130	27	int_1482	Tex35	-30950	-	-	-	-	2810025M15Rik	-7721	-	-	-	-
chr1	157142130	157147130	chr1	157377130	157382130	16	int_1483	Tex35	-35950	BC026585	-	-	-	2810025M15Rik	-7721	-	-	-	-
chr1	157142130	157147130	chr1	157402130	157407130	14	int_1484	Tex35	-35950	BC026585	-	-	-	2810025M15Rik	-7721	-	-	-	-
chr1	157157130	157162130	chr1	157402130	157407130	13	int_1485	Tex35	-50950	-	-	-	-	2810025M15Rik	-7721	-	-	-	-
chr1	157402130	157407130	chr1	157572130	157577130	14	int_1486	2810025M15Rik	-7721	-	-	-	-	Sec16b	43461	-	-	-	-
chr1	157412130	157417130	chr1	157587130	157592130	19	int_1487	Rasal2	-2035	2810025M15Rik	BC026585	-	-	Sec16b	43461	-	-	-	-
chr1	157417130	157422130	chr1	157567130	157572130	14	int_1488	Rasal2	-7035	2810025M15Rik	BC026585	-	-	Sec16b	43461	-	-	-	-
chr1	157417130	157422130	chr1	157572130	157577130	16	int_1489	Rasal2	-7035	2810025M15Rik	BC026585	-	-	Sec16b	43461	-	-	-	-
chr1	157422130	157427130	chr1	157567130	157572130	16	int_1490	Rasal2	-12035	-	Rasal2	-	-	Sec16b	48461	-	-	-	-
chr1	157427130	157432130	chr1	157567130	157572130	14	int_1491	Rasal2	-17035	-	-	-	-	Sec16b	48461	-	-	-	-
chr1	157437130	157442130	chr1	157567130	157572130	20	int_1492	BC026585	-18951	-	Rasal2	-	-	Sec16b	48461	-	-	-	-
chr1	157452130	157457130	chr1	157572130	157577130	16	int_1493	BC026585	-3951	-	-	-	-	Sec16b	63461	-	-	-	-
chr1	157857130	157862130	chr1	157877130	157882130	27	int_1494	Sec16b	333461	-	-	-	-	Sec16b	353461	-	-	-	-
chr1	157867130	157872130	chr1	157877130	157882130	43	int_1495	Sec16b	343461	-	-	-	-	Sec16b	353461	-	-	-	-
chr1	157887130	157892130	chr1	158155130	158160130	12	int_1496	Sec16b	363461	-	-	-	-	Brinp2	223630	-	-	-	-
chr1	157887130	157892130	chr1	158160130	158165130	13	int_1497	Sec16b	363461	-	-	-	-	Brinp2	223630	-	-	-	-
chr1	157887130	157892130	chr1	158170130	158175130	15	int_1498	Sec16b	363461	-	-	-	-	Brinp2	198630	-	-	-	-
chr1	157887130	157892130	chr1	158175130	158180130	13	int_1499	Sec16b	363461	-	-	-	-	Brinp2	193630	Astn1	-	-	-
chr1	157942130	157947130	chr1	158130130	158135130	19	int_1500	Brinp2	411630	-	-	-	-	Brinp2	183630	-	-	-	-
chr1	157952130	157957130	chr1	158130130	158135130	17	int_1501	Brinp2	401630	-	-	-	-	Brinp2	178630	-	-	-	-
chr1	158670131	158675131	chr1	159015131	159020131	25	int_1502	Mir488	167007	-	-	-	-	Pappa2	159807	-	-	-	-
chr1	158680131	158685131	chr1	158795131	158800131	16	int_1503	Mir488	177007	-	-	-	-	Pappa2	149807	-	-	-	-
chr1	158680131	158685131	chr1	158805131	158810131	15	int_1504	Mir488	177007	-	-	-	-	Pappa2	129807	-	-	-	-
chr1	158680131	158685131	chr1	158825131	158830131	12	int_1505	Mir488	177007	-	-	-	-	Pappa2	119807	-	-	-	-
chr1	158680131	158685131	chr1	158835131	158840131	14	int_1506	Mir488	177007	-	-	-	-	Pappa2	114807	-	-	-	-
chr1	158680131	158685131	chr1	158840131	158845131	17	int_1507	Mir488	177007	-	-	-	-	Pappa2	54807	-	-	-	-
chr1	158680131	158685131	chr1	158990131	158995131	14	int_1508	Mir488	177007	-	-	-	-	Pappa2	39807	-	-	-	-
chr1	158680131	158685131	chr1	159000131	159005131	13	int_1509	Mir488	177007	-	-	-	-	Pappa2	24807	-	-	-	-
chr1	158680131	158685131	chr1	159005131	159010131	25	int_1510	Mir488	177007	-	-	-	-	Pappa2	-10193	-	-	-	-
chr1	158680131	158685131	chr1	159010131	159015131	21	int_1511	Mir488	177007	-	-	-	-	Pappa2	-15193	-	-	-	-
chr1	158865131	158870131	chr1	158980131	158985131	30	int_1512	Pappa2	89807	-	-	-	-	Pappa2	-25193	-	-	-	-
chr1	158865131	158870131	chr1	158985131	158990131	27	int_1513	Pappa2	89807	-	-	-	-	Pappa2	-25193	-	-	-	-
chr1	158865131	158870131	chr1	158990131	158995131	23	int_1514	Pappa2	89807	-	-	-	-	Pappa2	-30193	-	-	-	-
chr1	158865131	158870131	chr1	158995131	159000131	31	int_1515	Pappa2	89807	-	-	-	-	Pappa2	-35193	-	-	-	-
chr1	158865131	158870131	chr1	159000131	159005131	27	int_1516	Pappa2	89807	-	-	-	-	Pappa2	-35193	-	-	-	-
chr1	158865131	158870131	chr1	159005131	159010131	36	int_1517	Pappa2	89807	-	-	-	-	Pappa2	-35193	-	-	-	-
chr1	158865131	158870131	chr1	159010131	159015131	24	int_1518	Pappa2	89807	-	-	-	-	Pappa2	-40193	-	-	-	-
chr1	158870131	158875131	chr1	158900131	158905131	37	int_1519	Pappa2	84807	-	-	-	-	Pappa2	-40193	-	-	-	-
chr1	158870131	158875131	chr1	158915131	158920131	47	int_1520	Pappa2	84807	-	-	-	-	Pappa2	-45193	-	-	-	-
chr1	158870131	158875131	chr1	158930131	158935131	26	int_1521	Pappa2	84807	-	-	-	-	Pappa2	-45193	-	-	-	-
chr1	158870131	158875131	chr1	158965131	158970131	31	int_1522	Pappa2	84807	-	-	-	-	Pappa2	-45193	-	-	-	-
chr1	158870131	158875131	chr1	158970131	158975131	25	int_1523	Pappa2	84807	-	-	-	-	Pappa2	-50193	-	-	-	-
chr1	158870131	158875131	chr1	158980131	158985131	21	int_1524	Pappa2	84807	-	-	-	-	Pappa2	-50193	-	-	-	-
chr1	158870131	158875131	chr1	158990131	158995131	22	int_1525	Pappa2	84807	-	-	-	-	Pappa2	-50193	-	-	-	-
chr1	158870131	158875131	chr1	158995131	159000131	28	int_1526	Pappa2	84807	-	-	-	-	Pappa2	-55193	-	-	-	-
chr1	158870131	158875131	chr1	159000131	159005131	28	int_1527	Pappa2	84807	-	-	-	-	Pappa2	-55193	-	-	-	-
chr1	158870131	158875131	chr1	159005131	159010131	34	int_1528	Pappa2	84807	-	-	-	-	Pappa2	-60193	-	-	-	-
chr1	159345131	159350131	chr1	159355131	159360131	66	int_1529	Mir1843b	7274	-	-	-	-	Mir1843b	17274	-	-	-	-
chr1	159345131	159350131	chr1	159365131	159370131	58	int_1530	Mir1843b	7274	-	-	-	-	Mir1843b	27274	-	-	-	-
chr1	159355131	159360131	chr1	159370131	159375131	43	int_1531	Mir1843b	17274	-	-	-	-	Mir1843b	32274	-	-	-	-
chr1	162120131	162125131	chr1	162305131	162310131	15	int_1532	Dnm3os	-94991	Dnm3os	-	-	-	Mir214	84264	Dnm3os	-	-	-
chr1	162125131	162130131	chr1	162305131	162310131	16	int_1533	Dnm3os	-89991	Dnm3os	-	-	-	Mir214	84264	Dnm3os	-	-	-
chr1	162135131	162140131	chr1	162305131	162310131	13	int_1534	Dnm3os	-79991	Prrc2c	Prrc2c	-	-	Mir214	84264	Dnm3os	-	-	-
chr1	162140131	162145131	chr1	162305131	162310131	16	int_1535	Dnm3os	-74991	2810442N19Rik	-	-	-	Mir214	84264	Dnm3os	-	-	-
chr1	162880131	162885131	chr1	163125131	163130131	15	int_1536	Fmo2	16081	-	-	-	-	Mroh9	-16961	-	-	-	-
chr1	162960131	162965131	chr1	163110131	163115131	19	int_1537	Fmo3	21860	-	-	-	-	Mroh9	-26961	-	Gorab	-	-
chr1	162965131	162970131	chr1	163100131	163105131	20	int_1538	Fmo3	16860	-	-	-	-	Mroh9	-41961	Kifap3	Gorab	-	-
chr1	163160131	163165131	chr1	163175131	163180131	62	int_1539	Mroh9	-76961	-	-	-	-	Mroh9	-91961	-	-	-	-
chr1	163895131	163900131	chr1	164240131	164245131	19	int_1540	Scyl3	-31468	Fmo6	Gorab	hs1442|POS|limb;genitaltubercle;	-	Slc19a2	-6414	-	-	-	-
chr1	163895131	163900131	chr1	164245131	164250131	17	int_1541	Scyl3	-31468	Fmo6	Gorab	hs1442|POS|limb;genitaltubercle;	-	Slc19a2	-6414	-	-	-	-
chr1	163895131	163900131	chr1	164255131	164260131	16	int_1542	Scyl3	-31468	Fmo6	Gorab	hs1442|POS|limb;genitaltubercle;	-	Slc19a2	-1414	-	-	-	-
chr1	163895131	163900131	chr1	164260131	164265131	15	int_1543	Scyl3	-31468	Fmo6	Gorab	hs1442|POS|limb;genitaltubercle;	-	Slc19a2	8586	-	-	-	-
chr1	163895131	163900131	chr1	164265131	164270131	13	int_1544	Scyl3	-31468	Fmo6	Gorab	hs1442|POS|limb;genitaltubercle;	-	Ccdc181	-12966	-	-	-	-
chr1	163900131	163905131	chr1	164240131	164245131	15	int_1545	Scyl3	-26468	-	-	-	-	Ccdc181	-12966	-	-	-	-
chr1	163900131	163905131	chr1	164260131	164265131	12	int_1546	Scyl3	-26468	-	-	-	-	Ccdc181	-7966	-	-	-	-
chr1	164285131	164290131	chr1	164595131	164600131	15	int_1547	Ccdc181	12034	-	-	-	-	Atp1b1	-139276	-	-	-	-
chr1	164290131	164295131	chr1	164595131	164600131	18	int_1548	Blzf1	14853	Sft2d2	-	-	-	Atp1b1	-139276	-	-	-	-
chr1	164470131	164475131	chr1	164595131	164600131	12	int_1549	Atp1b1	-14276	Atp1b1	Atp1b1	-	-	Atp1b1	-139276	-	-	-	-
chr1	164480131	164485131	chr1	164595131	164600131	21	int_1550	Atp1b1	-24276	Dpt	-	-	-	Atp1b1	-139276	-	-	-	-
chr1	164490131	164495131	chr1	164595131	164600131	14	int_1551	Atp1b1	-34276	-	Dpt	-	-	Atp1b1	-139276	-	-	-	-
chr1	166235131	166240131	chr1	166825131	166830131	12	int_1552	Mael	1113	-	-	-	-	Fmo9	-145786	-	-	-	-
chr1	166235131	166240131	chr1	167055131	167060131	12	int_1553	Mael	1113	-	-	-	-	Fam78b	51215	-	-	-	-
chr1	166240131	166245131	chr1	167050131	167055131	12	int_1554	Mael	-3887	-	-	-	-	Fam78b	51215	-	-	-	-
chr1	166245131	166250131	chr1	167050131	167055131	16	int_1555	Ildr2	-6507	-	-	-	-	Fam78b	51215	-	-	-	-
chr1	166250131	166255131	chr1	167050131	167055131	14	int_1556	Ildr2	-1507	-	-	-	-	Fam78b	56215	-	-	-	-
chr1	167690131	167695131	chr1	168080131	168085131	12	int_1557	Lmx1a	3074	-	-	-	-	Lmx1a	183074	-	-	-	-
chr1	167690131	167695131	chr1	168085131	168090131	17	int_1558	Lmx1a	3074	-	-	-	-	Lmx1a	198074	-	-	-	-
chr1	167695131	167700131	chr1	167935131	167940131	14	int_1559	Lmx1a	8074	-	-	-	-	Lmx1a	203074	-	-	-	-
chr1	167695131	167700131	chr1	168080131	168085131	17	int_1560	Lmx1a	8074	-	-	-	-	Lmx1a	213074	-	-	-	-
chr1	167695131	167700131	chr1	168085131	168090131	12	int_1561	Lmx1a	8074	-	-	-	-	Lmx1a	218074	-	-	-	-
chr1	167700131	167705131	chr1	168080131	168085131	19	int_1562	Lmx1a	13074	-	-	-	-	Lmx1a	228074	-	-	-	-
chr1	167705131	167710131	chr1	167930131	167935131	13	int_1563	Lmx1a	18074	-	-	-	-	Lmx1a	233074	-	-	-	-
chr1	167705131	167710131	chr1	167975131	167980131	17	int_1564	Lmx1a	18074	-	-	-	-	Lmx1a	243074	-	-	-	-
chr1	167705131	167710131	chr1	168080131	168085131	30	int_1565	Lmx1a	18074	-	-	-	-	Lmx1a	243074	-	-	-	-
chr1	167710131	167715131	chr1	167870131	167875131	13	int_1566	Lmx1a	23074	-	-	-	-	Lmx1a	243074	-	-	-	-
chr1	167710131	167715131	chr1	167885131	167890131	15	int_1567	Lmx1a	23074	-	-	-	-	Lmx1a	243074	-	-	-	-
chr1	167710131	167715131	chr1	167890131	167895131	14	int_1568	Lmx1a	23074	-	-	-	-	Lmx1a	248074	-	-	-	-
chr1	167710131	167715131	chr1	167900131	167905131	14	int_1569	Lmx1a	23074	-	-	-	-	Lmx1a	248074	-	-	-	-
chr1	167710131	167715131	chr1	167905131	167910131	16	int_1570	Lmx1a	23074	-	-	-	-	Lmx1a	258074	-	-	-	-
chr1	167710131	167715131	chr1	167915131	167920131	13	int_1571	Lmx1a	23074	-	-	-	-	Lmx1a	288074	-	-	-	-
chr1	167710131	167715131	chr1	167920131	167925131	16	int_1572	Lmx1a	23074	-	-	-	-	Pbx1	359538	-	-	-	-
chr1	167710131	167715131	chr1	167930131	167935131	12	int_1573	Lmx1a	23074	-	-	-	-	Pbx1	354538	-	-	-	-
chr1	167710131	167715131	chr1	167935131	167940131	15	int_1574	Lmx1a	23074	-	-	-	-	Pbx1	349538	-	-	-	-
chr1	167710131	167715131	chr1	167945131	167950131	14	int_1575	Lmx1a	23074	-	-	-	-	Pbx1	349538	-	-	-	-
chr1	167710131	167715131	chr1	168075131	168080131	19	int_1576	Lmx1a	23074	-	-	-	-	Pbx1	349538	-	-	-	-
chr1	167710131	167715131	chr1	168080131	168085131	26	int_1577	Lmx1a	23074	-	-	-	-	Pbx1	349538	-	-	-	-
chr1	167710131	167715131	chr1	168085131	168090131	20	int_1578	Lmx1a	23074	-	-	-	-	Pbx1	349538	-	-	-	-
chr1	167725131	167730131	chr1	168080131	168085131	13	int_1579	Lmx1a	38074	-	-	-	-	Pbx1	349538	-	-	-	-
chr1	167740131	167745131	chr1	168080131	168085131	12	int_1580	Lmx1a	53074	-	-	-	-	Pbx1	349538	-	-	-	-
chr1	167780131	167785131	chr1	167930131	167935131	15	int_1581	Lmx1a	93074	-	-	-	-	Pbx1	349538	-	-	-	-
chr1	167785131	167790131	chr1	167930131	167935131	18	int_1582	Lmx1a	98074	-	-	-	-	Pbx1	344538	-	-	-	-
chr1	167930131	167935131	chr1	168070131	168075131	14	int_1583	Lmx1a	243074	-	-	-	-	Pbx1	344538	-	-	-	-
chr1	167935131	167940131	chr1	168080131	168085131	24	int_1584	Lmx1a	248074	-	-	-	-	Pbx1	344538	-	-	-	-
chr1	168080131	168085131	chr1	168255131	168260131	12	int_1585	Pbx1	349538	-	-	-	-	Pbx1	194538	Pbx1	Pbx1	-	-
chr1	168085131	168090131	chr1	168305131	168310131	24	int_1586	Pbx1	344538	-	-	-	-	Pbx1	194538	Pbx1	Pbx1	-	-
chr1	168090131	168095131	chr1	168235131	168240131	18	int_1587	Pbx1	339538	-	-	-	-	Pbx1	194538	Pbx1	Pbx1	-	-
chr1	168090131	168095131	chr1	168240131	168245131	22	int_1588	Pbx1	339538	-	-	-	-	Pbx1	189538	Pbx1	Pbx1	-	-
chr1	168090131	168095131	chr1	168245131	168250131	23	int_1589	Pbx1	339538	-	-	-	-	Pbx1	184538	-	Pbx1	-	-
chr1	168090131	168095131	chr1	168250131	168255131	23	int_1590	Pbx1	339538	-	-	-	-	Pbx1	179538	-	-	-	-
chr1	168090131	168095131	chr1	168295131	168300131	19	int_1591	Pbx1	339538	-	-	-	-	Pbx1	174538	-	Pbx1	-	-
chr1	168095131	168100131	chr1	168235131	168240131	14	int_1592	Pbx1	334538	-	-	-	-	Pbx1	134538	-	-	hs1144|POS|heart;	-
chr1	168110131	168115131	chr1	168235131	168240131	14	int_1593	Pbx1	319538	-	-	-	-	Pbx1	124538	-	-	-	-
chr1	169140131	169145131	chr1	169275131	169280131	17	int_1594	Nuf2	388833	-	-	-	-	Nuf2	258833	-	-	-	-
chr1	169145131	169150131	chr1	169270131	169275131	16	int_1595	Nuf2	383833	-	-	-	-	Nuf2	258833	-	-	-	-
chr1	169150131	169155131	chr1	169270131	169275131	20	int_1596	Nuf2	378833	-	-	-	-	Nuf2	258833	-	-	-	-
chr1	169150131	169155131	chr1	169275131	169280131	19	int_1597	Nuf2	378833	-	-	-	-	Nuf2	253833	-	-	-	-
chr1	169155131	169160131	chr1	169280131	169285131	23	int_1598	Nuf2	373833	Pbx1	-	-	-	Nuf2	253833	-	-	-	-
chr1	169160131	169165131	chr1	169270131	169275131	20	int_1599	Nuf2	368833	-	-	-	-	Nuf2	253833	-	-	-	-
chr1	169165131	169170131	chr1	169275131	169280131	20	int_1600	Nuf2	363833	-	-	-	-	Nuf2	248833	-	-	-	chr1:169280721-169281545
chr1	169275131	169280131	chr1	169285131	169290131	69	int_1601	Nuf2	253833	-	-	-	-	Nuf2	243833	-	-	-	-
chr1	169340131	169345131	chr1	169590131	169595131	16	int_1602	Nuf2	188833	-	-	hs1185|POS|limb;	chr1:169344941-169345254	Nuf2	-61167	-	-	-	chr1:169589372-169592450
chr1	169615131	169620131	chr1	169835131	169840131	16	int_1603	Rgs5	-37869	-	-	-	chr1:169618105-169620279	Rgs4	-64989	1700084C01Rik	-	-	-
chr1	169620131	169625131	chr1	169810131	169815131	17	int_1604	Rgs5	-32869	-	-	-	chr1:169624201-169631629	Rgs4	-89989	-	-	-	-
chr1	169620131	169625131	chr1	169835131	169840131	16	int_1605	Rgs5	-32869	-	-	-	chr1:169624201-169631629	Rgs4	-89989	-	-	-	-
chr1	169620131	169625131	chr1	169840131	169845131	15	int_1606	Rgs5	-32869	-	-	-	chr1:169624201-169631629	1700084C01Rik	-86307	-	-	-	chr1:169845112-169845963
chr1	169865131	169870131	chr1	170360131	170365131	14	int_1607	1700084C01Rik	-61307	-	-	-	chr1:169864016-169865143	1700015E13Rik	38771	-	-	-	chr1:170346159-170348557
chr1	169870131	169875131	chr1	170360131	170365131	15	int_1608	1700084C01Rik	-56307	-	-	-	chr1:169872670-169872969	1700015E13Rik	38771	-	-	-	chr1:170346159-170348557
chr1	169975131	169980131	chr1	170355131	170360131	13	int_1609	3110045C21Rik	8223	-	-	-	chr1:169976132-169977137	1700015E13Rik	43771	-	-	-	-
chr1	169985131	169990131	chr1	170355131	170360131	15	int_1610	3110045C21Rik	18223	-	-	-	chr1:169988479-169989501	1700015E13Rik	48771	-	-	-	chr1:170359527-170360133
chr1	170130131	170135131	chr1	170360131	170365131	17	int_1611	Uap1	42333	-	-	-	-	1700015E13Rik	48771	-	-	-	chr1:170359527-170360133
chr1	170135131	170140131	chr1	170355131	170360131	13	int_1612	Uap1	37333	-	-	-	-	1700015E13Rik	48771	-	-	-	chr1:170359527-170360133
chr1	170140131	170145131	chr1	170350131	170355131	16	int_1613	Uap1	32333	-	-	-	chr1:170143929-170145348	1700015E13Rik	48771	-	-	-	chr1:170359527-170360133
chr1	170140131	170145131	chr1	170355131	170360131	17	int_1614	Uap1	32333	-	-	-	chr1:170143929-170145348	1700015E13Rik	48771	-	-	-	chr1:170359527-170360133
chr1	170140131	170145131	chr1	170360131	170365131	17	int_1615	Uap1	32333	-	-	-	chr1:170143929-170145348	1700015E13Rik	48771	-	-	-	chr1:170359527-170360133
chr1	170145131	170150131	chr1	170345131	170350131	13	int_1616	Uap1	27333	-	-	-	chr1:170145436-170146953	1700015E13Rik	48771	-	-	-	chr1:170359527-170360133
chr1	170145131	170150131	chr1	170355131	170360131	26	int_1617	Uap1	27333	-	-	-	chr1:170145436-170146953	1700015E13Rik	48771	-	-	-	chr1:170359527-170360133
chr1	170145131	170150131	chr1	170360131	170365131	30	int_1618	Uap1	27333	-	-	-	chr1:170145436-170146953	1700015E13Rik	48771	-	-	-	chr1:170359527-170360133
chr1	170150131	170155131	chr1	170355131	170360131	17	int_1619	Uap1	22333	-	-	-	-	1700015E13Rik	48771	-	-	-	chr1:170359527-170360133
chr1	170150131	170155131	chr1	170360131	170365131	20	int_1620	Uap1	22333	-	-	-	-	1700015E13Rik	53771	-	-	-	chr1:170361104-170362974
chr1	170160131	170165131	chr1	170355131	170360131	15	int_1621	Uap1	12333	Sh2d1b2	-	-	chr1:170160372-170161772	1700015E13Rik	53771	-	-	-	chr1:170361104-170362974
chr1	170160131	170165131	chr1	170360131	170365131	16	int_1622	Uap1	12333	Sh2d1b2	-	-	chr1:170160372-170161772	1700015E13Rik	53771	-	-	-	chr1:170361104-170362974
chr1	170170131	170175131	chr1	170345131	170350131	15	int_1623	Uap1	2333	-	-	-	chr1:170170537-170172867	1700015E13Rik	53771	-	-	-	chr1:170361104-170362974
chr1	170170131	170175131	chr1	170360131	170365131	28	int_1624	Uap1	2333	-	-	-	chr1:170170537-170172867	1700015E13Rik	53771	-	-	-	chr1:170361104-170362974
chr1	170175131	170180131	chr1	170360131	170365131	20	int_1625	Uap1	-2667	-	-	-	chr1:170177014-170177255	1700015E13Rik	53771	-	-	-	chr1:170361104-170362974
chr1	170240131	170245131	chr1	170360131	170365131	28	int_1626	Sh2d1b2	9761	-	-	-	-	1700015E13Rik	53771	-	-	-	chr1:170361104-170362974
chr1	170250131	170255131	chr1	170355131	170360131	25	int_1627	Sh2d1b2	19761	-	-	-	-	1700015E13Rik	53771	-	-	-	chr1:170361104-170362974
chr1	170255131	170260131	chr1	170355131	170360131	29	int_1628	Sh2d1b1	-19692	-	-	-	chr1:170257173-170259358	1700015E13Rik	53771	-	-	-	chr1:170361104-170362974
chr1	170310131	170315131	chr1	170355131	170360131	55	int_1629	1700015E13Rik	3771	-	-	-	chr1:170313938-170314690	1700015E13Rik	53771	-	-	-	chr1:170361104-170362974
chr1	170355131	170360131	chr1	170840131	170845131	13	int_1630	1700015E13Rik	48771	-	-	-	chr1:170359527-170360133	Atf6	35140	-	-	-	chr1:170834844-170837486
chr1	170360131	170365131	chr1	170830131	170835131	12	int_1631	1700015E13Rik	53771	-	-	-	chr1:170361104-170362974	Atf6	30140	-	-	-	chr1:170837591-170839835
chr1	170360131	170365131	chr1	170835131	170840131	18	int_1632	1700015E13Rik	53771	-	-	-	chr1:170361104-170362974	Atf6	25140	-	Atf6	-	chr1:170840665-170842195
chr1	170360131	170365131	chr1	170840131	170845131	19	int_1633	1700015E13Rik	53771	-	-	-	chr1:170361104-170362974	Atf6	25140	-	Atf6	-	chr1:170840665-170842195
chr1	170360131	170365131	chr1	170845131	170850131	15	int_1634	1700015E13Rik	53771	-	-	-	chr1:170361104-170362974	Atf6	20140	Atf6	Atf6	-	-
chr1	170360131	170365131	chr1	171000131	171005131	13	int_1635	1700015E13Rik	53771	-	-	-	chr1:170361104-170362974	Fcgr4	-16294	-	-	-	-
chr1	170360131	170365131	chr1	171015131	171020131	13	int_1636	1700015E13Rik	53771	-	-	-	chr1:170361104-170362974	Fcgr4	-1294	-	-	-	chr1:171015912-171017879
chr1	170360131	170365131	chr1	171270131	171275131	16	int_1637	1700015E13Rik	53771	-	-	-	chr1:170361104-170362974	B4galt3	2304	-	Ppox	-	chr1:171272765-171275322
chr1	170360131	170365131	chr1	171285131	171290131	12	int_1638	1700015E13Rik	53771	-	-	-	chr1:170361104-170362974	Usp21	330	-	-	-	-
chr1	171460131	171465131	chr1	171835131	171840131	13	int_1639	F11r	25071	-	F11r	-	-	Cd84	-2065	-	-	-	-
chr1	171460131	171465131	chr1	171840131	171845131	13	int_1640	F11r	25071	-	F11r	-	-	Cd84	2935	Cd48	-	-	-
chr1	171460131	171465131	chr1	171845131	171850131	21	int_1641	F11r	25071	-	F11r	-	-	Cd84	7935	Cd48	-	-	-
chr1	171460131	171465131	chr1	171850131	171855131	22	int_1642	F11r	25071	-	F11r	-	-	Cd84	12935	-	-	-	-
chr1	171460131	171465131	chr1	171855131	171860131	17	int_1643	F11r	25071	-	F11r	-	-	Cd84	17935	-	-	-	-
chr1	171460131	171465131	chr1	171865131	171870131	20	int_1644	F11r	25071	-	F11r	-	-	Cd84	27935	-	-	-	-
chr1	171460131	171465131	chr1	171870131	171875131	13	int_1645	F11r	25071	-	F11r	-	-	Cd84	32935	-	-	-	-
chr1	171460131	171465131	chr1	171880131	171885131	12	int_1646	F11r	25071	-	F11r	-	-	Slamf6	-34905	-	-	-	-
chr1	172145131	172150131	chr1	172185131	172190131	15	int_1647	Dcaf8	-383	-	-	-	-	Pea15a	19150	-	-	-	-
chr1	172180131	172185131	chr1	172190131	172195131	54	int_1648	Pea15a	24150	-	-	-	-	Pea15a	14150	-	Pea15a	-	-
chr1	172215131	172220131	chr1	172515131	172520131	18	int_1649	Casq1	2264	-	Casq1	-	-	Cfap45	-3498	Tagln2	-	-	-
chr1	172215131	172220131	chr1	172520131	172525131	18	int_1650	Casq1	2264	-	Casq1	-	-	Cfap45	-3498	Tagln2	-	-	-
chr1	172220131	172225131	chr1	172515131	172520131	18	int_1651	Casq1	-2736	-	Dcaf8	-	-	Cfap45	-3498	Tagln2	-	-	-
chr1	172220131	172225131	chr1	172520131	172525131	14	int_1652	Casq1	-2736	-	Dcaf8	-	-	Cfap45	-3498	Tagln2	-	-	-
chr1	172225131	172230131	chr1	172520131	172525131	13	int_1653	Casq1	-7736	-	-	-	-	Cfap45	-3498	Tagln2	-	-	-
chr1	172230131	172235131	chr1	172515131	172520131	12	int_1654	Casq1	-12736	-	-	-	-	Cfap45	-3498	Tagln2	-	-	-
chr1	172250131	172255131	chr1	172515131	172520131	17	int_1655	Atp1a4	5793	-	-	-	-	Cfap45	1502	Tagln2	Tagln2	-	-
chr1	172260131	172265131	chr1	172520131	172525131	13	int_1656	Atp1a4	-4207	-	-	-	-	Cfap45	1502	Tagln2	Tagln2	-	-
chr1	172280131	172285131	chr1	172515131	172520131	19	int_1657	Atp1a2	15433	-	-	-	-	Cfap45	1502	Tagln2	Tagln2	-	-
chr1	172285131	172290131	chr1	172515131	172520131	15	int_1658	Atp1a2	10433	-	-	-	-	Cfap45	1502	Tagln2	Tagln2	-	-
chr1	172815131	172820131	chr1	172910131	172915131	22	int_1659	Apcs	77423	-	-	-	-	Apcs	-12577	Aim2	-	-	-
chr1	172815131	172820131	chr1	172920131	172925131	15	int_1660	Apcs	77423	-	-	-	-	Apcs	-17577	-	-	-	-
chr1	172835131	172840131	chr1	172905131	172910131	35	int_1661	Apcs	57423	-	-	-	-	Apcs	-17577	-	-	-	-
chr1	172835131	172840131	chr1	172910131	172915131	34	int_1662	Apcs	57423	-	-	-	-	Apcs	-27577	-	-	-	-
chr1	172835131	172840131	chr1	172920131	172925131	28	int_1663	Apcs	57423	-	-	-	-	Apcs	-27577	-	-	-	-
chr1	172835131	172840131	chr1	172925131	172930131	25	int_1664	Apcs	57423	-	-	-	-	Olfr16	-29136	Apcs	-	-	-
chr1	172835131	172840131	chr1	172940131	172945131	32	int_1665	Apcs	57423	-	-	-	-	Olfr16	-14136	-	-	-	-
chr1	172835131	172840131	chr1	172955131	172960131	28	int_1666	Apcs	57423	-	-	-	-	Olfr16	864	-	-	-	-
chr1	173030131	173035131	chr1	173150131	173155131	27	int_1667	Olfr16	75864	-	-	-	-	Olfr1408	-11416	-	-	-	-
chr1	173030131	173035131	chr1	173180131	173185131	21	int_1668	Olfr16	75864	-	-	-	-	Olfr1408	-11416	-	-	-	-
chr1	173030131	173035131	chr1	173200131	173205131	27	int_1669	Olfr16	75864	-	-	-	-	Olfr1408	-16416	-	-	-	-
chr1	173035131	173040131	chr1	173140131	173145131	21	int_1670	Olfr16	80864	-	-	-	-	Olfr1408	-21416	-	-	-	-
chr1	173035131	173040131	chr1	173175131	173180131	23	int_1671	Olfr16	80864	-	-	-	-	Olfr1408	-21416	-	-	-	-
chr1	173040131	173045131	chr1	173140131	173145131	32	int_1672	Olfr16	85864	-	-	-	-	Olfr1408	-21416	-	-	-	-
chr1	173040131	173045131	chr1	173145131	173150131	29	int_1673	Olfr16	85864	-	-	-	-	Olfr1408	-21416	-	-	-	-
chr1	173040131	173045131	chr1	173150131	173155131	45	int_1674	Olfr16	85864	-	-	-	-	Olfr1408	-21416	-	-	-	-
chr1	173040131	173045131	chr1	173165131	173170131	19	int_1675	Olfr16	85864	-	-	-	-	Olfr1408	-21416	-	-	-	-
chr1	173040131	173045131	chr1	173170131	173175131	31	int_1676	Olfr16	85864	-	-	-	-	Olfr1406	16873	-	-	-	-
chr1	173040131	173045131	chr1	173180131	173185131	33	int_1677	Olfr16	85864	-	-	-	-	Olfr1406	11873	-	-	-	-
chr1	173040131	173045131	chr1	173185131	173190131	16	int_1678	Olfr16	85864	-	-	-	-	Olfr1406	6873	-	-	-	-
chr1	173040131	173045131	chr1	173190131	173195131	18	int_1679	Olfr16	85864	-	-	-	-	Olfr1406	1873	-	-	-	-
chr1	173040131	173045131	chr1	173195131	173200131	25	int_1680	Olfr16	85864	-	-	-	-	Olfr1406	1873	-	-	-	-
chr1	173045131	173050131	chr1	173150131	173155131	30	int_1681	Olfr1408	83584	-	-	-	-	Olfr1406	1873	-	-	-	-
chr1	173045131	173050131	chr1	173180131	173185131	16	int_1682	Olfr1408	83584	-	-	-	-	Olfr1406	1873	-	-	-	-
chr1	173045131	173050131	chr1	173200131	173205131	16	int_1683	Olfr1408	83584	-	-	-	-	Olfr1406	1873	-	-	-	-
chr1	173050131	173055131	chr1	173150131	173155131	29	int_1684	Olfr1408	78584	-	-	-	-	Olfr1406	-3127	-	-	-	-
chr1	173050131	173055131	chr1	173180131	173185131	17	int_1685	Olfr1408	78584	-	-	-	-	Olfr1406	-8127	-	-	-	-
chr1	173055131	173060131	chr1	173150131	173155131	25	int_1686	Olfr1408	73584	-	-	-	-	Olfr218	-5726	-	-	-	-
chr1	173055131	173060131	chr1	173180131	173185131	23	int_1687	Olfr1408	73584	-	-	-	-	Olfr218	-726	-	-	-	-
chr1	173060131	173065131	chr1	173200131	173205131	21	int_1688	Olfr1408	68584	-	-	-	-	Olfr218	-726	-	-	-	-
chr1	173065131	173070131	chr1	173150131	173155131	21	int_1689	Olfr1408	63584	-	-	-	-	Olfr218	-726	-	-	-	-
chr1	173225131	173230131	chr1	173245131	173250131	46	int_1690	Fcer1a	-402	-	-	-	-	Fcer1a	-20402	-	-	-	-
chr1	173275131	173280131	chr1	173405131	173410131	27	int_1691	Mptx2	125	-	-	-	-	Aim2	-17972	Cadm3	-	-	-
chr1	173275131	173280131	chr1	173425131	173430131	20	int_1692	Mptx2	125	-	-	-	-	Aim2	-12972	Cadm3	-	-	-
chr1	173290131	173295131	chr1	173400131	173405131	19	int_1693	Mptx2	-14875	-	-	-	-	Aim2	-12972	Cadm3	-	-	-
chr1	173290131	173295131	chr1	173405131	173410131	29	int_1694	Mptx2	-14875	-	-	-	-	Aim2	-12972	Cadm3	-	-	-
chr1	173290131	173295131	chr1	173410131	173415131	14	int_1695	Mptx2	-14875	-	-	-	-	Aim2	-7972	-	-	-	-
chr1	173290131	173295131	chr1	173425131	173430131	23	int_1696	Mptx2	-14875	-	-	-	-	Aim2	2028	-	Slamf9	-	-
chr1	173295131	173300131	chr1	173405131	173410131	23	int_1697	Mptx2	-19875	-	-	-	-	Aim2	7028	-	-	-	-
chr1	173405131	173410131	chr1	173420131	173425131	58	int_1698	Aim2	-12972	Cadm3	-	-	-	Aim2	7028	-	-	-	-
chr1	173405131	173410131	chr1	173425131	173430131	58	int_1699	Aim2	-12972	Cadm3	-	-	-	Aim2	7028	-	-	-	-
chr1	173745131	173750131	chr1	173945131	173950131	17	int_1700	AI607873	-5822	-	-	-	-	Ifi203	-4959	-	-	-	-
chr1	173755131	173760131	chr1	173945131	173950131	16	int_1701	Ifi204	9288	-	-	-	-	Ifi203	-4959	-	-	-	-
chr1	173945131	173950131	chr1	174270131	174275131	14	int_1702	Ifi203	-4959	-	-	-	-	Spta1	4856	-	-	-	-
chr1	173955131	173960131	chr1	174240131	174245131	29	int_1703	Ifi203	-14959	-	-	-	-	Spta1	29856	-	-	-	-
chr1	173955131	173960131	chr1	174245131	174250131	18	int_1704	Ifi203	-14959	-	-	-	-	Spta1	34856	-	-	-	-
chr1	173955131	173960131	chr1	174255131	174260131	21	int_1705	Ifi203	-14959	-	-	-	-	Olfr419	28345	-	-	-	-
chr1	173955131	173960131	chr1	174275131	174280131	20	int_1706	Ifi203	-14959	-	-	-	-	Olfr419	28345	-	-	-	-
chr1	173960131	173965131	chr1	174255131	174260131	12	int_1707	Ifi203	-19959	-	-	-	-	Olfr419	28345	-	-	-	-
chr1	173960131	173965131	chr1	174270131	174275131	13	int_1708	Ifi203	-19959	-	-	-	-	Olfr419	23345	-	-	-	-
chr1	173960131	173965131	chr1	174275131	174280131	14	int_1709	Ifi203	-19959	-	-	-	-	Olfr419	23345	-	-	-	-
chr1	173965131	173970131	chr1	174235131	174240131	14	int_1710	Ifi202b	15213	-	-	-	-	Olfr419	23345	-	-	-	-
chr1	173965131	173970131	chr1	174240131	174245131	19	int_1711	Ifi202b	15213	-	-	-	-	Olfr419	23345	-	-	-	-
chr1	173965131	173970131	chr1	174270131	174275131	15	int_1712	Ifi202b	15213	-	-	-	-	Olfr419	23345	-	-	-	-
chr1	173965131	173970131	chr1	174280131	174285131	14	int_1713	Ifi202b	15213	-	-	-	-	Olfr419	23345	-	-	-	-
chr1	173970131	173975131	chr1	174240131	174245131	12	int_1714	Ifi202b	10213	-	-	-	-	Olfr419	18345	-	-	-	-
chr1	173975131	173980131	chr1	174235131	174240131	15	int_1715	Ifi202b	5213	-	-	-	-	Olfr419	18345	-	-	-	-
chr1	173975131	173980131	chr1	174240131	174245131	15	int_1716	Ifi202b	5213	-	-	-	-	Olfr419	13345	-	-	-	-
chr1	173975131	173980131	chr1	174270131	174275131	12	int_1717	Ifi202b	5213	-	-	-	-	Olfr419	13345	-	-	-	-
chr1	173975131	173980131	chr1	174275131	174280131	12	int_1718	Ifi202b	5213	-	-	-	-	Olfr419	13345	-	-	-	-
chr1	173980131	173985131	chr1	174240131	174245131	22	int_1719	Ifi202b	213	-	-	-	-	Olfr419	13345	-	-	-	-
chr1	173980131	173985131	chr1	174270131	174275131	15	int_1720	Ifi202b	213	-	-	-	-	Olfr419	13345	-	-	-	-
chr1	173985131	173990131	chr1	174240131	174245131	24	int_1721	Ifi202b	-4787	-	-	-	-	Olfr419	13345	-	-	-	-
chr1	173985131	173990131	chr1	174245131	174250131	16	int_1722	Ifi202b	-4787	-	-	-	-	Olfr419	13345	-	-	-	-
chr1	174005131	174010131	chr1	174240131	174245131	16	int_1723	Ifi205	24124	-	-	-	-	Olfr419	13345	-	-	-	-
chr1	174010131	174015131	chr1	174240131	174245131	15	int_1724	Ifi205	19124	-	-	-	-	Olfr419	13345	-	-	-	-
chr1	174020131	174025131	chr1	174240131	174245131	12	int_1725	Ifi205	9124	-	-	-	-	Olfr419	13345	-	-	-	-
chr1	174025131	174030131	chr1	174245131	174250131	13	int_1726	Ifi205	4124	-	-	-	-	Olfr419	13345	-	-	-	-
chr1	174035131	174040131	chr1	174240131	174245131	15	int_1727	Olfr433	-4301	-	-	-	-	Olfr419	8345	-	-	-	-
chr1	174040131	174045131	chr1	174235131	174240131	15	int_1728	Olfr433	699	-	-	-	-	Olfr419	8345	-	-	-	-
chr1	174045131	174050131	chr1	174235131	174240131	15	int_1729	Olfr432	-2743	-	-	-	-	Olfr419	8345	-	-	-	-
chr1	174045131	174050131	chr1	174240131	174245131	28	int_1730	Olfr432	-2743	-	-	-	-	Olfr419	8345	-	-	-	-
chr1	174045131	174050131	chr1	174255131	174260131	15	int_1731	Olfr432	-2743	-	-	-	-	Olfr419	8345	-	-	-	-
chr1	174045131	174050131	chr1	174270131	174275131	21	int_1732	Olfr432	-2743	-	-	-	-	Olfr419	8345	-	-	-	-
chr1	174045131	174050131	chr1	174275131	174280131	18	int_1733	Olfr432	-2743	-	-	-	-	Olfr419	8345	-	-	-	-
chr1	174045131	174050131	chr1	174280131	174285131	12	int_1734	Olfr432	-2743	-	-	-	-	Olfr419	8345	-	-	-	-
chr1	174050131	174055131	chr1	174240131	174245131	20	int_1735	Olfr432	2257	-	-	-	-	Olfr419	8345	-	-	-	-
chr1	174050131	174055131	chr1	174255131	174260131	15	int_1736	Olfr432	2257	-	-	-	-	Olfr419	8345	-	-	-	-
chr1	174050131	174055131	chr1	174270131	174275131	18	int_1737	Olfr432	2257	-	-	-	-	Olfr419	8345	-	-	-	-
chr1	174055131	174060131	chr1	174220131	174225131	19	int_1738	Olfr432	7257	-	-	-	-	Olfr419	8345	-	-	-	-
chr1	174055131	174060131	chr1	174240131	174245131	18	int_1739	Olfr432	7257	-	-	-	-	Olfr419	8345	-	-	-	-
chr1	174055131	174060131	chr1	174245131	174250131	27	int_1740	Olfr432	7257	-	-	-	-	Olfr419	8345	-	-	-	-
chr1	174055131	174060131	chr1	174255131	174260131	16	int_1741	Olfr432	7257	-	-	-	-	Olfr419	8345	-	-	-	-
chr1	174055131	174060131	chr1	174290131	174295131	14	int_1742	Olfr432	7257	-	-	-	-	Olfr419	8345	-	-	-	-
chr1	174060131	174065131	chr1	174235131	174240131	14	int_1743	Olfr430	-6668	-	-	-	-	Olfr419	8345	-	-	-	-
chr1	174060131	174065131	chr1	174240131	174245131	16	int_1744	Olfr430	-6668	-	-	-	-	Olfr419	8345	-	-	-	-
chr1	174060131	174065131	chr1	174245131	174250131	12	int_1745	Olfr430	-6668	-	-	-	-	Olfr419	8345	-	-	-	-
chr1	174065131	174070131	chr1	174240131	174245131	28	int_1746	Olfr430	-1668	-	-	-	-	Olfr419	8345	-	-	-	-
chr1	174065131	174070131	chr1	174275131	174280131	20	int_1747	Olfr430	-1668	-	-	-	-	Olfr419	8345	-	-	-	-
chr1	174065131	174070131	chr1	174280131	174285131	12	int_1748	Olfr430	-1668	-	-	-	-	Olfr419	8345	-	-	-	-
chr1	174070131	174075131	chr1	174225131	174230131	17	int_1749	Olfr430	3332	-	-	-	-	Olfr419	8345	-	-	-	-
chr1	174070131	174075131	chr1	174240131	174245131	28	int_1750	Olfr430	3332	-	-	-	-	Olfr419	8345	-	-	-	-
chr1	174070131	174075131	chr1	174245131	174250131	16	int_1751	Olfr430	3332	-	-	-	-	Olfr419	8345	-	-	-	-
chr1	174070131	174075131	chr1	174275131	174280131	18	int_1752	Olfr430	3332	-	-	-	-	Olfr419	8345	-	-	-	-
chr1	174075131	174080131	chr1	174175131	174180131	34	int_1753	Olfr430	8332	-	-	-	-	Olfr419	3345	-	-	-	-
chr1	174075131	174080131	chr1	174220131	174225131	36	int_1754	Olfr430	8332	-	-	-	-	Olfr419	3345	-	-	-	-
chr1	174075131	174080131	chr1	174225131	174230131	31	int_1755	Olfr430	8332	-	-	-	-	Olfr419	3345	-	-	-	-
chr1	174075131	174080131	chr1	174230131	174235131	40	int_1756	Olfr430	8332	-	-	-	-	Olfr419	3345	-	-	-	-
chr1	174075131	174080131	chr1	174235131	174240131	44	int_1757	Olfr430	8332	-	-	-	-	Olfr419	3345	-	-	-	-
chr1	174075131	174080131	chr1	174240131	174245131	70	int_1758	Olfr430	8332	-	-	-	-	Olfr419	3345	-	-	-	-
chr1	174075131	174080131	chr1	174245131	174250131	27	int_1759	Olfr430	8332	-	-	-	-	Olfr419	3345	-	-	-	-
chr1	174075131	174080131	chr1	174250131	174255131	28	int_1760	Olfr430	8332	-	-	-	-	Olfr419	3345	-	-	-	-
chr1	174075131	174080131	chr1	174275131	174280131	22	int_1761	Olfr430	8332	-	-	-	-	Olfr419	3345	-	-	-	-
chr1	174075131	174080131	chr1	174280131	174285131	19	int_1762	Olfr430	8332	-	-	-	-	Olfr419	3345	-	-	-	-
chr1	174075131	174080131	chr1	174285131	174290131	22	int_1763	Olfr430	8332	-	-	-	-	Olfr419	-1655	-	-	-	-
chr1	174075131	174080131	chr1	174295131	174300131	29	int_1764	Olfr430	8332	-	-	-	-	Olfr419	-6655	-	-	-	-
chr1	174075131	174080131	chr1	174305131	174310131	22	int_1765	Olfr430	8332	-	-	-	-	Olfr419	-6655	-	-	-	-
chr1	174080131	174085131	chr1	174200131	174205131	15	int_1766	Olfr429	-6406	-	-	-	-	Olfr419	-6655	-	-	-	-
chr1	174080131	174085131	chr1	174205131	174210131	16	int_1767	Olfr429	-6406	-	-	-	-	Olfr419	-6655	-	-	-	-
chr1	174080131	174085131	chr1	174220131	174225131	21	int_1768	Olfr429	-6406	-	-	-	-	Olfr419	-6655	-	-	-	-
chr1	174080131	174085131	chr1	174225131	174230131	22	int_1769	Olfr429	-6406	-	-	-	-	Olfr419	-6655	-	-	-	-
chr1	174080131	174085131	chr1	174230131	174235131	23	int_1770	Olfr429	-6406	-	-	-	-	Olfr419	-6655	-	-	-	-
chr1	174080131	174085131	chr1	174235131	174240131	13	int_1771	Olfr429	-6406	-	-	-	-	Olfr419	-21655	-	-	-	-
chr1	174080131	174085131	chr1	174240131	174245131	30	int_1772	Olfr429	-6406	-	-	-	-	Olfr419	-21655	-	-	-	-
chr1	174080131	174085131	chr1	174245131	174250131	14	int_1773	Olfr429	-6406	-	-	-	-	Olfr419	-21655	-	-	-	-
chr1	174085131	174090131	chr1	174235131	174240131	18	int_1774	Olfr429	-1406	-	-	-	-	Olfr419	-21655	-	-	-	-
chr1	174085131	174090131	chr1	174240131	174245131	19	int_1775	Olfr429	-1406	-	-	-	-	Olfr419	-21655	-	-	-	-
chr1	174085131	174090131	chr1	174245131	174250131	15	int_1776	Olfr429	-1406	-	-	-	-	Olfr419	-21655	-	-	-	-
chr1	174085131	174090131	chr1	174255131	174260131	15	int_1777	Olfr429	-1406	-	-	-	-	Olfr419	-21655	-	-	-	-
chr1	174090131	174095131	chr1	174225131	174230131	19	int_1778	Olfr429	3594	-	-	-	-	Olfr419	-26655	-	-	-	-
chr1	174090131	174095131	chr1	174235131	174240131	15	int_1779	Olfr429	3594	-	-	-	-	Olfr419	-26655	-	-	-	-
chr1	174090131	174095131	chr1	174240131	174245131	22	int_1780	Olfr429	3594	-	-	-	-	Olfr419	-26655	-	-	-	-
chr1	174090131	174095131	chr1	174255131	174260131	16	int_1781	Olfr429	3594	-	-	-	-	Olfr419	-26655	-	-	-	-
chr1	174095131	174100131	chr1	174240131	174245131	27	int_1782	Olfr427	-1828	-	-	-	-	Olfr419	-26655	-	-	-	-
chr1	174105131	174110131	chr1	174225131	174230131	19	int_1783	Olfr427	8172	-	-	-	-	Olfr419	-26655	-	-	-	-
chr1	174105131	174110131	chr1	174240131	174245131	34	int_1784	Olfr427	8172	-	-	-	-	Olfr419	-26655	-	-	-	-
chr1	174125131	174130131	chr1	174240131	174245131	19	int_1785	Olfr424	-9114	-	-	-	-	Olfr419	-31655	-	-	-	-
chr1	174130131	174135131	chr1	174225131	174230131	30	int_1786	Olfr424	-4114	-	-	-	-	Olfr419	-31655	-	-	-	-
chr1	174130131	174135131	chr1	174235131	174240131	21	int_1787	Olfr424	-4114	-	-	-	-	Olfr419	-31655	-	-	-	-
chr1	174130131	174135131	chr1	174240131	174245131	27	int_1788	Olfr424	-4114	-	-	-	-	Olfr419	-31655	-	-	-	-
chr1	174135131	174140131	chr1	174235131	174240131	21	int_1789	Olfr424	886	-	-	-	-	Olfr419	-36655	-	-	-	-
chr1	174135131	174140131	chr1	174240131	174245131	26	int_1790	Olfr424	886	-	-	-	-	Olfr419	-36655	-	-	-	-
chr1	174135131	174140131	chr1	174245131	174250131	18	int_1791	Olfr424	886	-	-	-	-	Mptx1	-37886	-	-	-	-
chr1	174140131	174145131	chr1	174240131	174245131	24	int_1792	Olfr424	5886	-	-	-	-	Mptx1	-37886	-	-	-	-
chr1	174255131	174260131	chr1	174285131	174290131	46	int_1793	Olfr419	-6655	-	-	-	-	Mptx1	-32886	-	-	-	-
chr1	174255131	174260131	chr1	174290131	174295131	37	int_1794	Olfr419	-6655	-	-	-	-	Mptx1	-22886	-	-	-	-
chr1	174325131	174330131	chr1	174410131	174415131	30	int_1795	Mptx1	-2886	-	-	-	-	Olfr414	-17798	-	-	-	-
chr1	174335131	174340131	chr1	174420131	174425131	19	int_1796	Mptx1	7114	-	-	-	-	Olfr414	-17798	-	-	-	-
chr1	174340131	174345131	chr1	174410131	174415131	30	int_1797	Mptx1	12114	-	-	-	-	Olfr414	-17798	-	-	-	-
chr1	174340131	174345131	chr1	174415131	174420131	22	int_1798	Mptx1	12114	-	-	-	-	Olfr414	-12798	-	-	-	-
chr1	174340131	174345131	chr1	174420131	174425131	17	int_1799	Mptx1	12114	-	-	-	-	Olfr414	-12798	-	-	-	-
chr1	174345131	174350131	chr1	174410131	174415131	52	int_1800	Mptx1	17114	-	-	-	-	Olfr414	-12798	-	-	-	-
chr1	174345131	174350131	chr1	174415131	174420131	27	int_1801	Mptx1	17114	-	-	-	-	Olfr414	-7798	-	-	-	-
chr1	174345131	174350131	chr1	174425131	174430131	24	int_1802	Mptx1	17114	-	-	-	-	Olfr414	-7798	-	-	-	-
chr1	174355131	174360131	chr1	174415131	174420131	21	int_1803	Olfr417	-11287	-	-	-	-	Olfr414	-2798	-	-	-	-
chr1	174415131	174420131	chr1	174560131	174565131	16	int_1804	Olfr414	-12798	-	-	-	-	Fmn2	55807	-	-	-	-
chr1	174420131	174425131	chr1	174555131	174560131	13	int_1805	Olfr414	-7798	-	-	-	-	Fmn2	60807	-	-	-	-
chr1	175250131	175255131	chr1	175320131	175325131	29	int_1806	Rgs7	239914	Rgs7	-	-	-	Rgs7	169914	-	-	-	-
chr1	178800131	178805131	chr1	179630131	179635131	17	int_1807	Kif26b	273507	Kif26b	Kif26b	-	-	Kif26b	398507	-	Kif26b	-	-
chr1	178805131	178810131	chr1	179370131	179375131	15	int_1808	Kif26b	278507	-	-	-	-	Kif26b	398507	-	Kif26b	-	-
chr1	178805131	178810131	chr1	179375131	179380131	13	int_1809	Kif26b	278507	-	-	-	-	Smyd3	435372	Kif26b	-	-	-
chr1	178810131	178815131	chr1	178925131	178930131	20	int_1810	Kif26b	283507	-	Kif26b	-	-	Smyd3	425372	Kif26b	Kif26b	-	-
chr1	178810131	178815131	chr1	179370131	179375131	19	int_1811	Kif26b	283507	-	Kif26b	-	-	Smyd3	425372	Kif26b	Kif26b	-	-
chr1	178810131	178815131	chr1	179375131	179380131	20	int_1812	Kif26b	283507	-	Kif26b	-	-	Smyd3	405372	-	Kif26b	-	-
chr1	178810131	178815131	chr1	179630131	179635131	13	int_1813	Kif26b	283507	-	Kif26b	-	-	Smyd3	395372	-	-	-	-
chr1	178815131	178820131	chr1	178925131	178930131	19	int_1814	Kif26b	288507	-	Kif26b	-	-	Smyd3	180372	-	-	-	-
chr1	178855131	178860131	chr1	179370131	179375131	18	int_1815	Kif26b	328507	-	-	-	-	Smyd3	170372	-	-	-	-
chr1	178860131	178865131	chr1	179370131	179375131	15	int_1816	Kif26b	333507	-	-	-	-	Smyd3	160372	-	-	-	-
chr1	178865131	178870131	chr1	179370131	179375131	13	int_1817	Kif26b	338507	-	-	-	-	Smyd3	155372	Kif26b	-	-	-
chr1	178870131	178875131	chr1	179370131	179375131	13	int_1818	Kif26b	343507	Kif26b	-	-	-	Smyd3	155372	Kif26b	-	-	-
chr1	178870131	178875131	chr1	179375131	179380131	13	int_1819	Kif26b	343507	Kif26b	-	-	-	Smyd3	145372	Kif26b	-	-	-
chr1	178915131	178920131	chr1	179370131	179375131	12	int_1820	Kif26b	388507	-	-	-	-	Smyd3	145372	Kif26b	-	-	-
chr1	178920131	178925131	chr1	179375131	179380131	12	int_1821	Kif26b	393507	-	Kif26b	-	-	Smyd3	145372	Kif26b	-	-	-
chr1	178925131	178930131	chr1	179080131	179085131	16	int_1822	Kif26b	398507	-	Kif26b	-	-	Smyd3	145372	Kif26b	-	-	-
chr1	178925131	178930131	chr1	179090131	179095131	14	int_1823	Kif26b	398507	-	Kif26b	-	-	Smyd3	145372	Kif26b	-	-	-
chr1	178925131	178930131	chr1	179110131	179115131	13	int_1824	Kif26b	398507	-	Kif26b	-	-	Smyd3	145372	Kif26b	-	-	-
chr1	178925131	178930131	chr1	179120131	179125131	12	int_1825	Kif26b	398507	-	Kif26b	-	-	Smyd3	145372	Kif26b	-	-	-
chr1	178925131	178930131	chr1	179370131	179375131	30	int_1826	Kif26b	398507	-	Kif26b	-	-	Smyd3	145372	Kif26b	-	-	-
chr1	178925131	178930131	chr1	179375131	179380131	19	int_1827	Kif26b	398507	-	Kif26b	-	-	Smyd3	145372	Kif26b	-	-	-
chr1	178925131	178930131	chr1	179620131	179625131	12	int_1828	Kif26b	398507	-	Kif26b	-	-	Smyd3	145372	Kif26b	-	-	-
chr1	178965131	178970131	chr1	179370131	179375131	13	int_1829	Kif26b	438507	-	-	-	-	Smyd3	145372	Kif26b	-	-	-
chr1	178965131	178970131	chr1	179375131	179380131	13	int_1830	Kif26b	438507	-	-	-	-	Smyd3	145372	Kif26b	-	-	-
chr1	178975131	178980131	chr1	179370131	179375131	12	int_1831	Kif26b	448507	-	-	-	-	Smyd3	145372	Kif26b	-	-	-
chr1	178985131	178990131	chr1	179370131	179375131	17	int_1832	Kif26b	458507	-	-	-	-	Smyd3	145372	Kif26b	-	-	-
chr1	179050131	179055131	chr1	179370131	179375131	17	int_1833	Smyd3	465372	-	-	-	-	Smyd3	145372	Kif26b	-	-	-
chr1	179080131	179085131	chr1	179090131	179095131	70	int_1834	Smyd3	435372	Kif26b	-	-	-	Smyd3	145372	Kif26b	-	-	-
chr1	179080131	179085131	chr1	179370131	179375131	12	int_1835	Smyd3	435372	Kif26b	-	-	-	Smyd3	145372	Kif26b	-	-	-
chr1	179090131	179095131	chr1	179370131	179375131	13	int_1836	Smyd3	425372	Kif26b	Kif26b	-	-	Smyd3	145372	Kif26b	-	-	-
chr1	179095131	179100131	chr1	179370131	179375131	13	int_1837	Smyd3	420372	Kif26b	Kif26b	-	-	Smyd3	145372	Kif26b	-	-	-
chr1	179105131	179110131	chr1	179370131	179375131	14	int_1838	Smyd3	410372	-	-	-	-	Smyd3	145372	Kif26b	-	-	-
chr1	179110131	179115131	chr1	179375131	179380131	20	int_1839	Smyd3	405372	-	Kif26b	-	-	Smyd3	145372	Kif26b	-	-	-
chr1	179110131	179115131	chr1	179630131	179635131	17	int_1840	Smyd3	405372	-	Kif26b	-	-	Smyd3	145372	Kif26b	-	-	-
chr1	179115131	179120131	chr1	179375131	179380131	12	int_1841	Smyd3	400372	-	-	-	-	Smyd3	145372	Kif26b	-	-	-
chr1	179120131	179125131	chr1	179375131	179380131	16	int_1842	Smyd3	395372	-	-	-	-	Smyd3	145372	Kif26b	-	-	-
chr1	179125131	179130131	chr1	179370131	179375131	31	int_1843	Smyd3	390372	-	-	-	-	Smyd3	145372	Kif26b	-	-	-
chr1	179125131	179130131	chr1	179375131	179380131	25	int_1844	Smyd3	390372	-	-	-	-	Smyd3	145372	Kif26b	-	-	-
chr1	179130131	179135131	chr1	179370131	179375131	17	int_1845	Smyd3	385372	-	-	-	-	Smyd3	145372	Kif26b	-	-	-
chr1	179130131	179135131	chr1	179375131	179380131	16	int_1846	Smyd3	385372	-	-	-	-	Smyd3	145372	Kif26b	-	-	-
chr1	179135131	179140131	chr1	179370131	179375131	15	int_1847	Smyd3	380372	-	-	-	-	Smyd3	140372	-	-	-	-
chr1	179135131	179140131	chr1	179375131	179380131	12	int_1848	Smyd3	380372	-	-	-	-	Smyd3	140372	-	-	-	-
chr1	179140131	179145131	chr1	179370131	179375131	12	int_1849	Smyd3	375372	Kif26b	Kif26b	-	-	Smyd3	140372	-	-	-	-
chr1	179150131	179155131	chr1	179370131	179375131	17	int_1850	Smyd3	365372	-	Kif26b	-	-	Smyd3	140372	-	-	-	-
chr1	179160131	179165131	chr1	179370131	179375131	24	int_1851	Smyd3	355372	-	-	-	-	Smyd3	140372	-	-	-	-
chr1	179170131	179175131	chr1	179375131	179380131	16	int_1852	Smyd3	345372	-	Kif26b	-	-	Smyd3	140372	-	-	-	-
chr1	179175131	179180131	chr1	179370131	179375131	16	int_1853	Smyd3	340372	Kif26b	Kif26b	-	-	Smyd3	140372	-	-	-	-
chr1	179180131	179185131	chr1	179370131	179375131	20	int_1854	Smyd3	335372	-	-	-	-	Smyd3	140372	-	-	-	-
chr1	179180131	179185131	chr1	179375131	179380131	14	int_1855	Smyd3	335372	-	-	-	-	Smyd3	140372	-	-	-	-
chr1	179185131	179190131	chr1	179345131	179350131	13	int_1856	Smyd3	330372	-	-	-	-	Smyd3	140372	-	-	-	-
chr1	179185131	179190131	chr1	179360131	179365131	13	int_1857	Smyd3	330372	-	-	-	-	Smyd3	140372	-	-	-	-
chr1	179185131	179190131	chr1	179370131	179375131	28	int_1858	Smyd3	330372	-	-	-	-	Smyd3	140372	-	-	-	-
chr1	179185131	179190131	chr1	179375131	179380131	17	int_1859	Smyd3	330372	-	-	-	-	Smyd3	140372	-	-	-	-
chr1	179190131	179195131	chr1	179335131	179340131	14	int_1860	Smyd3	325372	-	-	-	-	Smyd3	140372	-	-	-	-
chr1	179190131	179195131	chr1	179355131	179360131	17	int_1861	Smyd3	325372	-	-	-	-	Smyd3	140372	-	-	-	-
chr1	179190131	179195131	chr1	179360131	179365131	12	int_1862	Smyd3	325372	-	-	-	-	Smyd3	140372	-	-	-	-
chr1	179190131	179195131	chr1	179370131	179375131	20	int_1863	Smyd3	325372	-	-	-	-	Smyd3	135372	-	-	-	-
chr1	179190131	179195131	chr1	179375131	179380131	15	int_1864	Smyd3	325372	-	-	-	-	Cnst	16103	-	-	-	-
chr1	179190131	179195131	chr1	179380131	179385131	12	int_1865	Smyd3	325372	-	-	-	-	Cnst	26103	-	-	-	-
chr1	179195131	179200131	chr1	179370131	179375131	16	int_1866	Smyd3	320372	Kif26b	-	-	-	Sccpdh	-60599	-	Cnst	-	-
chr1	179205131	179210131	chr1	179370131	179375131	18	int_1867	Smyd3	310372	-	Kif26b	-	-	Sccpdh	-55599	-	Cnst	-	-
chr1	179370131	179375131	chr1	179570131	179575131	17	int_1868	Smyd3	145372	Kif26b	-	-	-	Sccpdh	-55599	-	Cnst	-	-
chr1	179370131	179375131	chr1	179610131	179615131	23	int_1869	Smyd3	145372	Kif26b	-	-	-	Sccpdh	-50599	-	-	-	-
chr1	179370131	179375131	chr1	179615131	179620131	15	int_1870	Smyd3	145372	Kif26b	-	-	-	Sccpdh	-50599	-	-	-	-
chr1	179375131	179380131	chr1	179560131	179565131	16	int_1871	Smyd3	140372	-	-	-	-	Sccpdh	-45599	-	-	-	-
chr1	179375131	179380131	chr1	179605131	179610131	14	int_1872	Smyd3	140372	-	-	-	-	Sccpdh	-45599	-	-	-	-
chr1	179375131	179380131	chr1	179610131	179615131	24	int_1873	Smyd3	140372	-	-	-	-	Sccpdh	-40599	-	Adck3	-	-
chr1	179375131	179380131	chr1	179615131	179620131	27	int_1874	Smyd3	140372	-	-	-	-	Sccpdh	-35599	-	-	-	-
chr1	179375131	179380131	chr1	179620131	179625131	22	int_1875	Smyd3	140372	-	-	-	-	Sccpdh	-35599	-	-	-	-
chr1	179375131	179380131	chr1	179625131	179630131	15	int_1876	Smyd3	140372	-	-	-	-	Sccpdh	-35599	-	-	-	-
chr1	179375131	179380131	chr1	179630131	179635131	13	int_1877	Smyd3	140372	-	-	-	-	Sccpdh	-35599	-	-	-	-
chr1	180455131	180460131	chr1	180675131	180680131	15	int_1878	6330403A02Rik	25873	6330403A02Rik	6330403A02Rik	-	-	Mixl1	19403	-	-	-	-
chr1	180455131	180460131	chr1	180685131	180690131	15	int_1879	6330403A02Rik	25873	6330403A02Rik	6330403A02Rik	-	-	Mixl1	9403	-	-	-	-
chr1	180455131	180460131	chr1	180750131	180755131	23	int_1880	6330403A02Rik	25873	6330403A02Rik	6330403A02Rik	-	-	Acbd3	26589	-	-	-	-
chr1	180455131	180460131	chr1	180760131	180765131	17	int_1881	6330403A02Rik	25873	6330403A02Rik	6330403A02Rik	-	-	Acbd3	36589	-	-	-	-
chr1	180455131	180460131	chr1	180770131	180775131	14	int_1882	6330403A02Rik	25873	6330403A02Rik	6330403A02Rik	-	-	H3f3a	40972	-	-	-	-
chr1	180455131	180460131	chr1	180775131	180780131	14	int_1883	6330403A02Rik	25873	6330403A02Rik	6330403A02Rik	-	-	H3f3a	35972	Itpkb	-	-	-
chr1	180455131	180460131	chr1	180785131	180790131	15	int_1884	6330403A02Rik	25873	6330403A02Rik	6330403A02Rik	-	-	H3f3a	25972	-	-	-	-
chr1	180455131	180460131	chr1	180790131	180795131	16	int_1885	6330403A02Rik	25873	6330403A02Rik	6330403A02Rik	-	-	H3f3a	20972	-	-	-	-
chr1	180455131	180460131	chr1	180815131	180820131	14	int_1886	6330403A02Rik	25873	6330403A02Rik	6330403A02Rik	-	-	H3f3a	-4028	Mixl1	-	-	-
chr1	180455131	180460131	chr1	180820131	180825131	15	int_1887	6330403A02Rik	25873	6330403A02Rik	6330403A02Rik	-	-	H3f3a	-9028	H3f3a	-	-	-
chr1	180455131	180460131	chr1	180835131	180840131	16	int_1888	6330403A02Rik	25873	6330403A02Rik	6330403A02Rik	-	-	Sde2	-13519	-	-	-	-
chr1	180455131	180460131	chr1	180850131	180855131	13	int_1889	6330403A02Rik	25873	6330403A02Rik	6330403A02Rik	-	-	Sde2	1481	-	-	-	-
chr1	180455131	180460131	chr1	180865131	180870131	12	int_1890	6330403A02Rik	25873	6330403A02Rik	6330403A02Rik	-	-	Sde2	16481	Sde2	-	-	-
chr1	180455131	180460131	chr1	180875131	180880131	22	int_1891	6330403A02Rik	25873	6330403A02Rik	6330403A02Rik	-	-	Lefty2	-15487	-	-	-	-
chr1	180455131	180460131	chr1	180885131	180890131	13	int_1892	6330403A02Rik	25873	6330403A02Rik	6330403A02Rik	-	-	Lefty2	-5487	Tmem63a	Tmem63a	-	-
chr1	180455131	180460131	chr1	180890131	180895131	28	int_1893	6330403A02Rik	25873	6330403A02Rik	6330403A02Rik	-	-	Lefty2	-487	-	-	-	-
chr1	180455131	180460131	chr1	180895131	180900131	25	int_1894	6330403A02Rik	25873	6330403A02Rik	6330403A02Rik	-	-	Lefty2	4513	-	Pycr2	-	-
chr1	180455131	180460131	chr1	180910131	180915131	27	int_1895	6330403A02Rik	25873	6330403A02Rik	6330403A02Rik	-	-	Pycr2	8358	-	Lefty1	-	-
chr1	180455131	180460131	chr1	180915131	180920131	13	int_1896	6330403A02Rik	25873	6330403A02Rik	6330403A02Rik	-	-	Pycr2	13358	-	-	-	-
chr1	180455131	180460131	chr1	180925131	180930131	14	int_1897	6330403A02Rik	25873	6330403A02Rik	6330403A02Rik	-	-	Lefty1	-7407	-	-	-	-
chr1	180455131	180460131	chr1	181005131	181010131	16	int_1898	6330403A02Rik	25873	6330403A02Rik	6330403A02Rik	-	-	Ephx1	9864	Cnih4	Cnih4	-	-
chr1	180455131	180460131	chr1	181035131	181040131	18	int_1899	6330403A02Rik	25873	6330403A02Rik	6330403A02Rik	-	-	9130409I23Rik	-13605	-	-	-	-
chr1	180455131	180460131	chr1	181040131	181045131	15	int_1900	6330403A02Rik	25873	6330403A02Rik	6330403A02Rik	-	-	9130409I23Rik	-8605	-	-	-	-
chr1	180455131	180460131	chr1	181045131	181050131	15	int_1901	6330403A02Rik	25873	6330403A02Rik	6330403A02Rik	-	-	9130409I23Rik	-3605	-	-	-	-
chr1	180455131	180460131	chr1	181050131	181055131	12	int_1902	6330403A02Rik	25873	6330403A02Rik	6330403A02Rik	-	-	9130409I23Rik	1395	-	-	-	-
chr1	180455131	180460131	chr1	181055131	181060131	17	int_1903	6330403A02Rik	25873	6330403A02Rik	6330403A02Rik	-	-	9130409I23Rik	6395	-	-	-	-
chr1	180455131	180460131	chr1	181065131	181070131	35	int_1904	6330403A02Rik	25873	6330403A02Rik	6330403A02Rik	-	-	9130409I23Rik	16395	-	-	-	-
chr1	180455131	180460131	chr1	181070131	181075131	34	int_1905	6330403A02Rik	25873	6330403A02Rik	6330403A02Rik	-	-	9130409I23Rik	16395	-	-	-	-
chr1	180455131	180460131	chr1	181075131	181080131	32	int_1906	6330403A02Rik	25873	6330403A02Rik	6330403A02Rik	-	-	9130409I23Rik	21395	-	-	-	-
chr1	180455131	180460131	chr1	181080131	181085131	14	int_1907	6330403A02Rik	25873	6330403A02Rik	6330403A02Rik	-	-	9130409I23Rik	26395	-	-	-	-
chr1	180455131	180460131	chr1	181085131	181090131	18	int_1908	6330403A02Rik	25873	6330403A02Rik	6330403A02Rik	-	-	9130409I23Rik	31395	-	-	-	-
chr1	180455131	180460131	chr1	181095131	181100131	13	int_1909	6330403A02Rik	25873	6330403A02Rik	6330403A02Rik	-	-	9130409I23Rik	36395	-	-	-	-
chr1	180455131	180460131	chr1	181100131	181105131	15	int_1910	6330403A02Rik	25873	6330403A02Rik	6330403A02Rik	-	-	9130409I23Rik	46395	-	-	-	-
chr1	180455131	180460131	chr1	181110131	181115131	21	int_1911	6330403A02Rik	25873	6330403A02Rik	6330403A02Rik	-	-	Nvl	41526	-	-	-	-
chr1	180455131	180460131	chr1	181120131	181125131	15	int_1912	6330403A02Rik	25873	6330403A02Rik	6330403A02Rik	-	-	Nvl	31526	-	-	-	-
chr1	180455131	180460131	chr1	181125131	181130131	14	int_1913	6330403A02Rik	25873	6330403A02Rik	6330403A02Rik	-	-	Nvl	21526	-	-	-	-
chr1	180455131	180460131	chr1	181140131	181145131	14	int_1914	6330403A02Rik	25873	6330403A02Rik	6330403A02Rik	-	-	Nvl	16526	-	Pycr2	-	-
chr1	180455131	180460131	chr1	181150131	181155131	20	int_1915	6330403A02Rik	25873	6330403A02Rik	6330403A02Rik	-	-	Nvl	1526	-	-	-	-
chr1	180455131	180460131	chr1	181155131	181160131	16	int_1916	6330403A02Rik	25873	6330403A02Rik	6330403A02Rik	-	-	Cnih4	1701	-	Lefty1	-	-
chr1	180455131	180460131	chr1	181165131	181170131	15	int_1917	6330403A02Rik	25873	6330403A02Rik	6330403A02Rik	-	-	Cnih4	6701	-	Lefty1	-	-
chr1	180455131	180460131	chr1	181180131	181185131	13	int_1918	6330403A02Rik	25873	6330403A02Rik	6330403A02Rik	-	-	Cnih4	16701	-	Lefty1	-	-
chr1	180455131	180460131	chr1	181190131	181195131	12	int_1919	6330403A02Rik	25873	6330403A02Rik	6330403A02Rik	-	-	Wdr26	29347	-	-	-	-
chr1	180455131	180460131	chr1	181330131	181335131	13	int_1920	6330403A02Rik	25873	6330403A02Rik	6330403A02Rik	-	-	Wdr26	19347	-	-	-	-
chr1	180455131	180460131	chr1	181365131	181370131	14	int_1921	6330403A02Rik	25873	6330403A02Rik	6330403A02Rik	-	-	Cnih3	-19996	Lbr	Lbr	-	-
chr1	180455131	180460131	chr1	181395131	181400131	13	int_1922	6330403A02Rik	25873	6330403A02Rik	6330403A02Rik	-	-	Cnih3	15004	-	-	-	-
chr1	180455131	180460131	chr1	181400131	181405131	21	int_1923	6330403A02Rik	25873	6330403A02Rik	6330403A02Rik	-	-	Cnih3	45004	-	-	-	-
chr1	180455131	180460131	chr1	181405131	181410131	30	int_1924	6330403A02Rik	25873	6330403A02Rik	6330403A02Rik	-	-	Cnih3	50004	-	-	-	-
chr1	180455131	180460131	chr1	181410131	181415131	12	int_1925	6330403A02Rik	25873	6330403A02Rik	6330403A02Rik	-	-	Cnih3	55004	-	-	-	-
chr1	180455131	180460131	chr1	181415131	181420131	17	int_1926	6330403A02Rik	25873	6330403A02Rik	6330403A02Rik	-	-	Cnih3	60004	Cnih3	-	-	-
chr1	180460131	180465131	chr1	181065131	181070131	17	int_1927	6330403A02Rik	20873	6330403A02Rik	6330403A02Rik	-	-	Cnih3	65004	Ccdc121	-	-	-
chr1	181775131	181780131	chr1	182060131	182065131	19	int_1928	Lbr	64770	-	-	-	-	Enah	-42651	-	-	-	-
chr1	181775131	181780131	chr1	182070131	182075131	13	int_1929	Lbr	64770	-	-	-	-	Srp9	-52105	-	-	-	-
chr1	181775131	181780131	chr1	182140131	182145131	12	int_1930	Lbr	64770	-	-	-	-	Vmn1r1	15467	Srp9	-	-	-
chr1	181775131	181780131	chr1	182145131	182150131	13	int_1931	Lbr	64770	-	-	-	-	Vmn1r1	10467	Capn2	-	-	-
chr1	182175131	182180131	chr1	182335131	182340131	19	int_1932	Vmn1r1	-19533	-	-	-	-	Fbxo28	18975	-	-	-	-
chr1	182180131	182185131	chr1	182335131	182340131	15	int_1933	Vmn1r1	-24533	-	-	-	-	Fbxo28	13975	-	-	-	-
chr1	182185131	182190131	chr1	182320131	182325131	16	int_1934	Vmn1r1	-29533	-	-	-	-	Fbxo28	8975	-	-	-	-
chr1	182185131	182190131	chr1	182325131	182330131	27	int_1935	Vmn1r1	-29533	-	-	-	-	Fbxo28	3975	-	-	-	-
chr1	182185131	182190131	chr1	182330131	182335131	24	int_1936	Vmn1r1	-29533	-	-	-	-	Fbxo28	3975	-	-	-	-
chr1	182185131	182190131	chr1	182335131	182340131	20	int_1937	Vmn1r1	-29533	-	-	-	-	Fbxo28	3975	-	-	-	-
chr1	182185131	182190131	chr1	182345131	182350131	18	int_1938	Vmn1r1	-29533	-	-	-	-	Fbxo28	3975	-	-	-	-
chr1	182185131	182190131	chr1	182350131	182355131	27	int_1939	Vmn1r1	-29533	-	-	-	-	Fbxo28	3975	-	-	-	-
chr1	182190131	182195131	chr1	182335131	182340131	28	int_1940	Vmn1r1	-34533	-	-	-	-	Fbxo28	3975	-	-	-	-
chr1	182190131	182195131	chr1	182360131	182365131	16	int_1941	Vmn1r1	-34533	-	-	-	-	Fbxo28	3975	-	-	-	-
chr1	182195131	182200131	chr1	182335131	182340131	27	int_1942	Vmn1r1	-39533	-	-	-	-	Fbxo28	3975	-	-	-	-
chr1	182200131	182205131	chr1	182335131	182340131	24	int_1943	Vmn1r1	-44533	-	-	-	-	Fbxo28	3975	-	-	-	-
chr1	182205131	182210131	chr1	182335131	182340131	24	int_1944	Vmn1r1	-49533	-	-	-	-	Fbxo28	3975	-	-	-	-
chr1	182210131	182215131	chr1	182335131	182340131	29	int_1945	Vmn1r1	-54533	-	-	-	-	Fbxo28	-6025	-	-	-	-
chr1	182220131	182225131	chr1	182335131	182340131	17	int_1946	Degs1	60128	-	-	-	-	Fbxo28	-11025	-	-	-	-
chr1	182230131	182235131	chr1	182335131	182340131	19	int_1947	Degs1	50128	-	-	-	-	Fbxo28	-21025	-	-	-	-
chr1	182350131	182355131	chr1	182695131	182700131	17	int_1948	Fbxo28	-11025	-	-	-	-	Capn2	19852	Degs1	Degs1	-	-
chr1	182360131	182365131	chr1	182495131	182500131	13	int_1949	Fbxo28	-21025	-	-	-	-	Capn2	19852	Degs1	Degs1	-	-
chr1	182360131	182365131	chr1	182695131	182700131	21	int_1950	Fbxo28	-21025	-	-	-	-	Capn2	14852	Degs1	Degs1	-	-
chr1	182365131	182370131	chr1	182495131	182500131	25	int_1951	Fbxo28	-26025	-	-	-	-	Ccdc185	51549	-	-	-	-
chr1	182365131	182370131	chr1	182500131	182505131	15	int_1952	Fbxo28	-26025	-	-	-	-	Ccdc185	51549	-	-	-	-
chr1	182365131	182370131	chr1	182695131	182700131	14	int_1953	Fbxo28	-26025	-	-	-	-	Ccdc185	51549	-	-	-	-
chr1	182695131	182700131	chr1	182740131	182745131	35	int_1954	Ccdc185	51549	-	-	-	-	Ccdc185	6549	-	-	-	-
chr1	182745131	182750131	chr1	182765131	182770131	51	int_1955	Ccdc185	1549	-	-	-	-	Susd4	2726	-	-	-	-
chr1	182745131	182750131	chr1	182775131	182780131	29	int_1956	Ccdc185	1549	-	-	-	-	Susd4	12726	Trp53bp2	-	-	-
chr1	182820131	182825131	chr1	182900131	182905131	15	int_1957	Susd4	57726	-	-	-	-	Tlr5	-87156	Enah	-	-	-
chr1	182830131	182835131	chr1	182900131	182905131	24	int_1958	Susd4	67726	-	-	-	-	Tlr5	-87156	Enah	-	-	-
chr1	182830131	182835131	chr1	182915131	182920131	27	int_1959	Susd4	67726	-	-	-	-	Tlr5	-82156	Enah	-	-	-
chr1	182835131	182840131	chr1	182895131	182900131	20	int_1960	Susd4	72726	Susd4	-	-	-	Tlr5	-57156	Susd4	-	-	-
chr1	182840131	182845131	chr1	182865131	182870131	28	int_1961	Susd4	77726	Susd4	-	-	-	Tlr5	-52156	-	-	-	-
chr1	182840131	182845131	chr1	182870131	182875131	44	int_1962	Susd4	77726	Susd4	-	-	-	Tlr5	-52156	-	-	-	-
chr1	182850131	182855131	chr1	182865131	182870131	45	int_1963	Susd4	87726	Susd4	-	-	-	Tlr5	-37156	-	-	-	-
chr1	183185131	183190131	chr1	183200131	183205131	53	int_1964	Disp1	33898	-	-	-	-	Disp1	18898	-	-	-	-
chr1	183185131	183190131	chr1	183460131	183465131	12	int_1965	Disp1	33898	-	-	-	-	Hhipl2	43384	-	-	-	-
chr1	183185131	183190131	chr1	183465131	183470131	17	int_1966	Disp1	33898	-	-	-	-	Hhipl2	48384	-	-	-	-
chr1	183185131	183190131	chr1	183470131	183475131	19	int_1967	Disp1	33898	-	-	-	-	Hhipl2	48384	-	-	-	-
chr1	183185131	183190131	chr1	183485131	183490131	12	int_1968	Disp1	33898	-	-	-	-	Hhipl2	53384	-	-	-	-
chr1	183185131	183190131	chr1	183530131	183535131	13	int_1969	Disp1	33898	-	-	-	-	Hhipl2	53384	-	-	-	-
chr1	183185131	183190131	chr1	183540131	183545131	12	int_1970	Disp1	33898	-	-	-	-	Hhipl2	68384	-	-	-	-
chr1	183280131	183285131	chr1	183465131	183470131	17	int_1971	Brox	14377	-	-	-	-	Hhipl2	113384	-	-	-	-
chr1	183280131	183285131	chr1	183470131	183475131	14	int_1972	Brox	14377	-	-	-	-	Hhipl2	123384	-	-	-	-
chr1	183770131	183775131	chr1	184055131	184060131	21	int_1973	1700056E22Rik	261367	-	-	-	-	Dusp10	18171	-	-	-	-
chr1	183770131	183775131	chr1	184070131	184075131	17	int_1974	1700056E22Rik	261367	-	-	-	-	Dusp10	18171	-	-	-	-
chr1	183810131	183815131	chr1	184050131	184055131	16	int_1975	1700056E22Rik	221367	-	-	-	-	Dusp10	18171	-	-	-	-
chr1	183810131	183815131	chr1	184055131	184060131	26	int_1976	1700056E22Rik	221367	-	-	-	-	Dusp10	23171	-	-	-	-
chr1	183815131	183820131	chr1	184050131	184055131	18	int_1977	1700056E22Rik	216367	-	-	-	-	Dusp10	23171	-	-	-	-
chr1	183815131	183820131	chr1	184055131	184060131	26	int_1978	1700056E22Rik	216367	-	-	-	-	Dusp10	23171	-	-	-	-
chr1	183820131	183825131	chr1	184055131	184060131	12	int_1979	1700056E22Rik	211367	-	-	-	-	Dusp10	23171	-	-	-	-
chr1	183825131	183830131	chr1	184055131	184060131	22	int_1980	1700056E22Rik	206367	-	-	-	-	Dusp10	23171	-	-	-	-
chr1	183830131	183835131	chr1	184050131	184055131	15	int_1981	1700056E22Rik	201367	-	-	-	-	Dusp10	23171	-	-	-	-
chr1	183840131	183845131	chr1	184055131	184060131	13	int_1982	1700056E22Rik	191367	-	-	-	-	Dusp10	23171	-	-	-	-
chr1	183845131	183850131	chr1	184055131	184060131	17	int_1983	1700056E22Rik	186367	-	-	-	-	Dusp10	38171	-	-	-	-
chr1	184415131	184420131	chr1	184460131	184465131	21	int_1984	1700112H15Rik	140060	-	-	-	-	1700112H15Rik	95060	-	-	-	-
chr1	184415131	184420131	chr1	184465131	184470131	25	int_1985	1700112H15Rik	140060	-	-	-	-	1700112H15Rik	90060	-	-	-	-
chr1	184470131	184475131	chr1	184890131	184895131	12	int_1986	1700112H15Rik	85060	-	-	-	-	C130074G19Rik	-4595	-	-	-	-
chr1	184485131	184490131	chr1	184890131	184895131	14	int_1987	1700112H15Rik	70060	-	-	-	-	C130074G19Rik	-9595	-	-	-	-
chr1	184490131	184495131	chr1	184890131	184895131	13	int_1988	1700112H15Rik	65060	-	-	-	-	C130074G19Rik	-9595	-	-	-	-
chr1	184500131	184505131	chr1	184885131	184890131	14	int_1989	1700112H15Rik	55060	-	Hlx	-	-	C130074G19Rik	-9595	-	-	-	-
chr1	184690131	184695131	chr1	184890131	184895131	14	int_1990	4930488B22Rik	-19865	-	-	-	-	C130074G19Rik	-9595	-	-	-	-
chr1	184695131	184700131	chr1	184890131	184895131	13	int_1991	4930488B22Rik	-14865	-	-	-	-	C130074G19Rik	-9595	-	-	-	-
chr1	184910131	184915131	chr1_random	223314	228314	15	int_1992	C130074G19Rik	-29595	9630028B13Rik	-	-	-	Lyplal1	110931	-	-	-	-
chr1	184910131	184915131	chr1_random	243348	248348	16	int_1993	C130074G19Rik	-29595	9630028B13Rik	-	-	-	Lyplal1	55931	-	Tgfb2	-	-
chr1	184915131	184920131	chr1_random	183809	188809	20	int_1994	C130074G19Rik	-34595	-	-	-	-	Lyplal1	55931	-	Tgfb2	-	-
chr1	185858879	185863879	chr1	186003879	186008879	21	int_1995	Lyplal1	255931	-	-	-	-	A730004F24Rik	17302	-	-	-	-
chr1	186068879	186073879	chr1	186553879	186558879	12	int_1996	Lyplal1	45931	-	-	-	-	A730004F24Rik	17302	-	-	-	-
chr1	186083879	186088879	chr1	186553879	186558879	15	int_1997	Lyplal1	30931	-	-	-	-	A730004F24Rik	2302	Tgfb2	Tgfb2	-	-
chr1	186088879	186093879	chr1	186553879	186558879	23	int_1998	Lyplal1	25931	-	-	-	-	A730004F24Rik	2302	Tgfb2	Tgfb2	-	-
chr1	186093879	186098879	chr1	186538879	186543879	12	int_1999	Lyplal1	20931	-	-	-	-	A730004F24Rik	2302	Tgfb2	Tgfb2	-	-
[truncated: 37,570 more rows]

## Sheet: plac.10k
chr1	start1	end1	chr2	start2	end2	count	interactionID	closestTSSgene.1	closestTSSdistance.1	map_MO.1	map_ENCODE.1	vista.1	pRE.1	closestTSSgene.2	closestTSSdistance.2	map_MO.2	map_ENCODE.2	vista.2	pRE.2
chr1	4480081	4490081	chr1	4750081	4760081	41	int_1	Sox17	12273	-	-	-	-	Mrpl15	30645	-	-	-	-
chr1	4780081	4790081	chr1	5010081	5020081	19	int_2	Mrpl15	645	-	-	-	-	Rgs20	3653	-	-	-	-
chr1	4790081	4800081	chr1	5020081	5030081	13	int_3	Mrpl15	-9355	-	-	-	-	Rgs20	-5542	-	-	mm912|NEG|-	-
chr1	5900081	5910081	chr1	6120081	6130081	27	int_4	Npbwr1	12317	-	-	-	-	Rb1cc1	-89580	-	-	-	-
chr1	6340081	6350081	chr1	6980081	6990081	12	int_5	Fam150a	-14249	-	-	-	-	St18	-14969	-	-	-	-
chr1	6370081	6380081	chr1	6840081	6850081	15	int_6	Fam150a	15751	-	-	-	-	St18	-14969	-	-	-	-
chr1	6370081	6380081	chr1	6850081	6860081	16	int_7	Fam150a	15751	-	-	-	-	St18	-4969	-	-	hs698|POS|neuraltube;hindbrain(rhombencephalon);midbrain(mesencephalon);dorsalrootganglion;forebrain;trigeminalV(ganglion,cranial);	-
chr1	6370081	6380081	chr1	6860081	6870081	15	int_8	Fam150a	15751	-	-	-	-	St18	-4969	-	-	hs698|POS|neuraltube;hindbrain(rhombencephalon);midbrain(mesencephalon);dorsalrootganglion;forebrain;trigeminalV(ganglion,cranial);	-
chr1	6370081	6380081	chr1	6980081	6990081	13	int_9	Fam150a	15751	-	-	-	-	St18	85031	-	-	-	-
chr1	6380081	6390081	chr1	7190081	7200081	14	int_10	Fam150a	25751	-	Fam150a	-	-	St18	95031	-	-	-	-
chr1	6390081	6400081	chr1	7190081	7200081	14	int_11	Fam150a	35751	-	Fam150a	-	-	St18	105031	-	-	-	-
chr1	6430081	6440081	chr1	6810081	6820081	12	int_12	St18	-52149	-	-	-	-	St18	115031	-	-	-	-
chr1	6430081	6440081	chr1	6820081	6830081	14	int_13	St18	-52149	-	-	-	-	St18	125031	-	-	-	-
chr1	6430081	6440081	chr1	6830081	6840081	14	int_14	St18	-52149	-	-	-	-	St18	135031	-	-	-	-
chr1	6480081	6490081	chr1	6720081	6730081	24	int_15	St18	-2149	-	-	-	-	Pcmtd1	-103838	-	-	-	-
chr1	6490081	6500081	chr1	6710081	6720081	17	int_16	St18	7851	-	-	-	-	Pcmtd1	-103838	-	-	-	-
chr1	6520081	6530081	chr1	6710081	6720081	13	int_17	St18	37851	-	-	-	-	Pcmtd1	106162	-	-	-	-
chr1	6520081	6530081	chr1	6720081	6730081	15	int_18	St18	37851	-	-	-	-	Pcmtd1	106162	-	-	-	-
chr1	9530081	9540081	chr1	9690081	9700081	42	int_19	Rrs1	-10326	-	-	-	-	Mybl1	15128	-	-	-	-
chr1	9530081	9540081	chr1	9700081	9710081	23	int_20	Rrs1	-10326	-	-	-	-	Mybl1	15128	-	-	-	-
chr1	9540081	9550081	chr1	9680081	9690081	32	int_21	Rrs1	-326	-	-	-	-	Mybl1	15128	-	-	-	-
chr1	9540081	9550081	chr1	9690081	9700081	48	int_22	Rrs1	-326	-	-	-	-	Mybl1	15128	-	-	-	-
chr1	9550081	9560081	chr1	9680081	9690081	40	int_23	Adhfe1	7036	-	-	-	-	Mybl1	15128	-	-	-	-
chr1	9550081	9560081	chr1	9690081	9700081	87	int_24	Adhfe1	7036	-	-	-	-	Mybl1	15128	-	-	-	-
chr1	9550081	9560081	chr1	9730081	9740081	42	int_25	Adhfe1	7036	-	-	-	-	Mybl1	5128	-	-	-	-
chr1	9560081	9570081	chr1	9680081	9690081	42	int_26	Adhfe1	17036	Adhfe1	-	-	-	Mybl1	5128	-	-	-	-
chr1	9560081	9570081	chr1	9690081	9700081	52	int_27	Adhfe1	17036	Adhfe1	-	-	-	Mybl1	5128	-	-	-	-
chr1	9560081	9570081	chr1	9730081	9740081	28	int_28	Adhfe1	17036	Adhfe1	-	-	-	Mybl1	5128	-	-	-	-
chr1	9570081	9580081	chr1	9680081	9690081	26	int_29	3110035E14Rik	-26185	-	-	-	-	Mybl1	5128	-	-	-	-
chr1	9570081	9580081	chr1	9690081	9700081	39	int_30	3110035E14Rik	-26185	-	-	-	-	Mybl1	5128	-	-	-	-
chr1	9580081	9590081	chr1	9680081	9690081	27	int_31	3110035E14Rik	-16185	-	-	-	-	Mybl1	5128	-	-	-	-
chr1	9580081	9590081	chr1	9690081	9700081	43	int_32	3110035E14Rik	-16185	-	-	-	-	Mybl1	-4872	-	-	-	-
chr1	9590081	9600081	chr1	9690081	9700081	61	int_33	3110035E14Rik	-6185	-	-	-	-	1700034P13Rik	-12566	-	-	-	-
chr1	9610081	9620081	chr1	9680081	9690081	55	int_34	3110035E14Rik	13815	-	-	-	-	1700034P13Rik	-12566	-	-	-	-
chr1	9730081	9740081	chr1	10000081	10010081	27	int_35	1700034P13Rik	-12566	-	-	-	-	Snhg6	-963	-	-	-	-
chr1	9750081	9760081	chr1	10010081	10020081	17	int_36	Vcpip1	-6699	-	Sgk3	-	-	Snhg6	-10963	-	-	-	-
chr1	9750081	9760081	chr1	10030081	10040081	18	int_37	Vcpip1	-6699	-	Sgk3	-	-	Snhg6	-10963	-	-	-	-
chr1	9750081	9760081	chr1	10070081	10080081	13	int_38	Vcpip1	-6699	-	Sgk3	-	-	Tcf24	-17596	-	Sgk3	-	-
chr1	9750081	9760081	chr1	10080081	10090081	17	int_39	Vcpip1	-6699	-	Sgk3	-	-	Ppp1r42	14055	-	Sgk3	-	-
chr1	9750081	9760081	chr1	10100081	10110081	12	int_40	Vcpip1	-6699	-	Sgk3	-	-	Ppp1r42	14055	-	Sgk3	-	-
chr1	9750081	9760081	chr1	10110081	10120081	16	int_41	Vcpip1	-6699	-	Sgk3	-	-	Ppp1r42	14055	-	Sgk3	-	-
chr1	9750081	9760081	chr1	9980081	9990081	14	int_42	Vcpip1	-6699	-	Sgk3	-	-	Ppp1r42	14055	-	Sgk3	-	-
chr1	9750081	9760081	chr1	9990081	10000081	20	int_43	Vcpip1	-6699	-	Sgk3	-	-	Ppp1r42	14055	-	Sgk3	-	-
chr1	9760081	9770081	chr1	10020081	10030081	29	int_44	Vcpip1	-16699	-	-	-	-	Ppp1r42	4055	-	-	-	-
chr1	9760081	9770081	chr1	9950081	9960081	20	int_45	Vcpip1	-16699	-	-	-	-	Ppp1r42	4055	-	-	-	-
chr1	9760081	9770081	chr1	9990081	10000081	31	int_46	Vcpip1	-16699	-	-	-	-	Ppp1r42	-5945	-	-	-	-
chr1	9770081	9780081	chr1	10030081	10040081	23	int_47	Sgk3	-23048	Sgk3	Sgk3	-	-	Cops5	13078	-	-	-	-
chr1	9770081	9780081	chr1	9950081	9960081	25	int_48	Sgk3	-23048	Sgk3	Sgk3	-	-	Cops5	3078	-	-	-	-
chr1	9770081	9780081	chr1	9990081	10000081	19	int_49	Sgk3	-23048	Sgk3	Sgk3	-	-	Cops5	3078	-	-	-	-
chr1	9780081	9790081	chr1	10000081	10010081	21	int_50	Sgk3	-13048	Sgk3	Sgk3	-	-	Cspp1	16864	-	-	-	-
chr1	9780081	9790081	chr1	10050081	10060081	21	int_51	Sgk3	-13048	Sgk3	Sgk3	-	-	Cspp1	26864	-	-	-	-
chr1	9780081	9790081	chr1	10060081	10070081	15	int_52	Sgk3	-13048	Sgk3	Sgk3	-	-	Cspp1	36864	-	-	-	-
chr1	9780081	9790081	chr1	9940081	9950081	26	int_53	Sgk3	-13048	Sgk3	Sgk3	-	-	Cspp1	46864	-	-	-	-
chr1	9780081	9790081	chr1	9990081	10000081	19	int_54	Sgk3	-13048	Sgk3	Sgk3	-	-	Cspp1	66864	-	-	-	-
chr1	9790081	9800081	chr1	9990081	10000081	18	int_55	Sgk3	-3048	-	-	-	-	Cspp1	76864	-	-	-	-
chr1	12170081	12180081	chr1	12700081	12710081	13	int_56	Mir6341	-250904	-	Sulf1	-	-	Sulf1	12652	-	-	-	-
chr1	12350081	12360081	chr1	12820081	12830081	16	int_57	Mir6341	-70904	-	-	-	-	Sulf1	106537	-	-	-	-
chr1	13020081	13030081	chr1	13480081	13490081	13	int_58	Slco5a1	-33946	-	-	-	-	Tram1	104829	-	-	-	-
chr1	13030081	13040081	chr1	13480081	13490081	12	int_59	Slco5a1	-43946	-	-	-	-	Tram1	104829	-	-	-	-
chr1	13040081	13050081	chr1	13650081	13660081	13	int_60	Slco5a1	-53946	-	-	-	-	Tram1	104829	-	-	-	-
chr1	13050081	13060081	chr1	13480081	13490081	12	int_61	Slco5a1	-63946	-	-	-	-	Tram1	104829	-	-	-	-
chr1	13050081	13060081	chr1	13640081	13650081	12	int_62	Slco5a1	-63946	-	-	-	-	Tram1	104829	-	-	-	-
chr1	13060081	13070081	chr1	13480081	13490081	12	int_63	Prdm14	62082	-	-	-	-	Tram1	104829	-	-	-	-
chr1	13080081	13090081	chr1	13570081	13580081	20	int_64	Prdm14	42082	-	-	-	-	Tram1	104829	-	-	-	-
chr1	13080081	13090081	chr1	13580081	13590081	14	int_65	Prdm14	42082	-	-	-	-	Tram1	104829	-	-	-	-
chr1	13100081	13110081	chr1	13570081	13580081	17	int_66	Prdm14	22082	-	-	-	-	Tram1	104829	-	-	-	-
chr1	13110081	13120081	chr1	13570081	13580081	16	int_67	Prdm14	12082	-	-	-	-	Tram1	104829	-	-	-	-
chr1	13120081	13130081	chr1	13480081	13490081	13	int_68	Prdm14	2082	-	-	-	-	Tram1	14829	-	-	-	-
chr1	13120081	13130081	chr1	13570081	13580081	20	int_69	Prdm14	2082	-	-	-	-	Tram1	14829	-	-	-	-
chr1	13130081	13140081	chr1	13480081	13490081	17	int_70	Prdm14	-7918	-	-	-	-	Tram1	14829	-	-	-	-
chr1	13130081	13140081	chr1	13570081	13580081	21	int_71	Prdm14	-7918	-	-	-	-	Tram1	14829	-	-	-	-
chr1	13140081	13150081	chr1	13480081	13490081	19	int_72	Prdm14	-17918	-	-	-	-	Tram1	14829	-	-	-	-
chr1	13140081	13150081	chr1	13580081	13590081	12	int_73	Prdm14	-17918	-	-	-	-	Tram1	14829	-	-	-	-
chr1	13150081	13160081	chr1	13480081	13490081	13	int_74	Prdm14	-27918	Xkr9	-	-	-	Tram1	4829	-	-	-	-
chr1	13160081	13170081	chr1	13480081	13490081	15	int_75	Prdm14	-37918	-	Xkr9	-	-	Tram1	4829	-	-	-	-
chr1	13160081	13170081	chr1	13570081	13580081	16	int_76	Prdm14	-37918	-	Xkr9	-	-	Tram1	4829	-	-	-	-
chr1	13170081	13180081	chr1	13480081	13490081	23	int_77	Prdm14	-47918	-	-	-	-	Lactb2	15428	-	-	-	-
chr1	13170081	13180081	chr1	13580081	13590081	15	int_78	Prdm14	-47918	-	-	-	-	Lactb2	5428	Lactb2	Lactb2	-	-
chr1	13770081	13780081	chr1	14290081	14300081	14	int_79	Gm5523	11848	-	-	-	-	Eya1	15118	-	Eya1	-	-
chr1	13780081	13790081	chr1	14290081	14300081	26	int_80	Gm5523	1848	-	-	-	-	Eya1	15118	-	Eya1	-	-
chr1	13780081	13790081	chr1	14300081	14310081	22	int_81	Gm5523	1848	-	-	-	-	Eya1	15118	-	Eya1	-	-
chr1	13780081	13790081	chr1	14490081	14500081	27	int_82	Gm5523	1848	-	-	-	-	Eya1	15118	-	Eya1	-	-
chr1	13780081	13790081	chr1	14740081	14750081	17	int_83	Gm5523	1848	-	-	-	-	Eya1	15118	-	Eya1	-	-
chr1	13790081	13800081	chr1	14290081	14300081	14	int_84	Gm5523	-8152	-	-	-	-	Eya1	15118	-	Eya1	-	-
chr1	13790081	13800081	chr1	14300081	14310081	12	int_85	Gm5523	-8152	-	-	-	-	Eya1	15118	-	Eya1	-	-
chr1	13810081	13820081	chr1	14290081	14300081	19	int_86	Gm5523	-28152	-	-	-	-	Eya1	15118	-	Eya1	-	-
chr1	13830081	13840081	chr1	14300081	14310081	15	int_87	Gm5523	-48152	-	-	-	-	Eya1	15118	-	Eya1	-	-
chr1	13830081	13840081	chr1	14490081	14500081	12	int_88	Gm5523	-48152	-	-	-	-	Eya1	15118	-	Eya1	-	-
chr1	13840081	13850081	chr1	14290081	14300081	15	int_89	Gm5523	-58152	-	-	-	-	Eya1	15118	-	Eya1	-	-
chr1	13840081	13850081	chr1	14490081	14500081	12	int_90	Gm5523	-58152	-	-	-	-	Eya1	15118	-	Eya1	-	-
chr1	13850081	13860081	chr1	14290081	14300081	24	int_91	Gm5523	-68152	-	-	-	-	Eya1	5118	-	Eya1	-	-
chr1	13850081	13860081	chr1	14300081	14310081	12	int_92	Gm5523	-68152	-	-	-	-	Eya1	5118	-	Eya1	-	-
chr1	13850081	13860081	chr1	14490081	14500081	14	int_93	Gm5523	-68152	-	-	-	-	Eya1	5118	-	Eya1	-	-
chr1	13920081	13930081	chr1	14290081	14300081	20	int_94	Gm5523	-138152	-	-	-	-	Eya1	5118	-	Eya1	-	-
chr1	13930081	13940081	chr1	14290081	14300081	20	int_95	Gm5523	-148152	-	-	-	-	Eya1	5118	-	Eya1	-	-
chr1	13940081	13950081	chr1	14290081	14300081	17	int_96	Gm5523	-158152	-	-	-	-	Eya1	-184882	-	-	-	-
chr1	13950081	13960081	chr1	14490081	14500081	14	int_97	Gm5523	-168152	-	-	-	-	Eya1	-184882	-	-	-	-
chr1	13970081	13980081	chr1	14290081	14300081	22	int_98	Gm5523	-188152	-	-	-	-	Eya1	-184882	-	-	-	-
chr1	14000081	14010081	chr1	14290081	14300081	19	int_99	Gm5523	-218152	-	-	-	-	Eya1	-184882	-	-	-	-
chr1	14010081	14020081	chr1	14300081	14310081	14	int_100	Gm5523	-228152	-	-	-	-	Eya1	-184882	-	-	-	-
chr1	14020081	14030081	chr1	14290081	14300081	15	int_101	Gm5523	-238152	-	-	-	-	Eya1	-184882	-	-	-	-
chr1	14280081	14290081	chr1	14490081	14500081	17	int_102	Eya1	25118	-	-	-	-	Eya1	-184882	-	-	-	-
chr1	14290081	14300081	chr1	14490081	14500081	31	int_103	Eya1	15118	-	Eya1	-	-	Msc	10885	-	-	-	-
chr1	14920081	14930081	chr1	15790081	15800081	12	int_104	Trpa1	-6219	-	-	-	-	Terf1	-200564	-	Kcnb2	-	-
chr1	14990081	15000081	chr1	15790081	15800081	13	int_105	Trpa1	-76219	-	-	-	-	Terf1	-190564	-	Kcnb2	-	-
chr1	15000081	15010081	chr1	15790081	15800081	14	int_106	Trpa1	-86219	-	-	-	-	Terf1	-180564	-	-	-	-
chr1	15270081	15280081	chr1	15600081	15610081	17	int_107	Kcnb2	-37370	-	-	-	-	Terf1	-140564	-	-	-	-
chr1	15270081	15280081	chr1	15610081	15620081	20	int_108	Kcnb2	-37370	-	-	-	-	Terf1	-10564	-	-	-	-
chr1	15270081	15280081	chr1	15620081	15630081	13	int_109	Kcnb2	-37370	-	-	-	-	Terf1	-10564	-	-	-	-
chr1	15270081	15280081	chr1	15660081	15670081	19	int_110	Kcnb2	-37370	-	-	-	-	Terf1	-10564	-	-	-	-
chr1	15800081	15810081	chr1	16090081	16100081	24	int_111	Terf1	-564	-	-	-	-	4930444P10Rik	-1756	-	-	-	-
chr1	15810081	15820081	chr1	16090081	16100081	19	int_112	Terf1	9436	-	-	-	-	4930444P10Rik	-1756	-	-	-	-
chr1	16080081	16090081	chr1	16410081	16420081	17	int_113	4930444P10Rik	8244	-	-	-	-	Rdh10	169200	-	-	-	-
chr1	16090081	16100081	chr1	16270081	16280081	28	int_114	4930444P10Rik	-1756	-	-	-	-	Rdh10	179200	-	-	-	-
chr1	16090081	16100081	chr1	16280081	16290081	36	int_115	4930444P10Rik	-1756	-	-	-	-	Stau2	154221	-	-	-	-
chr1	16090081	16100081	chr1	16360081	16370081	23	int_116	4930444P10Rik	-1756	-	-	-	-	Stau2	144221	-	-	-	-
chr1	16090081	16100081	chr1	16370081	16380081	25	int_117	4930444P10Rik	-1756	-	-	-	-	Stau2	124221	-	-	-	-
chr1	16090081	16100081	chr1	16390081	16400081	30	int_118	4930444P10Rik	-1756	-	-	-	-	Stau2	114221	-	-	-	-
chr1	16090081	16100081	chr1	16400081	16410081	34	int_119	4930444P10Rik	-1756	-	-	-	-	Stau2	104221	-	-	-	-
chr1	16090081	16100081	chr1	16410081	16420081	30	int_120	4930444P10Rik	-1756	-	-	-	-	Stau2	104221	-	-	-	-
chr1	16090081	16100081	chr1	16420081	16430081	56	int_121	4930444P10Rik	-1756	-	-	-	-	Stau2	94221	-	-	-	-
chr1	16090081	16100081	chr1	16430081	16440081	41	int_122	4930444P10Rik	-1756	-	-	-	-	Stau2	84221	-	-	-	-
chr1	16090081	16100081	chr1	16440081	16450081	13	int_123	4930444P10Rik	-1756	-	-	-	-	Stau2	74221	-	-	-	-
chr1	16090081	16100081	chr1	16500081	16510081	19	int_124	4930444P10Rik	-1756	-	-	-	-	Stau2	14221	-	-	-	-
chr1	16090081	16100081	chr1	16510081	16520081	19	int_125	4930444P10Rik	-1756	-	-	-	-	Stau2	4221	-	-	-	-
chr1	16100081	16110081	chr1	16510081	16520081	14	int_126	Rpl7	-648	-	-	-	-	Stau2	4221	-	-	-	-
chr1	16110081	16120081	chr1	16510081	16520081	14	int_127	Rdh10	9200	Rdh10	Ly96	-	-	Stau2	4221	-	-	-	-
chr1	16510081	16520081	chr1	17100081	17110081	12	int_128	Stau2	4221	-	-	-	-	Jph1	12808	-	-	-	-
chr1	16510081	16520081	chr1	17110081	17120081	16	int_129	Stau2	4221	-	-	-	-	Jph1	12808	-	-	-	-
chr1	16600081	16610081	chr1	17100081	17110081	13	int_130	Ube2w	14257	Jph1	-	-	-	Jph1	12808	-	-	-	-
chr1	16600081	16610081	chr1	17110081	17120081	18	int_131	Ube2w	14257	Jph1	-	-	-	Jph1	12808	-	-	-	-
chr1	16620081	16630081	chr1	17130081	17140081	14	int_132	Ube2w	-5743	-	-	-	-	Jph1	-7192	-	-	-	-
chr1	16640081	16650081	chr1	17080081	17090081	20	int_133	Tceb1	11784	-	-	-	-	Jph1	-7192	-	-	-	-
chr1	16640081	16650081	chr1	17100081	17110081	22	int_134	Tceb1	11784	-	-	-	-	Jph1	-7192	-	-	-	-
chr1	16650081	16660081	chr1	17080081	17090081	19	int_135	Tceb1	1784	-	-	-	-	Jph1	-7192	-	-	-	-
chr1	16650081	16660081	chr1	17100081	17110081	20	int_136	Tceb1	1784	-	-	-	-	Jph1	-17192	-	-	-	-
chr1	16650081	16660081	chr1	17110081	17120081	17	int_137	Tceb1	1784	-	-	-	-	Jph1	-17192	-	-	-	-
chr1	16780081	16790081	chr1	17080081	17090081	22	int_138	Ly96	96626	-	-	-	-	Jph1	-17192	-	-	-	-
chr1	16790081	16800081	chr1	17080081	17090081	14	int_139	Ly96	106626	-	-	-	-	Gdap1	-10291	-	-	-	-
chr1	16790081	16800081	chr1	17130081	17140081	13	int_140	Ly96	106626	-	-	-	-	Gdap1	-10291	-	-	-	-
chr1	16800081	16810081	chr1	17130081	17140081	13	int_141	Ly96	116626	-	-	-	-	Gdap1	-10291	-	-	-	-
chr1	17130081	17140081	chr1	17610081	17620081	12	int_142	Gdap1	-10291	-	-	-	-	Pi15	13181	-	-	-	-
chr1	18340081	18350081	chr1	19190081	19200081	12	int_143	Gm15386	-79943	-	-	-	-	Tfap2b	-13832	-	-	-	-
chr1	19090081	19100081	chr1	19210081	19220081	47	int_144	Tfap2d	-7940	-	-	-	-	Tfap2b	3028	Tfap2b	Tfap2b	-	-
chr1	19090081	19100081	chr1	19220081	19230081	29	int_145	Tfap2d	-7940	-	-	-	-	Tfap2b	13028	Tfap2b	Tfap2b	-	-
chr1	19190081	19200081	chr1	19760081	19770081	12	int_146	Tfap2b	-13832	-	-	-	-	Tfap2b	553028	-	Tfap2b	-	-
chr1	19190081	19200081	chr1	19890081	19900081	21	int_147	Tfap2b	-13832	-	-	-	-	Tfap2b	553028	-	Tfap2b	-	-
chr1	19190081	19200081	chr1	19950081	19960081	21	int_148	Tfap2b	-13832	-	-	-	-	Tfap2b	563028	-	-	-	-
chr1	19190081	19200081	chr1	19960081	19970081	25	int_149	Tfap2b	-13832	-	-	-	-	4930486I03Rik	-491372	-	-	-	-
chr1	19200081	19210081	chr1	19760081	19770081	16	int_150	Tfap2b	-3832	-	-	-	-	4930486I03Rik	-491372	-	-	-	-
chr1	19200081	19210081	chr1	19770081	19780081	14	int_151	Tfap2b	-3832	-	-	-	-	4930486I03Rik	-461372	Tfap2b	Tfap2b	-	-
chr1	19200081	19210081	chr1	19860081	19870081	16	int_152	Tfap2b	-3832	-	-	-	-	4930486I03Rik	-461372	Tfap2b	Tfap2b	-	-
chr1	19200081	19210081	chr1	19890081	19900081	17	int_153	Tfap2b	-3832	-	-	-	-	4930486I03Rik	-461372	Tfap2b	Tfap2b	-	-
chr1	19200081	19210081	chr1	19920081	19930081	14	int_154	Tfap2b	-3832	-	-	-	-	4930486I03Rik	-431372	-	-	-	-
chr1	19200081	19210081	chr1	19950081	19960081	26	int_155	Tfap2b	-3832	-	-	-	-	4930486I03Rik	-411372	-	-	-	-
chr1	19200081	19210081	chr1	19960081	19970081	16	int_156	Tfap2b	-3832	-	-	-	-	4930486I03Rik	-401372	-	-	-	-
chr1	19230081	19240081	chr1	19860081	19870081	16	int_157	Tfap2b	23028	Tfap2b	Tfap2b	-	-	4930486I03Rik	-401372	-	-	-	-
chr1	19230081	19240081	chr1	19890081	19900081	17	int_158	Tfap2b	23028	Tfap2b	Tfap2b	-	-	4930486I03Rik	-401372	-	-	-	-
chr1	19230081	19240081	chr1	19940081	19950081	12	int_159	Tfap2b	23028	Tfap2b	Tfap2b	-	-	4930486I03Rik	-391372	-	-	-	-
chr1	19230081	19240081	chr1	19950081	19960081	14	int_160	Tfap2b	23028	Tfap2b	Tfap2b	-	-	4930486I03Rik	-391372	-	-	-	-
chr1	19230081	19240081	chr1	19960081	19970081	20	int_161	Tfap2b	23028	Tfap2b	Tfap2b	-	-	4930486I03Rik	-391372	-	-	-	-
chr1	20590081	20600081	chr1	20870081	20880081	16	int_162	Pkhd1	22976	-	-	-	-	6720483E21Rik	15392	-	-	-	-
chr1	20590081	20600081	chr1	20880081	20890081	12	int_163	Pkhd1	22976	-	-	-	-	6720483E21Rik	5392	-	-	-	-
chr1	20600081	20610081	chr1	20880081	20890081	18	int_164	Pkhd1	12976	-	-	-	-	6720483E21Rik	5392	-	-	-	-
chr1	20880081	20890081	chr1	21150081	21160081	15	int_165	6720483E21Rik	5392	-	-	-	-	Tram2	-5856	-	-	-	-
chr1	20890081	20900081	chr1	21150081	21160081	18	int_166	Paqr8	4460	-	Paqr8	-	-	Tram2	-15856	-	-	-	-
chr1	20900081	20910081	chr1	21150081	21160081	14	int_167	Paqr8	14460	Paqr8	-	-	-	Tram2	-65856	-	-	-	-
chr1	20910081	20920081	chr1	21150081	21160081	40	int_168	Paqr8	24460	-	-	hs2064|POS|hindbrain(rhombencephalon);midbrain(mesencephalon);	-	Tmem14a	-63493	-	-	-	-
chr1	20920081	20930081	chr1	21150081	21160081	68	int_169	Efhc1	-26544	-	-	hs2064|POS|hindbrain(rhombencephalon);midbrain(mesencephalon);	-	Tmem14a	-63493	-	-	-	-
chr1	20920081	20930081	chr1	21200081	21210081	20	int_170	Efhc1	-26544	-	-	hs2064|POS|hindbrain(rhombencephalon);midbrain(mesencephalon);	-	Tmem14a	-63493	-	-	-	-
chr1	20930081	20940081	chr1	21150081	21160081	40	int_171	Efhc1	-16544	-	-	-	-	Tmem14a	-63493	-	-	-	-
chr1	20930081	20940081	chr1	21200081	21210081	23	int_172	Efhc1	-16544	-	-	-	-	Tmem14a	-63493	-	-	-	-
chr1	20940081	20950081	chr1	21080081	21090081	27	int_173	Efhc1	-6544	-	-	-	-	Tmem14a	-63493	-	-	-	-
chr1	20940081	20950081	chr1	21090081	21100081	31	int_174	Efhc1	-6544	-	-	-	-	Tmem14a	-63493	-	-	-	-
chr1	20940081	20950081	chr1	21140081	21150081	21	int_175	Efhc1	-6544	-	-	-	-	Tmem14a	-53493	-	-	-	-
chr1	20940081	20950081	chr1	21150081	21160081	25	int_176	Efhc1	-6544	-	-	-	-	Tmem14a	-13493	-	-	-	-
chr1	20940081	20950081	chr1	21160081	21170081	21	int_177	Efhc1	-6544	-	-	-	-	Tmem14a	-13493	-	-	-	-
chr1	21190081	21200081	chr1	21260081	21270081	39	int_178	Tmem14a	-23493	-	-	-	-	Gsta3	24497	-	-	-	-
chr1	21390081	21400081	chr1	21950081	21960081	24	int_179	Khdc1b	11526	-	-	-	-	Kcnq5	6861	-	-	-	-
chr1	21400081	21410081	chr1	21950081	21960081	21	int_180	Khdc1b	21526	-	-	-	-	Kcnq5	6861	-	-	-	-
chr1	21410081	21420081	chr1	21950081	21960081	13	int_181	Khdc1b	31526	-	-	-	-	Kcnq5	6861	-	-	-	-
chr1	21420081	21430081	chr1	21950081	21960081	19	int_182	Khdc1b	41526	-	-	-	-	Kcnq5	6861	-	-	-	-
chr1	21440081	21450081	chr1	21950081	21960081	17	int_183	Khdc1b	61526	-	-	-	-	Kcnq5	6861	-	-	-	-
chr1	21450081	21460081	chr1	21950081	21960081	17	int_184	Khdc1b	71526	-	-	-	-	Kcnq5	6861	-	-	-	-
chr1	22606839	22616839	chr1	23256839	23266839	12	int_185	Rims1	-178996	-	-	-	-	Mir30a	-10429	-	-	-	-
chr1	22616839	22626839	chr1	23256839	23266839	12	int_186	Rims1	183885	-	-	-	-	Mir30a	-10429	-	-	-	-
chr1	23746839	23756839	chr1	24246839	24256839	16	int_187	B3gat2	-10086	-	-	-	-	Sdhaf4	-6199	-	-	-	-
chr1	23756839	23766839	chr1	24006839	24016839	25	int_188	B3gat2	-86	-	-	-	-	Sdhaf4	-6199	-	-	-	-
chr1	23766839	23776839	chr1	24016839	24026839	23	int_189	B3gat2	9914	-	-	-	-	Sdhaf4	-16199	-	-	-	-
chr1	23766839	23776839	chr1	24136839	24146839	20	int_190	B3gat2	9914	-	-	-	-	Col9a1	-35770	-	-	-	-
chr1	23766839	23776839	chr1	24146839	24156839	17	int_191	B3gat2	9914	-	-	-	-	Col9a1	-35770	-	-	-	-
chr1	23766839	23776839	chr1	24156839	24166839	19	int_192	B3gat2	9914	-	-	-	-	Col9a1	-35770	-	-	-	-
chr1	23766839	23776839	chr1	24166839	24176839	25	int_193	B3gat2	9914	-	-	-	-	Col9a1	-35770	-	-	-	-
chr1	23766839	23776839	chr1	24176839	24186839	19	int_194	B3gat2	9914	-	-	-	-	Col9a1	-25770	-	-	-	-
chr1	23766839	23776839	chr1	24236839	24246839	20	int_195	B3gat2	9914	-	-	-	-	Col9a1	-15770	-	-	-	-
chr1	23766839	23776839	chr1	24246839	24256839	19	int_196	B3gat2	9914	-	-	-	-	Col9a1	-5770	-	-	-	-
chr1	23766839	23776839	chr1	24256839	24266839	17	int_197	B3gat2	9914	-	-	-	-	Col9a1	4230	-	-	-	-
chr1	23816839	23826839	chr1	24136839	24146839	14	int_198	B3gat2	59914	-	-	-	-	Col9a1	46637	-	-	-	-
chr1	23816839	23826839	chr1	24246839	24256839	15	int_199	B3gat2	59914	-	-	-	-	Col9a1	56637	B3gat2	-	-	-
chr1	23826839	23836839	chr1	24136839	24146839	23	int_200	B3gat2	69914	-	-	-	-	Col9a1	56637	B3gat2	-	-	-
chr1	23826839	23836839	chr1	24246839	24256839	16	int_201	B3gat2	69914	-	-	-	-	Col9a1	56637	B3gat2	-	-	-
chr1	23836839	23846839	chr1	24136839	24146839	14	int_202	Smap1	67897	-	-	-	-	Col9a1	56637	B3gat2	-	-	-
chr1	23836839	23846839	chr1	24246839	24256839	16	int_203	Smap1	67897	-	-	-	-	Col9a1	56637	B3gat2	-	-	-
chr1	23846839	23856839	chr1	24006839	24016839	38	int_204	Smap1	57897	-	-	-	-	Col9a1	56637	B3gat2	-	-	-
chr1	23846839	23856839	chr1	24246839	24256839	19	int_205	Smap1	57897	-	-	-	-	Col9a1	56637	B3gat2	-	-	-
chr1	23856839	23866839	chr1	24246839	24256839	13	int_206	Smap1	47897	-	-	-	-	Col9a1	56637	B3gat2	-	-	-
chr1	23866839	23876839	chr1	24246839	24256839	13	int_207	Smap1	37897	-	-	-	-	Col9a1	56637	B3gat2	-	-	-
chr1	23876839	23886839	chr1	24246839	24256839	14	int_208	Smap1	27897	-	-	-	-	Col9a1	66637	-	-	-	-
chr1	24366839	24376839	chr1	24676839	24736845	18	int_209	Col9a1	176637	-	-	-	-	Lmbrd1	28299	-	-	-	-
chr1	24376839	24386839	chr1	24676839	24736845	19	int_210	Col9a1	186637	-	-	-	-	Lmbrd1	28299	-	-	-	-
chr1	24386839	24396839	chr1	24676839	24736845	23	int_211	Col19a1	195598	-	-	-	-	Lmbrd1	28299	-	-	-	-
chr1	24956845	24966845	chr1	25876845	25886845	12	int_212	Lmbrd1	283302	-	-	-	-	Adgrb3	-52138	-	-	-	-
chr1	25546845	25556845	chr1	25876845	25886845	15	int_213	Gm20172	-273891	-	-	-	-	Adgrb3	-52138	-	-	-	-
chr1	25556845	25566845	chr1	25876845	25886845	14	int_214	Adgrb3	267862	-	-	-	-	Adgrb3	-52138	-	-	-	-
chr1	25566845	25576845	chr1	25876845	25886845	24	int_215	Adgrb3	257862	-	-	-	-	Adgrb3	-52138	-	-	-	-
chr1	25586845	25596845	chr1	25876845	25886845	22	int_216	Adgrb3	237862	-	-	-	-	Adgrb3	-52138	-	-	-	-
chr1	26166845	26176845	chr1	26436845	26446845	13	int_217	Adgrb3	-342138	-	-	-	-	4931408C20Rik	245615	-	-	-	-
chr1	26176845	26186845	chr1	26436845	26446845	14	int_218	Adgrb3	-352138	-	-	-	-	4931408C20Rik	245615	-	-	-	-
chr1	30836845	30846845	chr1	30996845	31006845	23	int_219	Phf3	21411	-	-	-	-	Ptp4a1	-52090	-	-	-	-
chr1	30846845	30856845	chr1	30996845	31006845	27	int_220	Phf3	11411	-	-	-	-	Ptp4a1	-52090	-	-	-	-
chr1	30996845	31006845	chr1	31206845	31216845	18	int_221	Ptp4a1	-52090	-	-	-	-	Ptp4a1	-82090	-	-	-	-
chr1	31006845	31016845	chr1	31026845	31036845	58	int_222	Ptp4a1	-62090	-	-	-	-	4931428L18Rik	10811	-	-	-	-
chr1	31006845	31016845	chr1	31206845	31216845	21	int_223	Ptp4a1	-62090	-	-	-	-	4931428L18Rik	10811	-	-	-	-
chr1	31266845	31276845	chr1	32226845	32236845	12	int_224	Gm4850	6999	-	-	-	-	Khdrbs2	59040	-	-	-	-
chr1	32226845	32236845	chr1	32596845	32606845	13	int_225	Khdrbs2	59040	-	-	-	-	Gm5415	-54552	-	-	-	-
chr1	32226845	32236845	chr1	32606845	32616845	18	int_226	Khdrbs2	59040	-	-	-	-	Gm5415	-64552	-	-	-	-
chr1	32226845	32236845	chr1	32616845	32626845	12	int_227	Khdrbs2	59040	-	-	-	-	Gm5415	-74552	-	-	-	-
chr1	32226845	32236845	chr1	32696845	32706845	16	int_228	Khdrbs2	59040	-	-	-	-	Gm5415	-154552	-	-	-	-
chr1	32226845	32236845	chr1	33086845	33096845	13	int_229	Khdrbs2	59040	-	-	-	-	Gm5415	-544552	-	-	-	-
chr1	33716845	33726845	chr1	33796845	33806845	43	int_230	Rab23	1427	-	-	-	-	Zfp451	12750	-	-	-	-
chr1	33716845	33726845	chr1	34006845	34016845	14	int_231	Rab23	1427	-	-	-	-	Zfp451	12750	-	-	-	-
chr1	33716845	33726845	chr1	34016845	34026845	21	int_232	Rab23	1427	-	-	-	-	Dst	21	-	-	-	-
chr1	33716845	33726845	chr1	34026845	34036845	15	int_233	Rab23	1427	-	-	-	-	Dst	10021	-	-	-	-
chr1	33726845	33736845	chr1	33796845	33806845	47	int_234	Rab23	11427	-	-	-	-	Dst	10021	-	-	-	-
chr1	33726845	33736845	chr1	34016845	34026845	20	int_235	Rab23	11427	-	-	-	-	Dst	20021	-	-	-	-
chr1	33726845	33736845	chr1	34036845	34046845	13	int_236	Rab23	11427	-	-	-	-	Dst	30021	-	Dst	-	-
chr1	33726845	33736845	chr1	34046845	34056845	16	int_237	Rab23	11427	-	-	-	-	Dst	40021	-	Dst	-	-
chr1	34056845	34066845	chr1	34216845	34226845	46	int_238	Dst	50021	Zfp451	-	-	-	Dst	51516	-	-	-	-
chr1	34056845	34066845	chr1	34226845	34236845	32	int_239	Dst	50021	Zfp451	-	-	-	Dst	61516	-	-	-	-
chr1	34056845	34066845	chr1	34236845	34246845	29	int_240	Dst	50021	Zfp451	-	-	-	Dst	61516	-	-	-	-
chr1	34066845	34076845	chr1	34206845	34216845	17	int_241	Mir6896	-45513	Dst	-	-	-	Dst	61516	-	-	-	-
chr1	34066845	34076845	chr1	34216845	34226845	29	int_242	Mir6896	-45513	Dst	-	-	-	Dst	61516	-	-	-	-
chr1	34066845	34076845	chr1	34226845	34236845	30	int_243	Mir6896	-45513	Dst	-	-	-	Dst	71516	Ptpn18	-	-	-
chr1	34066845	34076845	chr1	34236845	34246845	26	int_244	Mir6896	-45513	Dst	-	-	-	Dst	71516	Ptpn18	-	-	-
chr1	34116845	34126845	chr1	34216845	34226845	45	int_245	Mir6896	4487	-	-	-	-	Dst	81516	Ptpn18	-	-	-
chr1	34156845	34166845	chr1	34216845	34226845	60	int_246	Dst	1516	-	-	-	-	Dst	81516	Ptpn18	-	-	-
chr1	34236845	34246845	chr1	34486845	34496845	26	int_247	Dst	81516	Ptpn18	-	-	-	Ptpn18	2100	-	-	-	-
chr1	34246845	34256845	chr1	34496845	34506845	22	int_248	Dst	91516	-	-	-	-	Ptpn18	12100	-	-	-	-
chr1	34246845	34256845	chr1	34506845	34516845	18	int_249	Dst	91516	-	-	-	-	Prss39	-16584	-	-	-	-
chr1	34256845	34266845	chr1	34486845	34496845	47	int_250	Dst	101516	-	-	-	-	Prss39	-6584	-	-	-	-
chr1	34256845	34266845	chr1	34496845	34506845	34	int_251	Dst	101516	-	-	-	-	Prss39	-6584	-	-	-	-
chr1	34256845	34266845	chr1	34506845	34516845	33	int_252	Dst	101516	-	-	-	-	Prss39	-6584	-	-	-	-
chr1	34256845	34266845	chr1	34516845	34526845	26	int_253	Dst	101516	-	-	-	-	Prss39	-6584	-	-	-	-
chr1	34266845	34276845	chr1	34486845	34496845	37	int_254	Dst	111516	Bag2	-	-	-	Prss39	-6584	-	-	-	-
chr1	34266845	34276845	chr1	34496845	34506845	21	int_255	Dst	111516	Bag2	-	-	-	Prss39	-6584	-	-	-	-
chr1	34266845	34276845	chr1	34506845	34516845	18	int_256	Dst	111516	Bag2	-	-	-	Prss39	-6584	-	-	-	-
chr1	34266845	34276845	chr1	34526845	34536845	18	int_257	Dst	111516	Bag2	-	-	-	Prss39	-6584	-	-	-	-
chr1	34266845	34276845	chr1	34586845	34596845	17	int_258	Dst	111516	Bag2	-	-	-	Prss39	3416	-	-	-	-
chr1	34276845	34286845	chr1	34486845	34496845	42	int_259	Dst	121516	-	-	-	-	Prss39	3416	-	-	-	-
chr1	34276845	34286845	chr1	34496845	34506845	35	int_260	Dst	121516	-	-	-	-	Prss39	3416	-	-	-	-
chr1	34276845	34286845	chr1	34506845	34516845	28	int_261	Dst	121516	-	-	-	-	Prss39	3416	-	-	-	-
chr1	34276845	34286845	chr1	34516845	34526845	24	int_262	Dst	121516	-	-	-	-	Prss39	3416	-	-	-	-
chr1	34286845	34296845	chr1	34456845	34466845	43	int_263	Dst	131516	Bag2	Bag2	-	-	Prss39	3416	-	-	-	-
chr1	34286845	34296845	chr1	34466845	34476845	32	int_264	Dst	131516	Bag2	Bag2	-	-	Prss39	3416	-	-	-	-
chr1	34286845	34296845	chr1	34476845	34486845	19	int_265	Dst	131516	Bag2	Bag2	-	-	Prss39	3416	-	-	-	-
chr1	34286845	34296845	chr1	34486845	34496845	42	int_266	Dst	131516	Bag2	Bag2	-	-	Prss39	3416	-	-	-	-
chr1	34286845	34296845	chr1	34496845	34506845	34	int_267	Dst	131516	Bag2	Bag2	-	-	Prss39	13416	-	-	-	-
chr1	34286845	34296845	chr1	34516845	34526845	26	int_268	Dst	131516	Bag2	Bag2	-	-	Prss39	13416	-	-	-	-
chr1	34286845	34296845	chr1	34526845	34536845	21	int_269	Dst	131516	Bag2	Bag2	-	-	Prss39	13416	-	-	-	-
chr1	34286845	34296845	chr1	34646845	34656845	21	int_270	Dst	131516	Bag2	Bag2	-	-	Prss39	13416	-	-	-	-
chr1	34296845	34306845	chr1	34486845	34496845	26	int_271	Mir5103	131354	-	Bag2	-	-	Cfc1	-13802	-	-	-	-
chr1	34296845	34306845	chr1	34496845	34506845	22	int_272	Mir5103	131354	-	Bag2	-	-	Cfc1	-13802	-	-	-	-
chr1	34296845	34306845	chr1	34516845	34526845	19	int_273	Mir5103	131354	-	Bag2	-	-	Cfc1	-13802	-	-	-	-
chr1	34306845	34316845	chr1	34496845	34506845	26	int_274	Mir5103	121354	-	-	-	-	Cfc1	-13802	-	-	-	-
chr1	34316845	34326845	chr1	34496845	34506845	27	int_275	Mir5103	111354	-	-	-	-	Cfc1	-3802	-	-	-	-
chr1	34336845	34346845	chr1	34486845	34496845	46	int_276	Mir5103	91354	-	-	-	-	Cfc1	-3802	-	-	-	-
chr1	34346845	34356845	chr1	34486845	34496845	44	int_277	Mir5103	81354	-	-	-	-	Amer3	12153	-	-	-	-
chr1	34346845	34356845	chr1	34496845	34506845	34	int_278	Mir5103	81354	-	-	-	-	AA619741	-15635	-	-	-	-
chr1	34526845	34536845	chr1	34666845	34676845	29	int_279	Cfc1	-3802	-	-	-	-	AA619741	-35635	Amer3	-	-	-
chr1	34536845	34546845	chr1	34666845	34676845	25	int_280	Cfc1	6198	-	-	-	-	AA619741	-35635	Amer3	-	-	-
chr1	35426845	35436845	chr1	36116845	36126845	17	int_281	Plekhb2	581887	-	-	-	-	Mir6897	32468	-	-	-	-
chr1	35436845	35446845	chr1	36116845	36126845	14	int_282	Plekhb2	591887	-	-	-	-	Mir6897	22468	-	Neurl3	-	-
chr1	35446845	35456845	chr1	36116845	36126845	20	int_283	Plekhb2	601887	-	-	-	-	Mir6897	22468	-	Neurl3	-	-
chr1	35576845	35586845	chr1	36116845	36126845	20	int_284	Hs6st1	-486554	-	-	-	-	Mir6897	22468	-	Neurl3	-	-
chr1	35746845	35756845	chr1	36116845	36126845	23	int_285	Hs6st1	-316554	-	-	-	-	Mir6897	22468	-	Neurl3	-	-
chr1	35756845	35766845	chr1	36116845	36126845	24	int_286	Hs6st1	-306554	-	-	-	-	Mir6897	22468	-	Neurl3	-	-
chr1	35766845	35776845	chr1	36116845	36126845	18	int_287	Hs6st1	-296554	-	-	-	-	Mir6897	22468	-	Neurl3	-	-
chr1	35766845	35776845	chr1	36126845	36136845	13	int_288	Hs6st1	-296554	-	-	-	-	Mir6897	22468	-	Neurl3	-	-
chr1	35776845	35786845	chr1	36116845	36126845	32	int_289	Hs6st1	-286554	-	-	-	-	Mir6897	22468	-	Neurl3	-	-
chr1	35786845	35796845	chr1	36116845	36126845	23	int_290	Hs6st1	-276554	-	-	-	-	Mir6897	22468	-	Neurl3	-	-
chr1	35796845	35806845	chr1	36116845	36126845	23	int_291	Hs6st1	-266554	-	-	-	-	Mir6897	22468	-	Neurl3	-	-
chr1	35806845	35816845	chr1	36116845	36126845	28	int_292	Hs6st1	-256554	-	-	-	-	Mir6897	22468	-	Neurl3	-	-
chr1	35806845	35816845	chr1	36126845	36136845	15	int_293	Hs6st1	-256554	-	-	-	-	Mir6897	22468	-	Neurl3	-	-
chr1	35816845	35826845	chr1	36116845	36126845	19	int_294	Hs6st1	-246554	-	-	-	-	Mir6897	22468	-	Neurl3	-	-
chr1	35856845	35866845	chr1	36116845	36126845	25	int_295	Hs6st1	-206554	-	-	-	-	Mir6897	22468	-	Neurl3	-	-
chr1	35866845	35876845	chr1	36116845	36126845	40	int_296	Hs6st1	-196554	Amer3	-	-	-	Mir6897	22468	-	Neurl3	-	-
chr1	35866845	35876845	chr1	36126845	36136845	23	int_297	Hs6st1	-196554	Amer3	-	-	-	Mir6897	22468	-	Neurl3	-	-
chr1	35876845	35886845	chr1	36116845	36126845	26	int_298	Hs6st1	-186554	Cfc1	-	-	-	Mir6897	22468	-	Neurl3	-	-
chr1	35886845	35896845	chr1	36116845	36126845	54	int_299	Hs6st1	-176554	-	-	-	-	Mir6897	22468	-	Neurl3	-	-
chr1	35896845	35906845	chr1	36116845	36126845	74	int_300	Hs6st1	-166554	-	-	-	-	Mir6897	22468	-	Neurl3	-	-
chr1	35896845	35906845	chr1	36126845	36136845	23	int_301	Hs6st1	-166554	-	-	-	-	Mir6897	12468	Neurl3	-	-	-
chr1	35906845	35916845	chr1	36116845	36126845	45	int_302	Hs6st1	-156554	-	-	-	-	Mir6897	12468	Neurl3	-	-	-
chr1	35916845	35926845	chr1	36106845	36116845	25	int_303	Hs6st1	-146554	-	Amer3	-	-	Mir6897	12468	Neurl3	-	-	-
chr1	35916845	35926845	chr1	36116845	36126845	25	int_304	Hs6st1	-146554	-	Amer3	-	-	Mir6897	12468	Neurl3	-	-	-
chr1	36116845	36126845	chr1	36186845	36196845	62	int_305	Mir6897	22468	-	Neurl3	-	-	Mir6897	-47532	-	-	-	-
chr1	36276845	36286845	chr1	36296845	36306845	129	int_306	Neurl3	-8420	-	-	-	-	Arid5a	-5887	Plekhb2	-	-	-
chr1	36356845	36366845	chr1	36526845	36536845	40	int_307	Kansl3	7336	Mitd1	-	-	-	Cnnm3	9970	Tsga10	Kansl3	-	-
chr1	36356845	36366845	chr1	36556845	36566845	19	int_308	Kansl3	7336	Mitd1	-	-	-	Ankrd23	3884	Kansl3	Kansl3	-	-
chr1	36356845	36366845	chr1	36576845	36586845	22	int_309	Kansl3	7336	Mitd1	-	-	-	Ankrd23	3884	Kansl3	Kansl3	-	-
chr1	36366845	36376845	chr1	36566845	36576845	25	int_310	Fer1l5	-445	-	-	-	-	Ankrd39	5356	Fam178b	Kansl3	-	-
chr1	36416845	36426845	chr1	36516845	36526845	54	int_311	Lman2l	23394	-	-	-	-	Ankrd39	-4644	Lman2l	Cnnm4	-	-
chr1	36416845	36426845	chr1	36526845	36536845	62	int_312	Lman2l	23394	-	-	-	-	Sema4c	-3464	Fam178b	Fam178b	-	-
chr1	36416845	36426845	chr1	36536845	36546845	43	int_313	Lman2l	23394	-	-	-	-	Sema4c	-3464	Fam178b	Fam178b	-	-
chr1	36416845	36426845	chr1	36546845	36556845	33	int_314	Lman2l	23394	-	-	-	-	Sema4c	-13464	Fam178b	-	-	-
chr1	36416845	36426845	chr1	36556845	36566845	28	int_315	Lman2l	23394	-	-	-	-	Sema4c	-13464	Fam178b	-	-	-
chr1	36416845	36426845	chr1	36566845	36576845	40	int_316	Lman2l	23394	-	-	-	-	Fam178b	11487	Kansl3	-	-	-
chr1	36566845	36576845	chr1	36736845	36746845	33	int_317	Sema4c	-13464	Fam178b	-	-	-	Fam178b	1338	-	-	-	-
chr1	36566845	36576845	chr1	36746845	36756845	37	int_318	Sema4c	-13464	Fam178b	-	-	-	Fam178b	1338	-	-	-	-
chr1	36566845	36576845	chr1	36756845	36766845	29	int_319	Sema4c	-13464	Fam178b	-	-	-	Cox5b	359	-	-	-	-
chr1	36566845	36576845	chr1	36766845	36776845	29	int_320	Sema4c	-13464	Fam178b	-	-	-	Cox5b	359	-	-	-	-
chr1	36566845	36576845	chr1	36776845	36786845	21	int_321	Sema4c	-13464	Fam178b	-	-	-	Actr1b	8080	-	-	-	-
chr1	36576845	36586845	chr1	36726845	36736845	25	int_322	Fam178b	11487	Kansl3	-	-	-	Actr1b	8080	-	-	-	-
chr1	36576845	36586845	chr1	36736845	36746845	29	int_323	Fam178b	11487	Kansl3	-	-	-	Actr1b	-1920	-	-	-	-
chr1	36576845	36586845	chr1	36746845	36756845	30	int_324	Fam178b	11487	Kansl3	-	-	-	4933424G06Rik	7308	-	-	-	-
chr1	36576845	36586845	chr1	36756845	36766845	25	int_325	Fam178b	11487	Kansl3	-	-	-	4933424G06Rik	7308	-	-	-	-
chr1	36576845	36586845	chr1	36766845	36776845	22	int_326	Fam178b	11487	Kansl3	-	-	-	4933424G06Rik	17308	-	-	-	-
chr1	36586845	36596845	chr1	36746845	36756845	38	int_327	Fam178b	1487	Arid5a	-	-	-	4933424G06Rik	17308	-	-	-	-
chr1	36586845	36596845	chr1	36756845	36766845	27	int_328	Fam178b	1487	Arid5a	-	-	-	4933424G06Rik	17308	-	-	-	-
chr1	36586845	36596845	chr1	36766845	36776845	27	int_329	Fam178b	1487	Arid5a	-	-	-	Zap70	-19952	-	-	-	-
chr1	36596845	36606845	chr1	36676845	36686845	58	int_330	Fam178b	-8513	2010300C02Rik	2010300C02Rik	-	-	Zap70	-19952	-	-	-	-
chr1	36596845	36606845	chr1	36686845	36696845	68	int_331	Fam178b	-8513	2010300C02Rik	2010300C02Rik	-	-	Zap70	-19952	-	-	-	-
chr1	36596845	36606845	chr1	36696845	36706845	47	int_332	Fam178b	-8513	2010300C02Rik	2010300C02Rik	-	-	Zap70	-19952	-	-	-	-
chr1	36596845	36606845	chr1	36716845	36726845	38	int_333	Fam178b	-8513	2010300C02Rik	2010300C02Rik	-	-	Zap70	-9952	-	-	-	-
chr1	36596845	36606845	chr1	36726845	36736845	40	int_334	Fam178b	-8513	2010300C02Rik	2010300C02Rik	-	-	Zap70	-9952	-	-	-	-
chr1	36596845	36606845	chr1	36736845	36746845	55	int_335	Fam178b	-8513	2010300C02Rik	2010300C02Rik	-	-	Zap70	-9952	-	-	-	-
chr1	36596845	36606845	chr1	36746845	36756845	62	int_336	Fam178b	-8513	2010300C02Rik	2010300C02Rik	-	-	Zap70	-9952	-	-	-	-
chr1	36596845	36606845	chr1	36756845	36766845	62	int_337	Fam178b	-8513	2010300C02Rik	2010300C02Rik	-	-	Zap70	-9952	-	-	-	-
chr1	36596845	36606845	chr1	36766845	36776845	25	int_338	Fam178b	-8513	2010300C02Rik	2010300C02Rik	-	-	Zap70	-9952	-	-	-	-
chr1	36596845	36606845	chr1	36786845	36796845	21	int_339	Fam178b	-8513	2010300C02Rik	2010300C02Rik	-	-	Zap70	48	-	-	-	-
chr1	36596845	36606845	chr1	36796845	36806845	32	int_340	Fam178b	-8513	2010300C02Rik	2010300C02Rik	-	-	Zap70	48	-	-	-	-
chr1	36606845	36616845	chr1	36676845	36686845	94	int_341	Fam178b	-18513	Ankrd23	2010300C02Rik	-	-	Zap70	48	-	-	-	-
chr1	36606845	36616845	chr1	36686845	36696845	121	int_342	Fam178b	-18513	Ankrd23	2010300C02Rik	-	-	Zap70	48	-	-	-	-
chr1	36606845	36616845	chr1	36696845	36706845	78	int_343	Fam178b	-18513	Ankrd23	2010300C02Rik	-	-	Zap70	48	-	-	-	-
chr1	36606845	36616845	chr1	36706845	36716845	55	int_344	Fam178b	-18513	Ankrd23	2010300C02Rik	-	-	Zap70	4912	-	-	-	-
chr1	36606845	36616845	chr1	36716845	36726845	62	int_345	Fam178b	-18513	Ankrd23	2010300C02Rik	-	-	Zap70	4912	-	-	-	-
chr1	36606845	36616845	chr1	36726845	36736845	63	int_346	Fam178b	-18513	Ankrd23	2010300C02Rik	-	-	Zap70	4912	-	-	-	-
chr1	36606845	36616845	chr1	36736845	36746845	93	int_347	Fam178b	-18513	Ankrd23	2010300C02Rik	-	-	Zap70	4912	-	-	-	-
chr1	36606845	36616845	chr1	36746845	36756845	82	int_348	Fam178b	-18513	Ankrd23	2010300C02Rik	-	-	Zap70	2862	-	-	-	-
chr1	36606845	36616845	chr1	36756845	36766845	66	int_349	Fam178b	-18513	Ankrd23	2010300C02Rik	-	-	Zap70	2862	-	-	-	-
chr1	36606845	36616845	chr1	36776845	36786845	35	int_350	Fam178b	-18513	Ankrd23	2010300C02Rik	-	-	Zap70	12862	-	-	-	-
chr1	36606845	36616845	chr1	36796845	36806845	38	int_351	Fam178b	-18513	Ankrd23	2010300C02Rik	-	-	Zap70	22862	2010300C02Rik	Cnnm4	-	-
chr1	36616845	36626845	chr1	36746845	36756845	41	int_352	Fam178b	-28513	-	-	-	-	Zap70	22862	2010300C02Rik	Cnnm4	-	-
chr1	36746845	36756845	chr1	37346845	37356845	13	int_353	Zap70	-9952	-	-	-	-	Tmem131	-52318	2010300C02Rik	-	-	-
chr1	36756845	36766845	chr1	37356845	37366845	14	int_354	Zap70	48	-	-	-	-	Tmem131	-122318	Lipt1	-	-	-
chr1	36796845	36806845	chr1	37306845	37316845	15	int_355	Zap70	22862	2010300C02Rik	Cnnm4	-	-	Cnga3	-66432	Inpp4a	-	-	-
chr1	36796845	36806845	chr1	37336845	37346845	17	int_356	Zap70	22862	2010300C02Rik	Cnnm4	-	-	Cnga3	-56432	-	Cnnm4	-	-
chr1	36796845	36806845	chr1	37346845	37356845	14	int_357	Zap70	22862	2010300C02Rik	Cnnm4	-	-	Cnga3	-46432	-	Cnnm4	-	-
chr1	36796845	36806845	chr1	37366845	37376845	14	int_358	Zap70	22862	2010300C02Rik	Cnnm4	-	-	Cnga3	-26432	-	-	-	-
chr1	36796845	36806845	chr1	37476845	37486845	13	int_359	Zap70	22862	2010300C02Rik	Cnnm4	-	-	Cnga3	-26432	-	-	-	-
chr1	36806845	36816845	chr1	37476845	37486845	12	int_360	Zap70	32862	Cox5b	Cox5b	-	-	Cnga3	-16432	-	-	-	-
chr1	36816845	36826845	chr1	37346845	37356845	16	int_361	Zap70	42862	Lipt1	-	-	-	Cnga3	-16432	-	-	-	-
chr1	36816845	36826845	chr1	37476845	37486845	12	int_362	Zap70	42862	Lipt1	-	-	-	Cnga3	-16432	-	-	-	-
chr1	36826845	36836845	chr1	37196845	37206845	14	int_363	Zap70	52862	-	-	-	-	Cnga3	-16432	-	-	-	-
chr1	36826845	36836845	chr1	37246845	37256845	13	int_364	Zap70	52862	-	-	-	-	Cnga3	2641	Cnnm4	-	-	-
chr1	36826845	36836845	chr1	37276845	37286845	13	int_365	Zap70	52862	-	-	-	-	Cnga3	12641	Cnnm4	Cnnm4	-	-
chr1	36826845	36836845	chr1	37286845	37296845	16	int_366	Zap70	52862	-	-	-	-	Cnga3	12641	Cnnm4	Cnnm4	-	-
chr1	36826845	36836845	chr1	37296845	37306845	23	int_367	Zap70	52862	-	-	-	-	Cnga3	22641	-	-	-	-
chr1	36826845	36836845	chr1	37306845	37316845	17	int_368	Zap70	52862	-	-	-	-	Cnga3	22641	-	-	-	-
chr1	36826845	36836845	chr1	37316845	37326845	15	int_369	Zap70	52862	-	-	-	-	Cnga3	32641	-	Cnnm4	-	-
chr1	36826845	36836845	chr1	37326845	37336845	20	int_370	Zap70	52862	-	-	-	-	Cnga3	32641	-	Cnnm4	-	-
chr1	36826845	36836845	chr1	37346845	37356845	12	int_371	Zap70	52862	-	-	-	-	Cnga3	32641	-	Cnnm4	-	-
chr1	36826845	36836845	chr1	37356845	37366845	12	int_372	Zap70	52862	-	-	-	-	Inpp4a	-37992	-	-	-	-
chr1	36826845	36836845	chr1	37366845	37376845	13	int_373	Zap70	52862	-	-	-	-	Inpp4a	-27992	-	-	-	-
chr1	36826845	36836845	chr1	37386845	37396845	16	int_374	Zap70	52862	-	-	-	-	Inpp4a	-17992	-	-	-	-
chr1	36836845	36846845	chr1	37186845	37196845	16	int_375	Zap70	62862	-	Cox5b	-	-	Inpp4a	-17992	-	-	-	-
chr1	36836845	36846845	chr1	37196845	37206845	18	int_376	Zap70	62862	-	Cox5b	-	-	Inpp4a	-17992	-	-	-	-
chr1	36836845	36846845	chr1	37236845	37246845	14	int_377	Zap70	62862	-	Cox5b	-	-	Inpp4a	-17992	-	-	-	-
chr1	36836845	36846845	chr1	37246845	37256845	21	int_378	Zap70	62862	-	Cox5b	-	-	Inpp4a	-7992	Zap70	-	-	-
chr1	36836845	36846845	chr1	37256845	37266845	21	int_379	Zap70	62862	-	Cox5b	-	-	Inpp4a	-7992	Zap70	-	-	-
chr1	36836845	36846845	chr1	37276845	37286845	18	int_380	Zap70	62862	-	Cox5b	-	-	Inpp4a	-7992	Zap70	-	-	-
chr1	36836845	36846845	chr1	37286845	37296845	15	int_381	Zap70	62862	-	Cox5b	-	-	Inpp4a	-7992	Zap70	-	-	-
chr1	36836845	36846845	chr1	37296845	37306845	53	int_382	Zap70	62862	-	Cox5b	-	-	Inpp4a	-7992	Zap70	-	-	-
chr1	36836845	36846845	chr1	37306845	37316845	40	int_383	Zap70	62862	-	Cox5b	-	-	Inpp4a	2008	-	-	-	-
chr1	36836845	36846845	chr1	37316845	37326845	31	int_384	Zap70	62862	-	Cox5b	-	-	Inpp4a	2008	-	-	-	-
chr1	36836845	36846845	chr1	37326845	37336845	19	int_385	Zap70	62862	-	Cox5b	-	-	Inpp4a	2008	-	-	-	-
chr1	36836845	36846845	chr1	37336845	37346845	20	int_386	Zap70	62862	-	Cox5b	-	-	Inpp4a	2008	-	-	-	-
chr1	36836845	36846845	chr1	37356845	37366845	13	int_387	Zap70	62862	-	Cox5b	-	-	Inpp4a	2008	-	-	-	-
chr1	36836845	36846845	chr1	37416845	37426845	16	int_388	Zap70	62862	-	Cox5b	-	-	Inpp4a	12008	Cox5b	Cox5b	-	-
chr1	36836845	36846845	chr1	37456845	37466845	14	int_389	Zap70	62862	-	Cox5b	-	-	Inpp4a	12008	Cox5b	Cox5b	-	-
chr1	36836845	36846845	chr1	37476845	37486845	12	int_390	Zap70	62862	-	Cox5b	-	-	Inpp4a	12008	Cox5b	Cox5b	-	-
chr1	36836845	36846845	chr1	37486845	37496845	15	int_391	Zap70	62862	-	Cox5b	-	-	Inpp4a	12008	Cox5b	Cox5b	-	-
chr1	36836845	36846845	chr1	37496845	37506845	13	int_392	Zap70	62862	-	Cox5b	-	-	Inpp4a	12008	Cox5b	Cox5b	-	-
chr1	36836845	36846845	chr1	37686845	37696845	20	int_393	Zap70	62862	-	Cox5b	-	-	Inpp4a	22008	-	-	-	-
chr1	36846845	36856845	chr1	37476845	37486845	13	int_394	Zap70	72862	-	Cox5b	-	-	Inpp4a	22008	-	-	-	-
chr1	36876845	36886845	chr1	37346845	37356845	13	int_395	Tmem131	57682	Fam178b	-	-	-	Inpp4a	32008	-	-	-	-
chr1	36886845	36896845	chr1	36986845	36996845	47	int_396	Tmem131	47682	Fam178b	Arid5a	-	-	Inpp4a	32008	-	-	-	-
chr1	36886845	36896845	chr1	37356845	37366845	14	int_397	Tmem131	47682	Fam178b	Arid5a	-	-	Inpp4a	-27371	Ankrd39	Arid5a	-	-
chr1	36986845	36996845	chr1	37156845	37166845	31	int_398	Tmem131	-52318	2010300C02Rik	-	-	-	Inpp4a	-27371	Ankrd39	Arid5a	-	-
chr1	36986845	36996845	chr1	37186845	37196845	29	int_399	Tmem131	-52318	2010300C02Rik	-	-	-	Inpp4a	-17371	Ankrd23	Arid5a	-	-
chr1	36986845	36996845	chr1	37196845	37206845	27	int_400	Tmem131	-52318	2010300C02Rik	-	-	-	Inpp4a	-17371	Ankrd23	Arid5a	-	-
chr1	36986845	36996845	chr1	37216845	37226845	28	int_401	Tmem131	-52318	2010300C02Rik	-	-	-	Inpp4a	-17371	Ankrd23	Arid5a	-	-
chr1	36986845	36996845	chr1	37226845	37236845	23	int_402	Tmem131	-52318	2010300C02Rik	-	-	-	Inpp4a	-17371	Ankrd23	Arid5a	-	-
chr1	36986845	36996845	chr1	37266845	37276845	25	int_403	Tmem131	-52318	2010300C02Rik	-	-	-	Inpp4a	-17371	Ankrd23	Arid5a	-	-
chr1	36986845	36996845	chr1	37276845	37286845	17	int_404	Tmem131	-52318	2010300C02Rik	-	-	-	Inpp4a	-7371	-	-	-	-
chr1	36986845	36996845	chr1	37286845	37296845	21	int_405	Tmem131	-52318	2010300C02Rik	-	-	-	Inpp4a	-7371	-	-	-	-
chr1	36986845	36996845	chr1	37296845	37306845	38	int_406	Tmem131	-52318	2010300C02Rik	-	-	-	Inpp4a	-7371	-	-	-	-
chr1	36986845	36996845	chr1	37306845	37316845	17	int_407	Tmem131	-52318	2010300C02Rik	-	-	-	Inpp4a	-7371	-	-	-	-
chr1	36996845	37006845	chr1	37056845	37066845	73	int_408	Tmem131	-62318	2010300C02Rik	-	-	-	Inpp4a	2629	-	-	-	-
chr1	36996845	37006845	chr1	37146845	37156845	36	int_409	Tmem131	-62318	2010300C02Rik	-	-	-	Inpp4a	2629	-	-	-	-
chr1	36996845	37006845	chr1	37166845	37176845	29	int_410	Tmem131	-62318	2010300C02Rik	-	-	-	Inpp4a	22629	Kansl3	Kansl3	-	-
chr1	36996845	37006845	chr1	37196845	37206845	28	int_411	Tmem131	-62318	2010300C02Rik	-	-	-	Coa5	8258	-	-	-	-
chr1	36996845	37006845	chr1	37226845	37236845	30	int_412	Tmem131	-62318	2010300C02Rik	-	-	-	Unc50	21674	-	-	-	-
chr1	36996845	37006845	chr1	37236845	37246845	24	int_413	Tmem131	-62318	2010300C02Rik	-	-	-	4930594C11Rik	26760	-	-	-	-
chr1	36996845	37006845	chr1	37246845	37256845	25	int_414	Tmem131	-62318	2010300C02Rik	-	-	-	4930594C11Rik	26760	-	-	-	-
chr1	36996845	37006845	chr1	37276845	37286845	19	int_415	Tmem131	-62318	2010300C02Rik	-	-	-	4930594C11Rik	6760	-	-	-	-
chr1	36996845	37006845	chr1	37286845	37296845	18	int_416	Tmem131	-62318	2010300C02Rik	-	-	-	4930594C11Rik	6760	-	-	-	-
chr1	36996845	37006845	chr1	37296845	37306845	29	int_417	Tmem131	-62318	2010300C02Rik	-	-	-	4930594C11Rik	6760	-	-	-	-
chr1	37076845	37086845	chr1	37286845	37296845	20	int_418	Cnga3	-136432	2010300C02Rik	-	-	-	4930594C11Rik	6760	-	-	-	-
chr1	37076845	37086845	chr1	37296845	37306845	26	int_419	Cnga3	-136432	2010300C02Rik	-	-	-	4930594C11Rik	6760	-	-	-	-
chr1	37076845	37086845	chr1	37306845	37316845	18	int_420	Cnga3	-136432	2010300C02Rik	-	-	-	4930594C11Rik	6760	-	-	-	-
chr1	37316845	37326845	chr1	37486845	37496845	22	int_421	Inpp4a	22008	-	-	-	-	4930594C11Rik	6760	-	-	-	-
chr1	37326845	37336845	chr1	37476845	37486845	32	int_422	Inpp4a	32008	-	-	-	-	4930594C11Rik	-3240	-	-	-	-
chr1	37336845	37346845	chr1	37476845	37486845	33	int_423	Inpp4a	-27371	Ankrd39	Arid5a	-	-	4930594C11Rik	-3240	-	-	-	-
chr1	37336845	37346845	chr1	37486845	37496845	23	int_424	Inpp4a	-27371	Ankrd39	Arid5a	-	-	4930594C11Rik	-3240	-	-	-	-
chr1	37346845	37356845	chr1	37446845	37456845	28	int_425	Inpp4a	-17371	Ankrd23	Arid5a	-	-	4930594C11Rik	-13240	Unc50	-	-	-
chr1	37346845	37356845	chr1	37456845	37466845	25	int_426	Inpp4a	-17371	Ankrd23	Arid5a	-	-	4930594C11Rik	-13240	Unc50	-	-	-
chr1	37346845	37356845	chr1	37496845	37506845	25	int_427	Inpp4a	-17371	Ankrd23	Arid5a	-	-	2010300C02Rik	27966	Ankrd39	Mitd1	-	-
chr1	37346845	37356845	chr1	37686845	37696845	25	int_428	Inpp4a	-17371	Ankrd23	Arid5a	-	-	2010300C02Rik	27966	Ankrd39	Mitd1	-	-
chr1	37346845	37356845	chr1	37696845	37706845	12	int_429	Inpp4a	-17371	Ankrd23	Arid5a	-	-	2010300C02Rik	27966	Ankrd39	Mitd1	-	-
chr1	37346845	37356845	chr1	37716845	37726845	21	int_430	Inpp4a	-17371	Ankrd23	Arid5a	-	-	2010300C02Rik	27966	Ankrd39	Mitd1	-	-
chr1	37356845	37366845	chr1	37686845	37696845	20	int_431	Inpp4a	-7371	-	-	-	-	2010300C02Rik	27966	Ankrd39	Mitd1	-	-
chr1	37356845	37366845	chr1	37716845	37726845	14	int_432	Inpp4a	-7371	-	-	-	-	2010300C02Rik	17966	2010300C02Rik	-	-	-
chr1	37476845	37486845	chr1	37686845	37696845	26	int_433	4930594C11Rik	6760	-	-	-	-	2010300C02Rik	17966	2010300C02Rik	-	-	-
chr1	37486845	37496845	chr1	37686845	37696845	27	int_434	4930594C11Rik	-3240	-	-	-	-	2010300C02Rik	-2034	-	-	-	-
chr1	37486845	37496845	chr1	37696845	37706845	17	int_435	4930594C11Rik	-3240	-	-	-	-	2010300C02Rik	-2034	-	-	-	-
chr1	37716845	37726845	chr1	37926845	37936845	22	int_436	2010300C02Rik	-2034	-	-	-	-	Lyg2	4648	-	-	-	-
chr1	37726845	37736845	chr1	37916845	37926845	23	int_437	2010300C02Rik	-12034	-	-	-	-	Lyg2	-5352	-	-	-	-
chr1	37726845	37736845	chr1	37926845	37936845	41	int_438	2010300C02Rik	-12034	-	-	-	-	Lyg2	-5352	-	-	-	-
chr1	37736845	37746845	chr1	37916845	37926845	30	int_439	2010300C02Rik	-22034	Fer1l5	-	-	-	Lyg2	-5352	-	-	-	-
chr1	37736845	37746845	chr1	37926845	37936845	39	int_440	2010300C02Rik	-22034	Fer1l5	-	-	-	Lyg2	-15352	-	-	-	-
chr1	37736845	37746845	chr1	37946845	37956845	31	int_441	2010300C02Rik	-22034	Fer1l5	-	-	-	Lyg2	-15352	-	-	-	-
chr1	37766845	37776845	chr1	37926845	37936845	38	int_442	2010300C02Rik	-52034	-	-	-	-	Lyg2	-15352	-	-	-	-
chr1	37776845	37786845	chr1	37906845	37916845	39	int_443	2010300C02Rik	-62034	-	-	-	-	Lyg2	-15352	-	-	-	-
chr1	37776845	37786845	chr1	37916845	37926845	36	int_444	2010300C02Rik	-62034	-	-	-	-	Lyg1	5914	-	-	-	-
chr1	37926845	37936845	chr1	38036845	38046845	48	int_445	Lyg2	-15352	-	-	-	-	Eif5b	43836	-	-	-	-
chr1	37946845	37956845	chr1	38036845	38046845	62	int_446	Lyg1	5914	-	-	-	-	Eif5b	43836	-	-	-	-
chr1	38056845	38066845	chr1	38176845	38186845	43	int_447	Eif5b	63836	-	-	-	-	Rev1	-52183	-	Chst10	-	-
chr1	38176845	38186845	chr1	38786845	38796845	13	int_448	Rev1	-52183	-	Chst10	-	-	Aff3	-54601	-	-	-	-
chr1	38176845	38186845	chr1	38796845	38806845	13	int_449	Rev1	-52183	-	Chst10	-	-	Aff3	-54601	-	-	-	-
chr1	38176845	38186845	chr1	38836845	38846845	23	int_450	Rev1	-52183	-	Chst10	-	-	Aff3	-54601	-	-	-	-
chr1	38226845	38236845	chr1	38676845	38686845	20	int_451	Rev1	-102183	Aff3	-	-	-	Aff3	-54601	-	-	-	-
chr1	38226845	38236845	chr1	38946845	38956845	16	int_452	Rev1	-102183	Aff3	-	-	-	Aff3	-54601	-	-	-	-
chr1	38236845	38246845	chr1	38676845	38686845	13	int_453	Rev1	-112183	Chst10	Lonrf2	-	-	Aff3	-54601	-	-	-	-
chr1	38246845	38256845	chr1	38676845	38686845	21	int_454	Rev1	-122183	Chst10	Lonrf2	-	-	Aff3	-54601	-	-	-	-
chr1	38256845	38266845	chr1	38676845	38686845	15	int_455	Rev1	-132183	Lonrf2	Chst10	-	-	Aff3	-54601	-	-	-	-
chr1	38406845	38416845	chr1	38676845	38686845	19	int_456	Aff3	215399	Chst10	Chst10	-	-	Aff3	-54601	-	-	-	-
chr1	38416845	38426845	chr1	38676845	38686845	17	int_457	Aff3	205399	Chst10	Chst10	-	-	Aff3	-54601	-	-	-	-
chr1	38436845	38446845	chr1	38676845	38686845	27	int_458	Aff3	185399	Lonrf2	Nms	-	-	Lonrf2	29370	Aff3	-	-	-
chr1	38446845	38456845	chr1	38676845	38686845	34	int_459	Aff3	175399	-	Nms	-	-	Lonrf2	19370	-	-	-	-
chr1	38456845	38466845	chr1	38676845	38686845	23	int_460	Aff3	165399	-	-	-	-	Lonrf2	-630	Lonrf2	-	-	-
chr1	38466845	38476845	chr1	38676845	38686845	29	int_461	Aff3	155399	-	-	-	-	Lonrf2	-10630	-	-	-	-
chr1	38676845	38686845	chr1	38816845	38826845	30	int_462	Aff3	-54601	-	-	-	-	Lonrf2	-20630	Lonrf2	Lonrf2	-	-
chr1	38676845	38686845	chr1	38826845	38836845	22	int_463	Aff3	-54601	-	-	-	-	Nms	12697	-	-	-	-
chr1	38946845	38956845	chr1	39396845	39406845	19	int_464	Nms	12697	-	-	-	-	Npas2	57574	-	-	-	-
chr1	39026845	39036845	chr1	39366845	39376845	18	int_465	Pdcl3	44032	-	-	-	-	Npas2	67574	-	-	-	-
chr1	39036845	39046845	chr1	39366845	39376845	16	int_466	Pdcl3	54032	-	-	-	-	Npas2	67574	-	-	-	-
chr1	39036845	39046845	chr1	39376845	39386845	13	int_467	Pdcl3	54032	-	-	-	-	Rpl31	-86005	-	-	-	-
chr1	39036845	39046845	chr1	39396845	39406845	22	int_468	Pdcl3	54032	-	-	-	-	Rpl31	-86005	-	-	-	-
chr1	39036845	39046845	chr1	39406845	39416845	18	int_469	Pdcl3	54032	-	-	-	-	Rpl31	-76005	Tbc1d8	-	-	-
chr1	39036845	39046845	chr1	39416845	39426845	12	int_470	Pdcl3	54032	-	-	-	-	Rpl31	-66005	-	-	-	-
chr1	39036845	39046845	chr1	39426845	39436845	13	int_471	Pdcl3	54032	-	-	-	-	Rpl31	-66005	-	-	-	-
chr1	39036845	39046845	chr1	39566845	39576845	18	int_472	Pdcl3	54032	-	-	-	-	Rpl31	-56005	-	-	-	-
chr1	39036845	39046845	chr1	39576845	39586845	14	int_473	Pdcl3	54032	-	-	-	-	Rpl31	-36005	-	Tbc1d8	-	-
chr1	39036845	39046845	chr1	39586845	39596845	25	int_474	Pdcl3	54032	-	-	-	-	Rpl31	-26005	-	-	-	-
chr1	39046845	39056845	chr1	39366845	39376845	24	int_475	Pdcl3	64032	-	-	-	-	Rpl31	-6005	-	-	-	-
chr1	39046845	39056845	chr1	39416845	39426845	22	int_476	Pdcl3	64032	-	-	-	-	Rpl31	-6005	-	-	-	-
chr1	39046845	39056845	chr1	39526845	39536845	21	int_477	Pdcl3	64032	-	-	-	-	Rpl31	3995	-	-	-	-
chr1	39046845	39056845	chr1	39586845	39596845	41	int_478	Pdcl3	64032	-	-	-	-	Rpl31	3995	-	-	-	-
chr1	39056845	39066845	chr1	39366845	39376845	24	int_479	Pdcl3	74032	-	-	-	-	Rpl31	3995	-	-	-	-
chr1	39056845	39066845	chr1	39416845	39426845	32	int_480	Pdcl3	74032	-	-	-	-	Rpl31	3995	-	-	-	-
chr1	39056845	39066845	chr1	39526845	39536845	15	int_481	Pdcl3	74032	-	-	-	-	Rpl31	3995	-	-	-	-
chr1	39056845	39066845	chr1	39586845	39596845	68	int_482	Pdcl3	74032	-	-	-	-	Rpl31	3995	-	-	-	-
chr1	39056845	39066845	chr1	39626845	39636845	18	int_483	Pdcl3	74032	-	-	-	-	Rpl31	3995	-	-	-	-
chr1	39066845	39076845	chr1	39246845	39256845	35	int_484	Pdcl3	84032	-	-	-	-	Rpl31	13995	-	-	-	-
chr1	39066845	39076845	chr1	39366845	39376845	25	int_485	Pdcl3	84032	-	-	-	-	Rpl31	13995	-	-	-	-
chr1	39066845	39076845	chr1	39416845	39426845	31	int_486	Pdcl3	84032	-	-	-	-	Rpl31	13995	-	-	-	-
chr1	39066845	39076845	chr1	39526845	39536845	17	int_487	Pdcl3	84032	-	-	-	-	Rpl31	23995	-	-	-	-
chr1	39066845	39076845	chr1	39586845	39596845	34	int_488	Pdcl3	84032	-	-	-	-	Rpl31	23995	-	-	-	-
chr1	39076845	39086845	chr1	39256845	39266845	22	int_489	Pdcl3	94032	-	-	-	-	Rpl31	33995	-	-	-	-
chr1	39076845	39086845	chr1	39276845	39286845	21	int_490	Pdcl3	94032	-	-	-	-	Rpl31	33995	-	-	-	-
chr1	39076845	39086845	chr1	39286845	39296845	23	int_491	Pdcl3	94032	-	-	-	-	Rpl31	33995	-	-	-	-
chr1	39076845	39086845	chr1	39296845	39306845	21	int_492	Pdcl3	94032	-	-	-	-	Rpl31	33995	-	-	-	-
chr1	39076845	39086845	chr1	39326845	39336845	21	int_493	Pdcl3	94032	-	-	-	-	Rpl31	43995	-	-	-	-
chr1	39076845	39086845	chr1	39336845	39346845	22	int_494	Pdcl3	94032	-	-	-	-	Rpl31	43995	-	-	-	-
chr1	39076845	39086845	chr1	39356845	39366845	26	int_495	Pdcl3	94032	-	-	-	-	Rpl31	43995	-	-	-	-
chr1	39076845	39086845	chr1	39366845	39376845	28	int_496	Pdcl3	94032	-	-	-	-	Rpl31	53995	-	-	-	-
chr1	39076845	39086845	chr1	39376845	39386845	29	int_497	Pdcl3	94032	-	-	-	-	Rpl31	53995	-	-	-	-
chr1	39076845	39086845	chr1	39386845	39396845	36	int_498	Pdcl3	94032	-	-	-	-	Rpl31	53995	-	-	-	-
chr1	39076845	39086845	chr1	39396845	39406845	46	int_499	Pdcl3	94032	-	-	-	-	Rpl31	53995	-	-	-	-
chr1	39076845	39086845	chr1	39406845	39416845	29	int_500	Pdcl3	94032	-	-	-	-	Rpl31	53995	-	-	-	-
chr1	39076845	39086845	chr1	39416845	39426845	29	int_501	Pdcl3	94032	-	-	-	-	Rpl31	53995	-	-	-	-
chr1	39076845	39086845	chr1	39436845	39446845	20	int_502	Pdcl3	94032	-	-	-	-	Rpl31	53995	-	-	-	-
chr1	39076845	39086845	chr1	39446845	39456845	19	int_503	Pdcl3	94032	-	-	-	-	Tbc1d8	46902	Tbc1d8	-	-	-
chr1	39076845	39086845	chr1	39466845	39476845	15	int_504	Pdcl3	94032	-	-	-	-	Tbc1d8	36902	Tbc1d8	-	hs1933|POS|heart;	-
chr1	39076845	39086845	chr1	39496845	39506845	19	int_505	Pdcl3	94032	-	-	-	-	Tbc1d8	26902	Tbc1d8	-	-	-
chr1	39076845	39086845	chr1	39546845	39556845	15	int_506	Pdcl3	94032	-	-	-	-	Tbc1d8	26902	Tbc1d8	-	-	-
chr1	39076845	39086845	chr1	39566845	39576845	24	int_507	Pdcl3	94032	-	-	-	-	Tbc1d8	16902	-	-	-	-
chr1	39076845	39086845	chr1	39576845	39586845	25	int_508	Pdcl3	94032	-	-	-	-	Tbc1d8	6902	-	-	-	-
chr1	39076845	39086845	chr1	39586845	39596845	20	int_509	Pdcl3	94032	-	-	-	-	Tbc1d8	-23098	-	-	-	-
chr1	39076845	39086845	chr1	39596845	39606845	16	int_510	Pdcl3	94032	-	-	-	-	Cnot11	-23956	-	-	-	-
chr1	39086845	39096845	chr1	39256845	39266845	24	int_511	Mir6349	95147	-	-	-	-	Cnot11	-3956	-	-	-	-
chr1	39086845	39096845	chr1	39276845	39286845	23	int_512	Mir6349	95147	-	-	-	-	Cnot11	-3956	-	-	-	-
chr1	39086845	39096845	chr1	39296845	39306845	20	int_513	Mir6349	95147	-	-	-	-	Cnot11	-3956	-	-	-	-
chr1	39086845	39096845	chr1	39306845	39316845	20	int_514	Mir6349	95147	-	-	-	-	Cnot11	6044	-	-	-	-
chr1	39086845	39096845	chr1	39356845	39366845	18	int_515	Mir6349	95147	-	-	-	-	Snord89	-3005	-	-	-	-
chr1	39086845	39096845	chr1	39366845	39376845	22	int_516	Mir6349	95147	-	-	-	-	Snord89	-13005	-	-	-	-
chr1	39086845	39096845	chr1	39376845	39386845	26	int_517	Mir6349	95147	-	-	-	-	Rnf149	5502	-	-	-	-
chr1	39086845	39096845	chr1	39386845	39396845	19	int_518	Mir6349	95147	-	-	-	-	Rnf149	5502	-	-	-	-
chr1	39086845	39096845	chr1	39396845	39406845	22	int_519	Mir6349	95147	-	-	-	-	Rnf149	5502	-	-	-	-
chr1	39086845	39096845	chr1	39406845	39416845	18	int_520	Mir6349	95147	-	-	-	-	Rnf149	5502	-	-	-	-
chr1	39086845	39096845	chr1	39416845	39426845	27	int_521	Mir6349	95147	-	-	-	-	Rnf149	5502	-	-	-	-
chr1	39086845	39096845	chr1	39446845	39456845	14	int_522	Mir6349	95147	-	-	-	-	Rnf149	-4498	-	-	-	-
chr1	39086845	39096845	chr1	39456845	39466845	12	int_523	Mir6349	95147	-	-	-	-	Rnf149	-4498	-	-	-	-
chr1	39086845	39096845	chr1	39506845	39516845	12	int_524	Mir6349	95147	-	-	-	-	Rnf149	-4498	-	-	-	-
chr1	39086845	39096845	chr1	39536845	39546845	13	int_525	Mir6349	95147	-	-	-	-	Rnf149	-4498	-	-	-	-
chr1	39086845	39096845	chr1	39566845	39576845	19	int_526	Mir6349	95147	-	-	-	-	Rnf149	-4498	-	-	-	-
chr1	39086845	39096845	chr1	39576845	39586845	14	int_527	Mir6349	95147	-	-	-	-	Rnf149	-14498	-	-	-	-
chr1	39086845	39096845	chr1	39586845	39596845	18	int_528	Mir6349	95147	-	-	-	-	Rnf149	-14498	-	-	-	-
chr1	39096845	39106845	chr1	39416845	39426845	19	int_529	Mir6349	85147	-	-	-	-	Rnf149	-14498	-	-	-	-
chr1	39246845	39256845	chr1	39566845	39576845	19	int_530	Npas2	57574	-	-	-	-	Rnf149	-14498	-	-	-	-
chr1	39246845	39256845	chr1	39576845	39586845	16	int_531	Npas2	57574	-	-	-	-	Rnf149	-14498	-	-	-	-
chr1	39386845	39396845	chr1	39586845	39596845	33	int_532	Rpl31	23995	-	-	-	-	Rnf149	-14498	-	-	-	-
chr1	39406845	39416845	chr1	39586845	39596845	29	int_533	Rpl31	43995	-	-	-	-	Rnf149	-14498	-	-	-	-
chr1	39416845	39426845	chr1	39556845	39566845	32	int_534	Rpl31	53995	-	-	-	-	Rnf149	-14498	-	-	-	-
chr1	39416845	39426845	chr1	39566845	39576845	31	int_535	Rpl31	53995	-	-	-	-	Rnf149	-14498	-	-	-	-
chr1	39416845	39426845	chr1	39576845	39586845	29	int_536	Rpl31	53995	-	-	-	-	Rnf149	-14498	-	-	-	-
chr1	39416845	39426845	chr1	39586845	39596845	40	int_537	Rpl31	53995	-	-	-	-	Rnf149	-14498	-	-	-	-
chr1	39426845	39436845	chr1	39586845	39596845	35	int_538	Tbc1d8	46902	Tbc1d8	-	-	-	Rnf149	-24498	-	-	-	-
chr1	39436845	39446845	chr1	39586845	39596845	37	int_539	Tbc1d8	36902	Tbc1d8	-	hs1933|POS|heart;	-	Creg2	19337	-	-	-	-
chr1	39706845	39716845	chr1	40016845	40026845	18	int_540	Rfx8	9144	-	-	-	-	Map4k4	30933	-	Gm3646	-	-
chr1	39706845	39716845	chr1	40026845	40036845	14	int_541	Rfx8	9144	-	-	-	-	Map4k4	40933	-	-	mm1333|POS|dorsalrootganglion;forebrain;cranialnerve;	-
chr1	39706845	39716845	chr1	40036845	40046845	17	int_542	Rfx8	9144	-	-	-	-	Map4k4	50933	-	-	mm1333|POS|dorsalrootganglion;forebrain;cranialnerve;	-
chr1	39726845	39736845	chr1	39956845	39966845	16	int_543	Rfx8	-10856	-	-	-	-	Map4k4	50933	-	-	mm1333|POS|dorsalrootganglion;forebrain;cranialnerve;	-
chr1	39726845	39736845	chr1	39976845	39986845	18	int_544	Rfx8	-10856	-	-	-	-	Map4k4	60933	-	-	-	-
chr1	39736845	39746845	chr1	39946845	39956845	25	int_545	Rfx8	-20856	Rfx8	Rfx8	-	-	Map4k4	60933	-	-	-	-
chr1	39736845	39746845	chr1	39976845	39986845	20	int_546	Rfx8	-20856	Rfx8	Rfx8	-	-	Map4k4	60933	-	-	-	-
chr1	39736845	39746845	chr1	39986845	39996845	20	int_547	Rfx8	-20856	Rfx8	Rfx8	-	-	Map4k4	60933	-	-	-	-
chr1	39736845	39746845	chr1	39996845	40006845	21	int_548	Rfx8	-20856	Rfx8	Rfx8	-	-	Map4k4	70933	Creg2	-	-	-
chr1	39746845	39756845	chr1	39976845	39986845	20	int_549	Rfx8	-30856	Rfx8	Rfx8	-	-	Map4k4	80933	Gm3646	-	-	-
chr1	39746845	39756845	chr1	39986845	39996845	18	int_550	Rfx8	-30856	Rfx8	Rfx8	-	-	Map4k4	80933	Gm3646	-	-	-
chr1	39746845	39756845	chr1	39996845	40006845	17	int_551	Rfx8	-30856	Rfx8	Rfx8	-	-	Map4k4	80933	Gm3646	-	-	-
chr1	39766845	39776845	chr1	39996845	40006845	21	int_552	Gm3646	33487	-	-	-	-	Map4k4	80933	Gm3646	-	-	-
chr1	39776845	39786845	chr1	39996845	40006845	12	int_553	Gm3646	23487	Gm3646	-	-	-	Map4k4	80933	Gm3646	-	-	-
chr1	39786845	39796845	chr1	39956845	39966845	36	int_554	Gm3646	13487	-	-	-	-	Map4k4	80933	Gm3646	-	-	-
chr1	39786845	39796845	chr1	39976845	39986845	28	int_555	Gm3646	13487	-	-	-	-	Map4k4	80933	Gm3646	-	-	-
chr1	39786845	39796845	chr1	39996845	40006845	25	int_556	Gm3646	13487	-	-	-	-	Map4k4	90933	-	-	-	-
chr1	39796845	39806845	chr1	39956845	39966845	31	int_557	Gm3646	3487	-	-	-	-	Map4k4	90933	-	-	-	-
chr1	39796845	39806845	chr1	39986845	39996845	25	int_558	Gm3646	3487	-	-	-	-	Map4k4	90933	-	-	-	-
chr1	39806845	39816845	chr1	39936845	39946845	26	int_559	Gm3646	-6513	Rfx8	-	-	-	Map4k4	90933	-	-	-	-
chr1	39806845	39816845	chr1	39946845	39956845	26	int_560	Gm3646	-6513	Rfx8	-	-	-	Map4k4	90933	-	-	-	-
chr1	39806845	39816845	chr1	39976845	39986845	34	int_561	Gm3646	-6513	Rfx8	-	-	-	Il1r2	-82922	-	-	-	-
chr1	39806845	39816845	chr1	39986845	39996845	26	int_562	Gm3646	-6513	Rfx8	-	-	-	Il1r2	-82922	-	-	-	-
chr1	39816845	39826845	chr1	39926845	39936845	36	int_563	Gm3646	-16513	-	-	-	-	Il1r2	-82922	-	-	-	-
chr1	39816845	39826845	chr1	39956845	39966845	22	int_564	Gm3646	-16513	-	-	-	-	Il1r2	-82922	-	-	-	-
chr1	39816845	39826845	chr1	39966845	39976845	21	int_565	Gm3646	-16513	-	-	-	-	Il1r2	-82922	-	-	-	-
chr1	39816845	39826845	chr1	39976845	39986845	22	int_566	Gm3646	-16513	-	-	-	-	Il1r2	-82922	-	-	-	-
chr1	39816845	39826845	chr1	39986845	39996845	16	int_567	Gm3646	-16513	-	-	-	-	Il1r2	-62922	-	-	-	-
chr1	39816845	39826845	chr1	39996845	40006845	32	int_568	Gm3646	-16513	-	-	-	-	Il1r2	-62922	-	-	-	-
chr1	39816845	39826845	chr1	40016845	40026845	31	int_569	Gm3646	-16513	-	-	-	-	Il1r2	-52922	-	-	-	-
chr1	39816845	39826845	chr1	40026845	40036845	25	int_570	Gm3646	-16513	-	-	-	-	Il1r2	-52922	-	-	-	-
chr1	39816845	39826845	chr1	40036845	40046845	17	int_571	Gm3646	-16513	-	-	-	-	Il1r2	-42922	-	-	-	-
chr1	39826845	39836845	chr1	39976845	39986845	20	int_572	1700066B17Rik	15485	-	-	-	-	Il1r2	-42922	-	-	-	-
chr1	40136845	40146845	chr1	40386845	40396845	20	int_573	Gm16894	-55994	-	-	-	-	Il1rl1	-47724	-	-	-	-
chr1	40136845	40146845	chr1	40426845	40436845	24	int_574	Gm16894	-55994	-	-	-	-	Il1rl1	-37724	-	-	-	-
chr1	40136845	40146845	chr1	40596845	40606845	13	int_575	Gm16894	-55994	-	-	-	-	Il1rl1	2276	-	-	-	-
chr1	40136845	40146845	chr1	40606845	40616845	12	int_576	Gm16894	-55994	-	-	-	-	Slc9a4	21619	-	-	-	-
chr1	40146845	40156845	chr1	40376845	40386845	18	int_577	Gm16894	-65994	-	-	-	-	Slc9a4	31619	Il18r1	-	-	-
chr1	40926845	40936845	chr1	41206845	41216845	21	int_578	Tmem182	126245	-	-	-	-	4930448I06Rik	-30593	-	-	-	-
chr1	40926845	40936845	chr1	41216845	41226845	17	int_579	Tmem182	126245	-	-	-	-	4930448I06Rik	-30593	-	-	-	-
chr1	40926845	40936845	chr1	41706845	41716845	15	int_580	Tmem182	126245	-	-	-	-	4930448I06Rik	-30593	-	-	-	-
chr1	40926845	40936845	chr1	41796845	41806845	12	int_581	Tmem182	126245	-	-	-	-	4930448I06Rik	-40593	-	-	-	-
chr1	40926845	40936845	chr1	41866845	41876845	19	int_582	Tmem182	126245	-	-	-	-	4930448I06Rik	-150593	-	-	-	-
chr1	40936845	40946845	chr1	41206845	41216845	18	int_583	Tmem182	136245	Pou3f3	-	hs1212|POS|heart;	-	4930448I06Rik	-290593	-	-	-	-
chr1	40936845	40946845	chr1	41326845	41336845	18	int_584	Tmem182	136245	Pou3f3	-	hs1212|POS|heart;	-	4930448I06Rik	-300593	-	-	-	-
chr1	40936845	40946845	chr1	41656845	41666845	13	int_585	Tmem182	136245	Pou3f3	-	hs1212|POS|heart;	-	4930448I06Rik	-300593	-	-	-	-
chr1	40936845	40946845	chr1	41866845	41876845	22	int_586	Tmem182	136245	Pou3f3	-	hs1212|POS|heart;	-	4930448I06Rik	-470593	AI597479	-	-	-
chr1	40946845	40956845	chr1	41206845	41216845	21	int_587	Tmem182	146245	Pou3f3	-	hs1125|NEG|-	-	4930448I06Rik	-470593	AI597479	-	-	-
chr1	41186845	41196845	chr1	41706845	41716845	20	int_588	4930448I06Rik	-10593	-	-	-	-	4930448I06Rik	-480593	-	-	-	-
chr1	41186845	41196845	chr1	41796845	41806845	16	int_589	4930448I06Rik	-10593	-	-	-	-	4930448I06Rik	-480593	-	-	-	-
chr1	41186845	41196845	chr1	41866845	41876845	15	int_590	4930448I06Rik	-10593	-	-	-	-	4930448I06Rik	-480593	-	-	-	-
chr1	41196845	41206845	chr1	41656845	41666845	22	int_591	4930448I06Rik	-20593	-	-	-	-	4930448I06Rik	-480593	-	-	-	-
chr1	41196845	41206845	chr1	41706845	41716845	30	int_592	4930448I06Rik	-20593	-	-	-	-	4930448I06Rik	-480593	-	-	-	-
chr1	41196845	41206845	chr1	41796845	41806845	19	int_593	4930448I06Rik	-20593	-	-	-	-	4930448I06Rik	-480593	-	-	-	-
chr1	41196845	41206845	chr1	41866845	41876845	28	int_594	4930448I06Rik	-20593	-	-	-	-	4930448I06Rik	-480593	-	-	-	-
chr1	41196845	41206845	chr1	41946845	41956845	18	int_595	4930448I06Rik	-20593	-	-	-	-	4930448I06Rik	-480593	-	-	-	-
chr1	41206845	41216845	chr1	41466845	41476845	19	int_596	4930448I06Rik	-30593	-	-	-	-	4930448I06Rik	-480593	-	-	-	-
chr1	41206845	41216845	chr1	41476845	41486845	18	int_597	4930448I06Rik	-30593	-	-	-	-	4930448I06Rik	-480593	-	-	-	-
chr1	41206845	41216845	chr1	41656845	41666845	30	int_598	4930448I06Rik	-30593	-	-	-	-	4930448I06Rik	-490593	-	Tgfbrap1	-	-
chr1	41206845	41216845	chr1	41666845	41676845	13	int_599	4930448I06Rik	-30593	-	-	-	-	4930448I06Rik	-490593	-	Tgfbrap1	-	-
chr1	41206845	41216845	chr1	41686845	41696845	15	int_600	4930448I06Rik	-30593	-	-	-	-	4930448I06Rik	-490593	-	Tgfbrap1	-	-
chr1	41206845	41216845	chr1	41696845	41706845	12	int_601	4930448I06Rik	-30593	-	-	-	-	4930448I06Rik	-510593	-	-	-	-
chr1	41206845	41216845	chr1	41706845	41716845	25	int_602	4930448I06Rik	-30593	-	-	-	-	4930448I06Rik	-510593	-	-	-	-
chr1	41206845	41216845	chr1	41716845	41726845	14	int_603	4930448I06Rik	-30593	-	-	-	-	4930448I06Rik	-510593	-	-	-	-
chr1	41206845	41216845	chr1	41726845	41736845	15	int_604	4930448I06Rik	-30593	-	-	-	-	4930448I06Rik	-520593	-	-	-	-
chr1	41206845	41216845	chr1	41786845	41796845	17	int_605	4930448I06Rik	-30593	-	-	-	-	4930448I06Rik	-520593	-	-	-	-
chr1	41206845	41216845	chr1	41796845	41806845	19	int_606	4930448I06Rik	-30593	-	-	-	-	4930448I06Rik	-530593	-	-	-	chr1:41708201-41710440
chr1	41206845	41216845	chr1	41846845	41856845	18	int_607	4930448I06Rik	-30593	-	-	-	-	4930448I06Rik	-530593	-	-	-	chr1:41708201-41710440
chr1	41206845	41216845	chr1	41856845	41866845	22	int_608	4930448I06Rik	-30593	-	-	-	-	4930448I06Rik	-530593	-	-	-	chr1:41708201-41710440
chr1	41206845	41216845	chr1	41866845	41876845	32	int_609	4930448I06Rik	-30593	-	-	-	-	4930448I06Rik	-530593	-	-	-	chr1:41708201-41710440
chr1	41206845	41216845	chr1	41876845	41886845	18	int_610	4930448I06Rik	-30593	-	-	-	-	4930448I06Rik	-530593	-	-	-	chr1:41708201-41710440
chr1	41206845	41216845	chr1	41926845	41936845	12	int_611	4930448I06Rik	-30593	-	-	-	-	4930448I06Rik	-530593	-	-	-	chr1:41708201-41710440
chr1	41206845	41216845	chr1	41936845	41946845	13	int_612	4930448I06Rik	-30593	-	-	-	-	4930448I06Rik	-530593	-	-	-	chr1:41708201-41710440
chr1	41206845	41216845	chr1	41946845	41956845	15	int_613	4930448I06Rik	-30593	-	-	-	-	4930448I06Rik	-530593	-	-	-	chr1:41708201-41710440
chr1	41206845	41216845	chr1	41956845	41966845	12	int_614	4930448I06Rik	-30593	-	-	-	-	4930448I06Rik	-530593	-	-	-	chr1:41708201-41710440
chr1	41206845	41216845	chr1	41976845	41986845	12	int_615	4930448I06Rik	-30593	-	-	-	-	4930448I06Rik	-530593	-	-	-	chr1:41708201-41710440
chr1	41206845	41216845	chr1	41986845	41996845	13	int_616	4930448I06Rik	-30593	-	-	-	-	4930448I06Rik	-530593	-	-	-	chr1:41708201-41710440
chr1	41216845	41226845	chr1	41476845	41486845	21	int_617	4930448I06Rik	-40593	-	-	-	-	4930448I06Rik	-530593	-	-	-	chr1:41708201-41710440
chr1	41216845	41226845	chr1	41646845	41656845	14	int_618	4930448I06Rik	-40593	-	-	-	-	4930448I06Rik	-530593	-	-	-	chr1:41708201-41710440
chr1	41216845	41226845	chr1	41656845	41666845	15	int_619	4930448I06Rik	-40593	-	-	-	-	4930448I06Rik	-540593	-	-	-	-
chr1	41216845	41226845	chr1	41666845	41676845	19	int_620	4930448I06Rik	-40593	-	-	-	-	4930448I06Rik	-540593	-	-	-	-
chr1	41216845	41226845	chr1	41686845	41696845	16	int_621	4930448I06Rik	-40593	-	-	-	-	4930448I06Rik	-550593	-	-	-	chr1:41733869-41734313
chr1	41216845	41226845	chr1	41706845	41716845	15	int_622	4930448I06Rik	-40593	-	-	-	-	4930448I06Rik	-550593	-	-	-	chr1:41733869-41734313
chr1	41216845	41226845	chr1	41726845	41736845	15	int_623	4930448I06Rik	-40593	-	-	-	-	4930448I06Rik	-600593	-	-	-	-
chr1	41216845	41226845	chr1	41776845	41786845	12	int_624	4930448I06Rik	-40593	-	-	-	-	4930448I06Rik	-610593	-	-	-	-
chr1	41216845	41226845	chr1	41806845	41816845	12	int_625	4930448I06Rik	-40593	-	-	-	-	4930448I06Rik	-610593	-	-	-	-
chr1	41216845	41226845	chr1	41856845	41866845	15	int_626	4930448I06Rik	-40593	-	-	-	-	4930448I06Rik	-620593	-	-	-	chr1:41799117-41801404
chr1	41216845	41226845	chr1	41936845	41946845	16	int_627	4930448I06Rik	-40593	-	-	-	-	4930448I06Rik	-620593	-	-	-	chr1:41799117-41801404
chr1	41216845	41226845	chr1	41956845	41966845	12	int_628	4930448I06Rik	-40593	-	-	-	-	4930448I06Rik	-620593	-	-	-	chr1:41799117-41801404
chr1	41216845	41226845	chr1	41986845	41996845	15	int_629	4930448I06Rik	-40593	-	-	-	-	4930448I06Rik	-620593	-	-	-	chr1:41799117-41801404
chr1	41226845	41236845	chr1	41706845	41716845	17	int_630	4930448I06Rik	-50593	-	-	-	-	4930448I06Rik	-620593	-	-	-	chr1:41799117-41801404
chr1	41226845	41236845	chr1	41866845	41876845	12	int_631	4930448I06Rik	-50593	-	-	-	-	4930448I06Rik	-630593	Pou3f3	Pou3f3	hs1529|POS|forebrain;	-
chr1	41236845	41246845	chr1	41866845	41876845	15	int_632	4930448I06Rik	-60593	-	-	-	-	4930448I06Rik	-630593	Pou3f3	Pou3f3	hs1529|POS|forebrain;	-
chr1	41276845	41286845	chr1	41706845	41716845	22	int_633	4930448I06Rik	-100593	Gpr45	-	hs1112|POS|hindbrain(rhombencephalon);midbrain(mesencephalon);forebrain;limb;branchialarch;other;	-	4930448I06Rik	-670593	-	-	-	-
chr1	41306845	41316845	chr1	41656845	41666845	18	int_634	4930448I06Rik	-130593	-	-	-	-	4930448I06Rik	-670593	-	-	-	-
chr1	41306845	41316845	chr1	41706845	41716845	17	int_635	4930448I06Rik	-130593	-	-	-	-	4930448I06Rik	-680593	-	-	-	chr1:41866714-41866956
chr1	41316845	41326845	chr1	41656845	41666845	19	int_636	4930448I06Rik	-140593	-	-	-	-	4930448I06Rik	-680593	-	-	-	chr1:41866714-41866956
chr1	41316845	41326845	chr1	41706845	41716845	16	int_637	4930448I06Rik	-140593	-	-	-	-	4930448I06Rik	-680593	-	-	-	chr1:41866714-41866956
chr1	41316845	41326845	chr1	41866845	41876845	13	int_638	4930448I06Rik	-140593	-	-	-	-	4930448I06Rik	-680593	-	-	-	chr1:41866714-41866956
chr1	41326845	41336845	chr1	41646845	41656845	14	int_639	4930448I06Rik	-150593	-	-	-	-	4930448I06Rik	-690593	-	-	-	chr1:41869949-41872191
chr1	41326845	41336845	chr1	41656845	41666845	33	int_640	4930448I06Rik	-150593	-	-	-	-	4930448I06Rik	-690593	-	-	-	chr1:41869949-41872191
chr1	41326845	41336845	chr1	41666845	41676845	18	int_641	4930448I06Rik	-150593	-	-	-	-	4930448I06Rik	-690593	-	-	-	chr1:41869949-41872191
chr1	41326845	41336845	chr1	41686845	41696845	21	int_642	4930448I06Rik	-150593	-	-	-	-	4930448I06Rik	-690593	-	-	-	chr1:41869949-41872191
chr1	41326845	41336845	chr1	41696845	41706845	15	int_643	4930448I06Rik	-150593	-	-	-	-	4930448I06Rik	-690593	-	-	-	chr1:41869949-41872191
chr1	41326845	41336845	chr1	41706845	41716845	20	int_644	4930448I06Rik	-150593	-	-	-	-	4930448I06Rik	-690593	-	-	-	chr1:41869949-41872191
chr1	41326845	41336845	chr1	41716845	41726845	13	int_645	4930448I06Rik	-150593	-	-	-	-	4930448I06Rik	-690593	-	-	-	chr1:41869949-41872191
chr1	41326845	41336845	chr1	41786845	41796845	16	int_646	4930448I06Rik	-150593	-	-	-	-	4930448I06Rik	-690593	-	-	-	chr1:41869949-41872191
chr1	41326845	41336845	chr1	41796845	41806845	21	int_647	4930448I06Rik	-150593	-	-	-	-	4930448I06Rik	-690593	-	-	-	chr1:41869949-41872191
chr1	41326845	41336845	chr1	41806845	41816845	19	int_648	4930448I06Rik	-150593	-	-	-	-	4930448I06Rik	-690593	-	-	-	chr1:41869949-41872191
chr1	41326845	41336845	chr1	41846845	41856845	17	int_649	4930448I06Rik	-150593	-	-	-	-	4930448I06Rik	-690593	-	-	-	chr1:41869949-41872191
chr1	41326845	41336845	chr1	41856845	41866845	30	int_650	4930448I06Rik	-150593	-	-	-	-	4930448I06Rik	-690593	-	-	-	chr1:41869949-41872191
chr1	41326845	41336845	chr1	41866845	41876845	25	int_651	4930448I06Rik	-150593	-	-	-	-	4930448I06Rik	-700593	-	-	-	chr1:41880451-41880709
chr1	41326845	41336845	chr1	41876845	41886845	15	int_652	4930448I06Rik	-150593	-	-	-	-	4930448I06Rik	-700593	-	-	-	chr1:41880451-41880709
chr1	41326845	41336845	chr1	41946845	41956845	14	int_653	4930448I06Rik	-150593	-	-	-	-	4930448I06Rik	-750593	-	-	hs1554|POS|branchialarch;	-
chr1	41326845	41336845	chr1	42296845	42306845	12	int_654	4930448I06Rik	-150593	-	-	-	-	Pantr1	752980	-	-	hs1554|POS|branchialarch;	chr1:41945131-41945433
chr1	41336845	41346845	chr1	41656845	41666845	16	int_655	4930448I06Rik	-160593	-	-	-	-	Pantr1	752980	-	-	hs1554|POS|branchialarch;	chr1:41945131-41945433
chr1	41336845	41346845	chr1	41706845	41716845	18	int_656	4930448I06Rik	-160593	-	-	-	-	Pantr1	742980	-	-	-	chr1:41953149-41955025
chr1	41336845	41346845	chr1	41866845	41876845	13	int_657	4930448I06Rik	-160593	-	-	-	-	Pantr1	742980	-	-	-	chr1:41953149-41955025
chr1	41336845	41346845	chr1	41946845	41956845	14	int_658	4930448I06Rik	-160593	-	-	-	-	Pantr1	742980	-	-	-	chr1:41953149-41955025
chr1	41346845	41356845	chr1	41656845	41666845	17	int_659	4930448I06Rik	-170593	-	-	-	-	Pantr1	742980	-	-	-	chr1:41953149-41955025
chr1	41346845	41356845	chr1	41706845	41716845	20	int_660	4930448I06Rik	-170593	-	-	-	-	Pantr1	732980	-	-	-	-
chr1	41346845	41356845	chr1	41866845	41876845	13	int_661	4930448I06Rik	-170593	-	-	-	-	Pantr1	732980	-	-	-	-
chr1	41356845	41366845	chr1	41656845	41666845	22	int_662	4930448I06Rik	-180593	-	-	-	-	Pantr1	712980	-	-	hs401|POS|hindbrain(rhombencephalon);	chr1:41982760-41983260
chr1	41356845	41366845	chr1	41706845	41716845	18	int_663	4930448I06Rik	-180593	-	-	-	-	Pantr1	702980	-	-	-	chr1:41994087-41995697
chr1	41696845	41706845	chr1	42306845	42316845	12	int_664	4930448I06Rik	-520593	-	-	-	-	Pantr1	702980	-	-	-	chr1:41994087-41995697
chr1	41706845	41716845	chr1	41856845	41866845	39	int_665	4930448I06Rik	-530593	-	-	-	chr1:41708201-41710440	Pantr1	422980	-	Pou3f3	-	-
chr1	41706845	41716845	chr1	41866845	41876845	39	int_666	4930448I06Rik	-530593	-	-	-	chr1:41708201-41710440	Pantr1	412980	-	Pou3f3	-	chr1:42286511-42286745
chr1	41706845	41716845	chr1	42276845	42286845	18	int_667	4930448I06Rik	-530593	-	-	-	chr1:41708201-41710440	Pantr1	412980	-	Pou3f3	-	chr1:42286511-42286745
chr1	41706845	41716845	chr1	42296845	42306845	17	int_668	4930448I06Rik	-530593	-	-	-	chr1:41708201-41710440	Pantr1	412980	-	Pou3f3	-	chr1:42286511-42286745
chr1	41706845	41716845	chr1	42696845	42706845	13	int_669	4930448I06Rik	-530593	-	-	-	chr1:41708201-41710440	Pantr1	402980	Tgfbrap1	-	-	chr1:42293896-42294112
chr1	41716845	41726845	chr1	42306845	42316845	15	int_670	4930448I06Rik	-540593	-	-	-	-	Pantr1	402980	Tgfbrap1	-	-	chr1:42293896-42294112
chr1	41766845	41776845	chr1	42756845	42766845	12	int_671	4930448I06Rik	-590593	-	-	-	-	Pantr1	392980	-	-	-	chr1:42299260-42301492
chr1	41776845	41786845	chr1	42746845	42756845	19	int_672	4930448I06Rik	-600593	-	-	-	-	Pantr1	392980	-	-	-	chr1:42299260-42301492
chr1	41776845	41786845	chr1	42766845	42776845	12	int_673	4930448I06Rik	-600593	-	-	-	-	Pantr1	392980	-	-	-	chr1:42299260-42301492
chr1	41786845	41796845	chr1	42736845	42746845	16	int_674	4930448I06Rik	-610593	-	-	-	-	Pantr1	392980	-	-	-	chr1:42299260-42301492
chr1	41786845	41796845	chr1	42746845	42756845	17	int_675	4930448I06Rik	-610593	-	-	-	-	Pantr1	392980	-	-	-	chr1:42299260-42301492
chr1	41786845	41796845	chr1	42756845	42766845	21	int_676	4930448I06Rik	-610593	-	-	-	-	Pantr1	392980	-	-	-	chr1:42299260-42301492
chr1	41786845	41796845	chr1	42766845	42776845	17	int_677	4930448I06Rik	-610593	-	-	-	-	Pantr1	392980	-	-	-	chr1:42299260-42301492
chr1	41796845	41806845	chr1	42736845	42746845	35	int_678	4930448I06Rik	-620593	-	-	-	chr1:41799117-41801404	Pantr1	392980	-	-	-	chr1:42299260-42301492
chr1	41796845	41806845	chr1	42746845	42756845	68	int_679	4930448I06Rik	-620593	-	-	-	chr1:41799117-41801404	Pantr1	392980	-	-	-	chr1:42299260-42301492
chr1	41796845	41806845	chr1	42756845	42766845	37	int_680	4930448I06Rik	-620593	-	-	-	chr1:41799117-41801404	Pantr1	392980	-	-	-	chr1:42299260-42301492
chr1	41796845	41806845	chr1	42766845	42776845	30	int_681	4930448I06Rik	-620593	-	-	-	chr1:41799117-41801404	Pantr1	392980	-	-	-	chr1:42299260-42301492
chr1	41796845	41806845	chr1	42776845	42786845	13	int_682	4930448I06Rik	-620593	-	-	-	chr1:41799117-41801404	Pantr1	392980	-	-	-	chr1:42299260-42301492
chr1	41806845	41816845	chr1	42736845	42746845	20	int_683	4930448I06Rik	-630593	Pou3f3	Pou3f3	hs1529|POS|forebrain;	-	Pantr1	392980	-	-	-	chr1:42299260-42301492
chr1	41806845	41816845	chr1	42746845	42756845	30	int_684	4930448I06Rik	-630593	Pou3f3	Pou3f3	hs1529|POS|forebrain;	-	Pantr1	382980	-	-	-	chr1:42315765-42316699
chr1	41806845	41816845	chr1	42756845	42766845	19	int_685	4930448I06Rik	-630593	Pou3f3	Pou3f3	hs1529|POS|forebrain;	-	Pantr1	382980	-	-	-	chr1:42315765-42316699
chr1	41806845	41816845	chr1	42766845	42776845	23	int_686	4930448I06Rik	-630593	Pou3f3	Pou3f3	hs1529|POS|forebrain;	-	Pantr1	382980	-	-	-	chr1:42315765-42316699
chr1	41816845	41826845	chr1	42736845	42746845	13	int_687	4930448I06Rik	-640593	Tgfbrap1	-	-	-	Pantr1	382980	-	-	-	chr1:42315765-42316699
chr1	41816845	41826845	chr1	42746845	42756845	14	int_688	4930448I06Rik	-640593	Tgfbrap1	-	-	-	Pantr1	382980	-	-	-	chr1:42315765-42316699
chr1	41816845	41826845	chr1	42766845	42776845	17	int_689	4930448I06Rik	-640593	Tgfbrap1	-	-	-	Pantr1	382980	-	-	-	chr1:42315765-42316699
chr1	41826845	41836845	chr1	42746845	42756845	19	int_690	4930448I06Rik	-650593	-	-	-	-	Pantr1	382980	-	-	-	chr1:42315765-42316699
chr1	41826845	41836845	chr1	42756845	42766845	12	int_691	4930448I06Rik	-650593	-	-	-	-	Pantr1	382980	-	-	-	chr1:42315765-42316699
chr1	41826845	41836845	chr1	42766845	42776845	15	int_692	4930448I06Rik	-650593	-	-	-	-	Pantr1	382980	-	-	-	chr1:42315765-42316699
chr1	41836845	41846845	chr1	42756845	42766845	20	int_693	4930448I06Rik	-660593	-	-	-	-	Pantr1	382980	-	-	-	chr1:42315765-42316699
chr1	41836845	41846845	chr1	42766845	42776845	13	int_694	4930448I06Rik	-660593	-	-	-	-	Pantr1	382980	-	-	-	chr1:42315765-42316699
chr1	41846845	41856845	chr1	42746845	42756845	18	int_695	4930448I06Rik	-670593	-	-	-	-	Pantr1	382980	-	-	-	chr1:42315765-42316699
chr1	41846845	41856845	chr1	42756845	42766845	18	int_696	4930448I06Rik	-670593	-	-	-	-	Pantr1	382980	-	-	-	chr1:42315765-42316699
chr1	41846845	41856845	chr1	42766845	42776845	17	int_697	4930448I06Rik	-670593	-	-	-	-	Pantr1	382980	-	-	-	chr1:42315765-42316699
chr1	41856845	41866845	chr1	42296845	42306845	17	int_698	4930448I06Rik	-680593	-	-	-	chr1:41866714-41866956	Pantr1	382980	-	-	-	chr1:42315765-42316699
chr1	41856845	41866845	chr1	42306845	42316845	17	int_699	4930448I06Rik	-680593	-	-	-	chr1:41866714-41866956	Pantr1	382980	-	-	-	chr1:42315765-42316699
chr1	41856845	41866845	chr1	42316845	42326845	15	int_700	4930448I06Rik	-680593	-	-	-	chr1:41866714-41866956	Pantr1	372980	-	-	-	chr1:42318586-42319310
chr1	41856845	41866845	chr1	42586845	42596845	13	int_701	4930448I06Rik	-680593	-	-	-	chr1:41866714-41866956	Pantr1	372980	-	-	-	chr1:42318586-42319310
chr1	41856845	41866845	chr1	42736845	42746845	47	int_702	4930448I06Rik	-680593	-	-	-	chr1:41866714-41866956	Pantr1	372980	-	-	-	chr1:42318586-42319310
chr1	41856845	41866845	chr1	42746845	42756845	70	int_703	4930448I06Rik	-680593	-	-	-	chr1:41866714-41866956	Pantr1	372980	-	-	-	chr1:42318586-42319310
chr1	41856845	41866845	chr1	42756845	42766845	46	int_704	4930448I06Rik	-680593	-	-	-	chr1:41866714-41866956	Pantr1	372980	-	-	-	chr1:42318586-42319310
chr1	41856845	41866845	chr1	42766845	42776845	47	int_705	4930448I06Rik	-680593	-	-	-	chr1:41866714-41866956	Pantr1	372980	-	-	-	chr1:42318586-42319310
chr1	41866845	41876845	chr1	42276845	42286845	23	int_706	4930448I06Rik	-690593	-	-	-	chr1:41869949-41872191	Pantr1	372980	-	-	-	chr1:42318586-42319310
chr1	41866845	41876845	chr1	42286845	42296845	28	int_707	4930448I06Rik	-690593	-	-	-	chr1:41869949-41872191	Pantr1	372980	-	-	-	chr1:42318586-42319310
chr1	41866845	41876845	chr1	42296845	42306845	27	int_708	4930448I06Rik	-690593	-	-	-	chr1:41869949-41872191	Pantr1	362980	-	-	-	-
chr1	41866845	41876845	chr1	42306845	42316845	44	int_709	4930448I06Rik	-690593	-	-	-	chr1:41869949-41872191	Pantr1	352980	-	-	-	-
chr1	41866845	41876845	chr1	42316845	42326845	18	int_710	4930448I06Rik	-690593	-	-	-	chr1:41869949-41872191	Pantr1	352980	-	-	-	-
chr1	41866845	41876845	chr1	42326845	42336845	13	int_711	4930448I06Rik	-690593	-	-	-	chr1:41869949-41872191	Pantr1	242980	-	-	-	chr1:42455465-42455927
chr1	41866845	41876845	chr1	42336845	42346845	13	int_712	4930448I06Rik	-690593	-	-	-	chr1:41869949-41872191	Pantr1	232980	-	-	-	-
chr1	41866845	41876845	chr1	42446845	42456845	14	int_713	4930448I06Rik	-690593	-	-	-	chr1:41869949-41872191	Pantr1	202980	Gpr45	-	-	-
chr1	41866845	41876845	chr1	42456845	42466845	13	int_714	4930448I06Rik	-690593	-	-	-	chr1:41869949-41872191	Pantr1	172980	-	Gpr45	hs1177|POS|heart;	-
chr1	41866845	41876845	chr1	42486845	42496845	16	int_715	4930448I06Rik	-690593	-	-	-	chr1:41869949-41872191	Pantr1	162980	Mrps9	Tmem182	-	chr1:42528432-42530698
chr1	41866845	41876845	chr1	42516845	42526845	13	int_716	4930448I06Rik	-690593	-	-	-	chr1:41869949-41872191	Pantr1	152980	Tgfbrap1	-	hs969|POS|forebrain;	-
chr1	41866845	41876845	chr1	42526845	42536845	14	int_717	4930448I06Rik	-690593	-	-	-	chr1:41869949-41872191	Pantr1	152980	Tgfbrap1	-	hs969|POS|forebrain;	-
chr1	41866845	41876845	chr1	42536845	42546845	16	int_718	4930448I06Rik	-690593	-	-	-	chr1:41869949-41872191	Pantr1	152980	Tgfbrap1	-	hs969|POS|forebrain;	-
chr1	41866845	41876845	chr1	42546845	42556845	13	int_719	4930448I06Rik	-690593	-	-	-	chr1:41869949-41872191	Pantr1	142980	-	-	-	chr1:42548673-42548901
chr1	41866845	41876845	chr1	42556845	42566845	18	int_720	4930448I06Rik	-690593	-	-	-	chr1:41869949-41872191	Pantr1	142980	-	-	-	chr1:42548673-42548901
chr1	41866845	41876845	chr1	42566845	42576845	12	int_721	4930448I06Rik	-690593	-	-	-	chr1:41869949-41872191	Pantr1	142980	-	-	-	chr1:42548673-42548901
chr1	41866845	41876845	chr1	42586845	42596845	22	int_722	4930448I06Rik	-690593	-	-	-	chr1:41869949-41872191	Pantr1	142980	-	-	-	chr1:42548673-42548901
chr1	41866845	41876845	chr1	42596845	42606845	22	int_723	4930448I06Rik	-690593	-	-	-	chr1:41869949-41872191	Pantr1	142980	-	-	-	chr1:42548673-42548901
chr1	41866845	41876845	chr1	42676845	42686845	15	int_724	4930448I06Rik	-690593	-	-	-	chr1:41869949-41872191	Pantr1	132980	-	-	-	-
chr1	41866845	41876845	chr1	42686845	42696845	12	int_725	4930448I06Rik	-690593	-	-	-	chr1:41869949-41872191	Pantr1	132980	-	-	-	-
chr1	41866845	41876845	chr1	42696845	42706845	12	int_726	4930448I06Rik	-690593	-	-	-	chr1:41869949-41872191	Pantr1	132980	-	-	-	-
chr1	41866845	41876845	chr1	42706845	42716845	25	int_727	4930448I06Rik	-690593	-	-	-	chr1:41869949-41872191	Pantr1	132980	-	-	-	-
chr1	41866845	41876845	chr1	42716845	42726845	17	int_728	4930448I06Rik	-690593	-	-	-	chr1:41869949-41872191	Pantr1	122980	-	-	-	-
chr1	41866845	41876845	chr1	42726845	42736845	19	int_729	4930448I06Rik	-690593	-	-	-	chr1:41869949-41872191	Pantr1	122980	-	-	-	-
chr1	41866845	41876845	chr1	42736845	42746845	74	int_730	4930448I06Rik	-690593	-	-	-	chr1:41869949-41872191	Pantr1	122980	-	-	-	-
chr1	41866845	41876845	chr1	42746845	42756845	128	int_731	4930448I06Rik	-690593	-	-	-	chr1:41869949-41872191	Pantr1	112980	-	-	-	chr1:42581302-42581872
chr1	41866845	41876845	chr1	42756845	42766845	75	int_732	4930448I06Rik	-690593	-	-	-	chr1:41869949-41872191	Pantr1	112980	-	-	-	chr1:42581302-42581872
chr1	41866845	41876845	chr1	42766845	42776845	61	int_733	4930448I06Rik	-690593	-	-	-	chr1:41869949-41872191	Pantr1	102980	-	-	-	chr1:42595236-42598605
chr1	41866845	41876845	chr1	42776845	42786845	15	int_734	4930448I06Rik	-690593	-	-	-	chr1:41869949-41872191	Pantr1	102980	-	-	-	chr1:42595236-42598605
chr1	41866845	41876845	chr1	42786845	42796845	15	int_735	4930448I06Rik	-690593	-	-	-	chr1:41869949-41872191	Pantr1	102980	-	-	-	chr1:42595236-42598605
chr1	41866845	41876845	chr1	42816845	42826845	12	int_736	4930448I06Rik	-690593	-	-	-	chr1:41869949-41872191	Pantr1	102980	-	-	-	chr1:42595236-42598605
chr1	41866845	41876845	chr1	42826845	42836845	12	int_737	4930448I06Rik	-690593	-	-	-	chr1:41869949-41872191	Pantr1	102980	-	-	-	chr1:42595236-42598605
chr1	41876845	41886845	chr1	42296845	42306845	25	int_738	4930448I06Rik	-700593	-	-	-	chr1:41880451-41880709	Pantr1	102980	-	-	-	chr1:42595236-42598605
chr1	41876845	41886845	chr1	42306845	42316845	16	int_739	4930448I06Rik	-700593	-	-	-	chr1:41880451-41880709	Pantr1	102980	-	-	-	chr1:42595236-42598605
chr1	41876845	41886845	chr1	42316845	42326845	14	int_740	4930448I06Rik	-700593	-	-	-	chr1:41880451-41880709	Pantr1	102980	-	-	-	chr1:42595236-42598605
chr1	41876845	41886845	chr1	42736845	42746845	27	int_741	4930448I06Rik	-700593	-	-	-	chr1:41880451-41880709	Pantr1	102980	-	-	-	chr1:42595236-42598605
chr1	41876845	41886845	chr1	42746845	42756845	55	int_742	4930448I06Rik	-700593	-	-	-	chr1:41880451-41880709	Pantr1	102980	-	-	-	chr1:42595236-42598605
chr1	41876845	41886845	chr1	42756845	42766845	35	int_743	4930448I06Rik	-700593	-	-	-	chr1:41880451-41880709	Pantr1	102980	-	-	-	chr1:42595236-42598605
chr1	41876845	41886845	chr1	42766845	42776845	24	int_744	4930448I06Rik	-700593	-	-	-	chr1:41880451-41880709	Pantr1	102980	-	-	-	chr1:42595236-42598605
chr1	41886845	41896845	chr1	42306845	42316845	19	int_745	4930448I06Rik	-710593	Pou3f3	-	hs1140|NEG|-	-	Pantr1	102980	-	-	-	chr1:42595236-42598605
chr1	41886845	41896845	chr1	42736845	42746845	16	int_746	4930448I06Rik	-710593	Pou3f3	-	hs1140|NEG|-	-	Pantr1	102980	-	-	-	chr1:42595236-42598605
chr1	41886845	41896845	chr1	42746845	42756845	33	int_747	4930448I06Rik	-710593	Pou3f3	-	hs1140|NEG|-	-	Pantr1	92980	-	-	-	chr1:42600270-42600644
chr1	41886845	41896845	chr1	42756845	42766845	24	int_748	4930448I06Rik	-710593	Pou3f3	-	hs1140|NEG|-	-	Pantr1	92980	-	-	-	chr1:42600270-42600644
chr1	41886845	41896845	chr1	42766845	42776845	23	int_749	4930448I06Rik	-710593	Pou3f3	-	hs1140|NEG|-	-	Pantr1	92980	-	-	-	chr1:42600270-42600644
chr1	41896845	41906845	chr1	42736845	42746845	18	int_750	4930448I06Rik	-720593	-	Pou3f3	hs1140|NEG|-	-	Pantr1	92980	-	-	-	chr1:42600270-42600644
chr1	41896845	41906845	chr1	42746845	42756845	23	int_751	4930448I06Rik	-720593	-	Pou3f3	hs1140|NEG|-	-	Pantr1	92980	-	-	-	chr1:42600270-42600644
chr1	41896845	41906845	chr1	42756845	42766845	22	int_752	4930448I06Rik	-720593	-	Pou3f3	hs1140|NEG|-	-	Pantr1	92980	-	-	-	chr1:42600270-42600644
chr1	41896845	41906845	chr1	42766845	42776845	14	int_753	4930448I06Rik	-720593	-	Pou3f3	hs1140|NEG|-	-	Pantr1	92980	-	-	-	chr1:42600270-42600644
chr1	41906845	41916845	chr1	42736845	42746845	21	int_754	4930448I06Rik	-730593	-	-	-	-	Pantr1	92980	-	-	-	chr1:42600270-42600644
chr1	41906845	41916845	chr1	42746845	42756845	16	int_755	4930448I06Rik	-730593	-	-	-	-	Pantr1	92980	-	-	-	chr1:42600270-42600644
chr1	41906845	41916845	chr1	42756845	42766845	13	int_756	4930448I06Rik	-730593	-	-	-	-	Pantr1	82980	-	-	-	-
chr1	41916845	41926845	chr1	42746845	42756845	13	int_757	4930448I06Rik	-740593	Tgfbrap1	-	hs1303|POS|forebrain;	-	Pantr1	52980	-	-	-	-
chr1	41926845	41936845	chr1	42306845	42316845	19	int_758	4930448I06Rik	-750593	-	-	hs1554|POS|branchialarch;	-	Pantr1	52980	-	-	-	-
chr1	41926845	41936845	chr1	42736845	42746845	18	int_759	4930448I06Rik	-750593	-	-	hs1554|POS|branchialarch;	-	Pantr1	22980	-	Pou3f3	-	-
chr1	41926845	41936845	chr1	42746845	42756845	20	int_760	4930448I06Rik	-750593	-	-	hs1554|POS|branchialarch;	-	Pantr1	12980	Pou3f3	Pou3f3	hs1121|NEG|-	chr1:42686651-42686906
chr1	41926845	41936845	chr1	42756845	42766845	24	int_761	4930448I06Rik	-750593	-	-	hs1554|POS|branchialarch;	-	Pantr1	12980	Pou3f3	Pou3f3	hs1121|NEG|-	chr1:42686651-42686906
chr1	41936845	41946845	chr1	42296845	42306845	22	int_762	Pantr1	752980	-	-	hs1554|POS|branchialarch;	chr1:41945131-41945433	Pantr1	12980	Pou3f3	Pou3f3	hs1121|NEG|-	chr1:42686651-42686906
chr1	41936845	41946845	chr1	42306845	42316845	19	int_763	Pantr1	752980	-	-	hs1554|POS|branchialarch;	chr1:41945131-41945433	Pantr1	12980	Pou3f3	Pou3f3	hs1121|NEG|-	chr1:42686651-42686906
chr1	41936845	41946845	chr1	42316845	42326845	17	int_764	Pantr1	752980	-	-	hs1554|POS|branchialarch;	chr1:41945131-41945433	Pantr1	12980	Pou3f3	Pou3f3	hs1121|NEG|-	chr1:42686651-42686906
chr1	41936845	41946845	chr1	42586845	42596845	13	int_765	Pantr1	752980	-	-	hs1554|POS|branchialarch;	chr1:41945131-41945433	Pantr1	2980	Pou3f3	Pou3f3	hs1553|POS|neuraltube;midbrain(mesencephalon);forebrain;	chr1:42692489-42692695
chr1	41936845	41946845	chr1	42736845	42746845	32	int_766	Pantr1	752980	-	-	hs1554|POS|branchialarch;	chr1:41945131-41945433	Pantr1	2980	Pou3f3	Pou3f3	hs1553|POS|neuraltube;midbrain(mesencephalon);forebrain;	chr1:42692489-42692695
chr1	41936845	41946845	chr1	42746845	42756845	53	int_767	Pantr1	752980	-	-	hs1554|POS|branchialarch;	chr1:41945131-41945433	Pantr1	2980	Pou3f3	Pou3f3	hs1553|POS|neuraltube;midbrain(mesencephalon);forebrain;	chr1:42692489-42692695
chr1	41936845	41946845	chr1	42756845	42766845	32	int_768	Pantr1	752980	-	-	hs1554|POS|branchialarch;	chr1:41945131-41945433	Pantr1	2980	Pou3f3	Pou3f3	hs1553|POS|neuraltube;midbrain(mesencephalon);forebrain;	chr1:42692489-42692695
chr1	41936845	41946845	chr1	42766845	42776845	23	int_769	Pantr1	752980	-	-	hs1554|POS|branchialarch;	chr1:41945131-41945433	2900092D14Rik	1510	Pou3f3	Pou3f3	-	chr1:42705203-42706874
chr1	41946845	41956845	chr1	42266845	42276845	23	int_770	Pantr1	742980	-	-	-	chr1:41953149-41955025	2900092D14Rik	1510	Pou3f3	Pou3f3	-	chr1:42705203-42706874
chr1	41946845	41956845	chr1	42276845	42286845	25	int_771	Pantr1	742980	-	-	-	chr1:41953149-41955025	2900092D14Rik	1510	Pou3f3	Pou3f3	-	chr1:42705203-42706874
chr1	41946845	41956845	chr1	42286845	42296845	24	int_772	Pantr1	742980	-	-	-	chr1:41953149-41955025	2900092D14Rik	1510	Pou3f3	Pou3f3	-	chr1:42705203-42706874
chr1	41946845	41956845	chr1	42296845	42306845	31	int_773	Pantr1	742980	-	-	-	chr1:41953149-41955025	2900092D14Rik	1510	Pou3f3	Pou3f3	-	chr1:42705203-42706874
chr1	41946845	41956845	chr1	42306845	42316845	30	int_774	Pantr1	742980	-	-	-	chr1:41953149-41955025	2900092D14Rik	1510	Pou3f3	Pou3f3	-	chr1:42705203-42706874
chr1	41946845	41956845	chr1	42316845	42326845	20	int_775	Pantr1	742980	-	-	-	chr1:41953149-41955025	Pantr2	1609	Pou3f3	Pou3f3	-	chr1:42705203-42706874
chr1	41946845	41956845	chr1	42336845	42346845	20	int_776	Pantr1	742980	-	-	-	chr1:41953149-41955025	Pantr2	1609	Pou3f3	Pou3f3	-	chr1:42705203-42706874
chr1	41946845	41956845	chr1	42536845	42546845	14	int_777	Pantr1	742980	-	-	-	chr1:41953149-41955025	Pantr2	1609	Pou3f3	Pou3f3	-	chr1:42705203-42706874
chr1	41946845	41956845	chr1	42586845	42596845	16	int_778	Pantr1	742980	-	-	-	chr1:41953149-41955025	Pantr2	1609	Pou3f3	Pou3f3	-	chr1:42705203-42706874
chr1	41946845	41956845	chr1	42596845	42606845	12	int_779	Pantr1	742980	-	-	-	chr1:41953149-41955025	Pantr2	1609	Pou3f3	Pou3f3	-	chr1:42705203-42706874
chr1	41946845	41956845	chr1	42606845	42616845	12	int_780	Pantr1	742980	-	-	-	chr1:41953149-41955025	Pantr2	-8391	Gpr45	-	-	-
chr1	41946845	41956845	chr1	42666845	42676845	17	int_781	Pantr1	742980	-	-	-	chr1:41953149-41955025	Pantr2	-8391	Gpr45	-	-	-
chr1	41946845	41956845	chr1	42676845	42686845	12	int_782	Pantr1	742980	-	-	-	chr1:41953149-41955025	Pantr2	-8391	Gpr45	-	-	-
chr1	41946845	41956845	chr1	42686845	42696845	14	int_783	Pantr1	742980	-	-	-	chr1:41953149-41955025	Pantr2	-8391	Gpr45	-	-	-
chr1	41946845	41956845	chr1	42696845	42706845	14	int_784	Pantr1	742980	-	-	-	chr1:41953149-41955025	Pantr2	-8391	Gpr45	-	-	-
chr1	41946845	41956845	chr1	42706845	42716845	18	int_785	Pantr1	742980	-	-	-	chr1:41953149-41955025	Pantr2	-18391	-	-	-	chr1:42735090-42737066
chr1	41946845	41956845	chr1	42716845	42726845	17	int_786	Pantr1	742980	-	-	-	chr1:41953149-41955025	Pantr2	-18391	-	-	-	chr1:42735090-42737066
chr1	41946845	41956845	chr1	42726845	42736845	15	int_787	Pantr1	742980	-	-	-	chr1:41953149-41955025	Pantr2	-18391	-	-	-	chr1:42735090-42737066
chr1	41946845	41956845	chr1	42736845	42746845	52	int_788	Pantr1	742980	-	-	-	chr1:41953149-41955025	Pantr2	-18391	-	-	-	chr1:42735090-42737066
chr1	41946845	41956845	chr1	42746845	42756845	54	int_789	Pantr1	742980	-	-	-	chr1:41953149-41955025	Pantr2	-18391	-	-	-	chr1:42735090-42737066
chr1	41946845	41956845	chr1	42756845	42766845	49	int_790	Pantr1	742980	-	-	-	chr1:41953149-41955025	Pantr2	-18391	-	-	-	chr1:42735090-42737066
chr1	41946845	41956845	chr1	42766845	42776845	31	int_791	Pantr1	742980	-	-	-	chr1:41953149-41955025	Dalir	-8866	Gpr45	-	hs990|POS|hindbrain(rhombencephalon);other;	chr1:42745026-42745346
chr1	41946845	41956845	chr1	42776845	42786845	15	int_792	Pantr1	742980	-	-	-	chr1:41953149-41955025	Dalir	-8866	Gpr45	-	hs990|POS|hindbrain(rhombencephalon);other;	chr1:42745026-42745346
chr1	41956845	41966845	chr1	42296845	42306845	16	int_793	Pantr1	732980	-	-	-	-	Dalir	-8866	Gpr45	-	hs990|POS|hindbrain(rhombencephalon);other;	chr1:42745026-42745346
chr1	41956845	41966845	chr1	42306845	42316845	19	int_794	Pantr1	732980	-	-	-	-	Dalir	-8866	Gpr45	-	hs990|POS|hindbrain(rhombencephalon);other;	chr1:42745026-42745346
chr1	41956845	41966845	chr1	42316845	42326845	22	int_795	Pantr1	732980	-	-	-	-	Dalir	-8866	Gpr45	-	hs990|POS|hindbrain(rhombencephalon);other;	chr1:42745026-42745346
chr1	41956845	41966845	chr1	42546845	42556845	15	int_796	Pantr1	732980	-	-	-	-	Dalir	-8866	Gpr45	-	hs990|POS|hindbrain(rhombencephalon);other;	chr1:42745026-42745346
chr1	41956845	41966845	chr1	42596845	42606845	13	int_797	Pantr1	732980	-	-	-	-	Dalir	-8866	Gpr45	-	hs990|POS|hindbrain(rhombencephalon);other;	chr1:42745026-42745346
chr1	41956845	41966845	chr1	42736845	42746845	28	int_798	Pantr1	732980	-	-	-	-	Dalir	-8866	Gpr45	-	hs990|POS|hindbrain(rhombencephalon);other;	chr1:42745026-42745346
chr1	41956845	41966845	chr1	42746845	42756845	38	int_799	Pantr1	732980	-	-	-	-	Dalir	-8866	Gpr45	-	hs990|POS|hindbrain(rhombencephalon);other;	chr1:42745026-42745346
chr1	41956845	41966845	chr1	42756845	42766845	34	int_800	Pantr1	732980	-	-	-	-	Dalir	-8866	Gpr45	-	hs990|POS|hindbrain(rhombencephalon);other;	chr1:42745026-42745346
chr1	41956845	41966845	chr1	42766845	42776845	16	int_801	Pantr1	732980	-	-	-	-	Dalir	-8866	Gpr45	-	hs990|POS|hindbrain(rhombencephalon);other;	chr1:42745026-42745346
chr1	41966845	41976845	chr1	42296845	42306845	15	int_802	Pantr1	722980	-	-	-	chr1:41974343-41977933	Dalir	-8866	Gpr45	-	hs990|POS|hindbrain(rhombencephalon);other;	chr1:42745026-42745346
chr1	41966845	41976845	chr1	42306845	42316845	14	int_803	Pantr1	722980	-	-	-	chr1:41974343-41977933	Dalir	-8866	Gpr45	-	hs990|POS|hindbrain(rhombencephalon);other;	chr1:42745026-42745346
chr1	41966845	41976845	chr1	42316845	42326845	16	int_804	Pantr1	722980	-	-	-	chr1:41974343-41977933	Dalir	-8866	Gpr45	-	hs990|POS|hindbrain(rhombencephalon);other;	chr1:42745026-42745346
chr1	41966845	41976845	chr1	42586845	42596845	17	int_805	Pantr1	722980	-	-	-	chr1:41974343-41977933	Dalir	-8866	Gpr45	-	hs990|POS|hindbrain(rhombencephalon);other;	chr1:42745026-42745346
chr1	41966845	41976845	chr1	42736845	42746845	30	int_806	Pantr1	722980	-	-	-	chr1:41974343-41977933	Dalir	-8866	Gpr45	-	hs990|POS|hindbrain(rhombencephalon);other;	chr1:42745026-42745346
chr1	41966845	41976845	chr1	42746845	42756845	53	int_807	Pantr1	722980	-	-	-	chr1:41974343-41977933	Dalir	-8866	Gpr45	-	hs990|POS|hindbrain(rhombencephalon);other;	chr1:42745026-42745346
chr1	41966845	41976845	chr1	42756845	42766845	29	int_808	Pantr1	722980	-	-	-	chr1:41974343-41977933	Dalir	-8866	Gpr45	-	hs990|POS|hindbrain(rhombencephalon);other;	chr1:42745026-42745346
chr1	41966845	41976845	chr1	42766845	42776845	19	int_809	Pantr1	722980	-	-	-	chr1:41974343-41977933	Dalir	-8866	Gpr45	-	hs990|POS|hindbrain(rhombencephalon);other;	chr1:42745026-42745346
chr1	41976845	41986845	chr1	42296845	42306845	18	int_810	Pantr1	712980	-	-	hs401|POS|hindbrain(rhombencephalon);	chr1:41982760-41983260	Dalir	-8866	Gpr45	-	hs990|POS|hindbrain(rhombencephalon);other;	chr1:42745026-42745346
chr1	41976845	41986845	chr1	42306845	42316845	23	int_811	Pantr1	712980	-	-	hs401|POS|hindbrain(rhombencephalon);	chr1:41982760-41983260	Dalir	-8866	Gpr45	-	hs990|POS|hindbrain(rhombencephalon);other;	chr1:42745026-42745346
chr1	41976845	41986845	chr1	42586845	42596845	12	int_812	Pantr1	712980	-	-	hs401|POS|hindbrain(rhombencephalon);	chr1:41982760-41983260	Dalir	-8866	Gpr45	-	hs990|POS|hindbrain(rhombencephalon);other;	chr1:42745026-42745346
chr1	41976845	41986845	chr1	42596845	42606845	17	int_813	Pantr1	712980	-	-	hs401|POS|hindbrain(rhombencephalon);	chr1:41982760-41983260	Dalir	-8866	Gpr45	-	hs990|POS|hindbrain(rhombencephalon);other;	chr1:42745026-42745346
chr1	41976845	41986845	chr1	42736845	42746845	26	int_814	Pantr1	712980	-	-	hs401|POS|hindbrain(rhombencephalon);	chr1:41982760-41983260	Dalir	-8866	Gpr45	-	hs990|POS|hindbrain(rhombencephalon);other;	chr1:42745026-42745346
chr1	41976845	41986845	chr1	42746845	42756845	34	int_815	Pantr1	712980	-	-	hs401|POS|hindbrain(rhombencephalon);	chr1:41982760-41983260	Dalir	-8866	Gpr45	-	hs990|POS|hindbrain(rhombencephalon);other;	chr1:42745026-42745346
chr1	41976845	41986845	chr1	42756845	42766845	24	int_816	Pantr1	712980	-	-	hs401|POS|hindbrain(rhombencephalon);	chr1:41982760-41983260	Dalir	-8866	Gpr45	-	hs990|POS|hindbrain(rhombencephalon);other;	chr1:42745026-42745346
chr1	41976845	41986845	chr1	42766845	42776845	18	int_817	Pantr1	712980	-	-	hs401|POS|hindbrain(rhombencephalon);	chr1:41982760-41983260	Dalir	-8866	Gpr45	-	hs990|POS|hindbrain(rhombencephalon);other;	chr1:42745026-42745346
chr1	41986845	41996845	chr1	42296845	42306845	18	int_818	Pantr1	702980	-	-	-	chr1:41994087-41995697	Dalir	-8866	Gpr45	-	hs990|POS|hindbrain(rhombencephalon);other;	chr1:42745026-42745346
chr1	41986845	41996845	chr1	42306845	42316845	36	int_819	Pantr1	702980	-	-	-	chr1:41994087-41995697	Dalir	-8866	Gpr45	-	hs990|POS|hindbrain(rhombencephalon);other;	chr1:42745026-42745346
chr1	41986845	41996845	chr1	42316845	42326845	20	int_820	Pantr1	702980	-	-	-	chr1:41994087-41995697	Dalir	-8866	Gpr45	-	hs990|POS|hindbrain(rhombencephalon);other;	chr1:42745026-42745346
chr1	41986845	41996845	chr1	42596845	42606845	14	int_821	Pantr1	702980	-	-	-	chr1:41994087-41995697	Dalir	-8866	Gpr45	-	hs990|POS|hindbrain(rhombencephalon);other;	chr1:42745026-42745346
chr1	41986845	41996845	chr1	42736845	42746845	32	int_822	Pantr1	702980	-	-	-	chr1:41994087-41995697	Dalir	-8866	Gpr45	-	hs990|POS|hindbrain(rhombencephalon);other;	chr1:42745026-42745346
chr1	41986845	41996845	chr1	42746845	42756845	53	int_823	Pantr1	702980	-	-	-	chr1:41994087-41995697	Dalir	-8866	Gpr45	-	hs990|POS|hindbrain(rhombencephalon);other;	chr1:42745026-42745346
chr1	41986845	41996845	chr1	42756845	42766845	25	int_824	Pantr1	702980	-	-	-	chr1:41994087-41995697	Dalir	-8866	Gpr45	-	hs990|POS|hindbrain(rhombencephalon);other;	chr1:42745026-42745346
chr1	41986845	41996845	chr1	42766845	42776845	26	int_825	Pantr1	702980	-	-	-	chr1:41994087-41995697	Dalir	-8866	Gpr45	-	hs990|POS|hindbrain(rhombencephalon);other;	chr1:42745026-42745346
chr1	41996845	42006845	chr1	42306845	42316845	19	int_826	Pantr1	692980	-	-	-	-	Dalir	-8866	Gpr45	-	hs990|POS|hindbrain(rhombencephalon);other;	chr1:42745026-42745346
chr1	41996845	42006845	chr1	42546845	42556845	16	int_827	Pantr1	692980	-	-	-	-	Dalir	-8866	Gpr45	-	hs990|POS|hindbrain(rhombencephalon);other;	chr1:42745026-42745346
chr1	41996845	42006845	chr1	42586845	42596845	12	int_828	Pantr1	692980	-	-	-	-	Dalir	-8866	Gpr45	-	hs990|POS|hindbrain(rhombencephalon);other;	chr1:42745026-42745346
chr1	41996845	42006845	chr1	42736845	42746845	25	int_829	Pantr1	692980	-	-	-	-	Dalir	-8866	Gpr45	-	hs990|POS|hindbrain(rhombencephalon);other;	chr1:42745026-42745346
chr1	41996845	42006845	chr1	42746845	42756845	31	int_830	Pantr1	692980	-	-	-	-	Dalir	-8866	Gpr45	-	hs990|POS|hindbrain(rhombencephalon);other;	chr1:42745026-42745346
chr1	41996845	42006845	chr1	42766845	42776845	16	int_831	Pantr1	692980	-	-	-	-	Dalir	-8866	Gpr45	-	hs990|POS|hindbrain(rhombencephalon);other;	chr1:42745026-42745346
chr1	42006845	42016845	chr1	42296845	42306845	15	int_832	Pantr1	682980	-	-	-	-	Dalir	-8866	Gpr45	-	hs990|POS|hindbrain(rhombencephalon);other;	chr1:42745026-42745346
chr1	42006845	42016845	chr1	42736845	42746845	13	int_833	Pantr1	682980	-	-	-	-	Dalir	-8866	Gpr45	-	hs990|POS|hindbrain(rhombencephalon);other;	chr1:42745026-42745346
chr1	42006845	42016845	chr1	42746845	42756845	21	int_834	Pantr1	682980	-	-	-	-	Dalir	-8866	Gpr45	-	hs990|POS|hindbrain(rhombencephalon);other;	chr1:42745026-42745346
chr1	42006845	42016845	chr1	42756845	42766845	18	int_835	Pantr1	682980	-	-	-	-	Dalir	-8866	Gpr45	-	hs990|POS|hindbrain(rhombencephalon);other;	chr1:42745026-42745346
chr1	42006845	42016845	chr1	42766845	42776845	13	int_836	Pantr1	682980	-	-	-	-	Dalir	-8866	Gpr45	-	hs990|POS|hindbrain(rhombencephalon);other;	chr1:42745026-42745346
chr1	42016845	42026845	chr1	42736845	42746845	18	int_837	Pantr1	672980	-	-	-	chr1:42024764-42024991	Dalir	-8866	Gpr45	-	hs990|POS|hindbrain(rhombencephalon);other;	chr1:42745026-42745346
chr1	42016845	42026845	chr1	42746845	42756845	24	int_838	Pantr1	672980	-	-	-	chr1:42024764-42024991	Dalir	-8866	Gpr45	-	hs990|POS|hindbrain(rhombencephalon);other;	chr1:42745026-42745346
chr1	42016845	42026845	chr1	42756845	42766845	14	int_839	Pantr1	672980	-	-	-	chr1:42024764-42024991	Dalir	-8866	Gpr45	-	hs990|POS|hindbrain(rhombencephalon);other;	chr1:42745026-42745346
chr1	42026845	42036845	chr1	42736845	42746845	13	int_840	Pantr1	662980	-	-	-	-	Dalir	-8866	Gpr45	-	hs990|POS|hindbrain(rhombencephalon);other;	chr1:42745026-42745346
chr1	42026845	42036845	chr1	42746845	42756845	23	int_841	Pantr1	662980	-	-	-	-	Dalir	1134	-	-	-	chr1:42753403-42756592
chr1	42026845	42036845	chr1	42756845	42766845	17	int_842	Pantr1	662980	-	-	-	-	Dalir	1134	-	-	-	chr1:42753403-42756592
chr1	42026845	42036845	chr1	42766845	42776845	12	int_843	Pantr1	662980	-	-	-	-	Dalir	1134	-	-	-	chr1:42753403-42756592
chr1	42036845	42046845	chr1	42736845	42746845	13	int_844	Pantr1	652980	-	-	-	chr1:42038277-42039104	Dalir	1134	-	-	-	chr1:42753403-42756592
chr1	42036845	42046845	chr1	42746845	42756845	22	int_845	Pantr1	652980	-	-	-	chr1:42038277-42039104	Dalir	1134	-	-	-	chr1:42753403-42756592
chr1	42036845	42046845	chr1	42756845	42766845	16	int_846	Pantr1	652980	-	-	-	chr1:42038277-42039104	Dalir	1134	-	-	-	chr1:42753403-42756592
chr1	42046845	42056845	chr1	42736845	42746845	19	int_847	Pantr1	642980	-	-	-	-	Dalir	1134	-	-	-	chr1:42753403-42756592
chr1	42046845	42056845	chr1	42746845	42756845	20	int_848	Pantr1	642980	-	-	-	-	Dalir	1134	-	-	-	chr1:42753403-42756592
chr1	42046845	42056845	chr1	42766845	42776845	12	int_849	Pantr1	642980	-	-	-	-	Dalir	1134	-	-	-	chr1:42753403-42756592
chr1	42056845	42066845	chr1	42306845	42316845	16	int_850	Pantr1	632980	-	-	-	-	Dalir	1134	-	-	-	chr1:42753403-42756592
chr1	42056845	42066845	chr1	42736845	42746845	16	int_851	Pantr1	632980	-	-	-	-	Dalir	1134	-	-	-	chr1:42753403-42756592
chr1	42056845	42066845	chr1	42746845	42756845	19	int_852	Pantr1	632980	-	-	-	-	Dalir	1134	-	-	-	chr1:42753403-42756592
chr1	42066845	42076845	chr1	42296845	42306845	21	int_853	Pantr1	622980	-	-	-	chr1:42075799-42076232	Dalir	1134	-	-	-	chr1:42753403-42756592
chr1	42066845	42076845	chr1	42736845	42746845	22	int_854	Pantr1	622980	-	-	-	chr1:42075799-42076232	Dalir	1134	-	-	-	chr1:42753403-42756592
chr1	42066845	42076845	chr1	42746845	42756845	31	int_855	Pantr1	622980	-	-	-	chr1:42075799-42076232	Dalir	1134	-	-	-	chr1:42753403-42756592
chr1	42066845	42076845	chr1	42756845	42766845	14	int_856	Pantr1	622980	-	-	-	chr1:42075799-42076232	Dalir	1134	-	-	-	chr1:42753403-42756592
chr1	42066845	42076845	chr1	42766845	42776845	15	int_857	Pantr1	622980	-	-	-	chr1:42075799-42076232	Dalir	1134	-	-	-	chr1:42753403-42756592
chr1	42076845	42086845	chr1	42306845	42316845	18	int_858	Pantr1	612980	-	-	-	-	Dalir	1134	-	-	-	chr1:42753403-42756592
chr1	42076845	42086845	chr1	42736845	42746845	18	int_859	Pantr1	612980	-	-	-	-	Dalir	1134	-	-	-	chr1:42753403-42756592
chr1	42076845	42086845	chr1	42746845	42756845	22	int_860	Pantr1	612980	-	-	-	-	Dalir	1134	-	-	-	chr1:42753403-42756592
chr1	42076845	42086845	chr1	42766845	42776845	15	int_861	Pantr1	612980	-	-	-	-	Dalir	1134	-	-	-	chr1:42753403-42756592
chr1	42086845	42096845	chr1	42746845	42756845	17	int_862	Pantr1	602980	-	-	-	-	Dalir	1134	-	-	-	chr1:42753403-42756592
chr1	42096845	42106845	chr1	42746845	42756845	17	int_863	Pantr1	592980	-	Pou3f3	-	-	Dalir	1134	-	-	-	chr1:42753403-42756592
chr1	42116845	42126845	chr1	42736845	42746845	14	int_864	Pantr1	572980	-	-	-	-	Dalir	1134	-	-	-	chr1:42753403-42756592
chr1	42116845	42126845	chr1	42746845	42756845	23	int_865	Pantr1	572980	-	-	-	-	Dalir	1134	-	-	-	chr1:42753403-42756592
chr1	42116845	42126845	chr1	42756845	42766845	15	int_866	Pantr1	572980	-	-	-	-	Dalir	1134	-	-	-	chr1:42753403-42756592
chr1	42116845	42126845	chr1	42766845	42776845	16	int_867	Pantr1	572980	-	-	-	-	Dalir	1134	-	-	-	chr1:42753403-42756592
chr1	42126845	42136845	chr1	42736845	42746845	13	int_868	Pantr1	562980	-	-	-	-	Dalir	1134	-	-	-	chr1:42753403-42756592
chr1	42136845	42146845	chr1	42736845	42746845	16	int_869	Pantr1	552980	-	-	-	-	Dalir	1134	-	-	-	chr1:42753403-42756592
chr1	42136845	42146845	chr1	42746845	42756845	23	int_870	Pantr1	552980	-	-	-	-	Dalir	1134	-	-	-	chr1:42753403-42756592
chr1	42146845	42156845	chr1	42736845	42746845	16	int_871	Pantr1	542980	-	-	-	chr1:42153210-42153422	Dalir	1134	-	-	-	chr1:42753403-42756592
chr1	42146845	42156845	chr1	42756845	42766845	16	int_872	Pantr1	542980	-	-	-	chr1:42153210-42153422	Dalir	1134	-	-	-	chr1:42753403-42756592
chr1	42156845	42166845	chr1	42586845	42596845	20	int_873	Pantr1	532980	-	-	-	-	Dalir	1134	-	-	-	chr1:42753403-42756592
chr1	42156845	42166845	chr1	42736845	42746845	28	int_874	Pantr1	532980	-	-	-	-	Dalir	1134	-	-	-	chr1:42753403-42756592
chr1	42156845	42166845	chr1	42746845	42756845	26	int_875	Pantr1	532980	-	-	-	-	Dalir	1134	-	-	-	chr1:42753403-42756592
chr1	42156845	42166845	chr1	42756845	42766845	16	int_876	Pantr1	532980	-	-	-	-	Dalir	1134	-	-	-	chr1:42753403-42756592
chr1	42156845	42166845	chr1	42766845	42776845	17	int_877	Pantr1	532980	-	-	-	-	Dalir	1134	-	-	-	chr1:42753403-42756592
chr1	42166845	42176845	chr1	42736845	42746845	15	int_878	Pantr1	522980	-	-	-	-	Dalir	1134	-	-	-	chr1:42753403-42756592
chr1	42166845	42176845	chr1	42746845	42756845	19	int_879	Pantr1	522980	-	-	-	-	Dalir	1134	-	-	-	chr1:42753403-42756592
chr1	42166845	42176845	chr1	42756845	42766845	21	int_880	Pantr1	522980	-	-	-	-	Dalir	1134	-	-	-	chr1:42753403-42756592
chr1	42176845	42186845	chr1	42736845	42746845	15	int_881	Pantr1	512980	-	-	-	-	Dalir	1134	-	-	-	chr1:42753403-42756592
chr1	42176845	42186845	chr1	42746845	42756845	18	int_882	Pantr1	512980	-	-	-	-	Dalir	1134	-	-	-	chr1:42753403-42756592
chr1	42176845	42186845	chr1	42756845	42766845	15	int_883	Pantr1	512980	-	-	-	-	Dalir	1134	-	-	-	chr1:42753403-42756592
chr1	42176845	42186845	chr1	42766845	42776845	15	int_884	Pantr1	512980	-	-	-	-	Dalir	1134	-	-	-	chr1:42753403-42756592
chr1	42186845	42196845	chr1	42736845	42746845	17	int_885	Pantr1	502980	-	-	-	-	Dalir	1134	-	-	-	chr1:42753403-42756592
chr1	42186845	42196845	chr1	42756845	42766845	14	int_886	Pantr1	502980	-	-	-	-	Dalir	1134	-	-	-	chr1:42753403-42756592
chr1	42206845	42216845	chr1	42736845	42746845	21	int_887	Pantr1	482980	-	-	-	-	Dalir	1134	-	-	-	chr1:42753403-42756592
chr1	42206845	42216845	chr1	42746845	42756845	28	int_888	Pantr1	482980	-	-	-	-	Dalir	1134	-	-	-	chr1:42753403-42756592
chr1	42206845	42216845	chr1	42756845	42766845	19	int_889	Pantr1	482980	-	-	-	-	Dalir	1134	-	-	-	chr1:42753403-42756592
chr1	42206845	42216845	chr1	42766845	42776845	16	int_890	Pantr1	482980	-	-	-	-	Dalir	1134	-	-	-	chr1:42753403-42756592
chr1	42226845	42236845	chr1	42756845	42766845	18	int_891	Pantr1	462980	Gpr45	-	-	-	Dalir	1134	-	-	-	chr1:42753403-42756592
chr1	42236845	42246845	chr1	42746845	42756845	18	int_892	Pantr1	452980	Pou3f3	Pou3f3	hs1131|POS|midbrain(mesencephalon);forebrain;	-	Dalir	1134	-	-	-	chr1:42753403-42756592
chr1	42246845	42256845	chr1	42746845	42756845	24	int_893	Pantr1	442980	Pou3f3	Pou3f3	hs1534|POS|hindbrain(rhombencephalon);midbrain(mesencephalon);forebrain;	-	Dalir	1134	-	-	-	chr1:42753403-42756592
chr1	42256845	42266845	chr1	42736845	42746845	17	int_894	Pantr1	432980	Pou3f3	Pou3f3	hs960|NEG|-	-	Dalir	1134	-	-	-	chr1:42753403-42756592
chr1	42256845	42266845	chr1	42746845	42756845	23	int_895	Pantr1	432980	Pou3f3	Pou3f3	hs960|NEG|-	-	Dalir	11134	-	-	-	chr1:42765618-42767005
chr1	42266845	42276845	chr1	42596845	42606845	15	int_896	Pantr1	422980	-	Pou3f3	-	-	Dalir	11134	-	-	-	chr1:42765618-42767005
chr1	42266845	42276845	chr1	42736845	42746845	23	int_897	Pantr1	422980	-	Pou3f3	-	-	Dalir	11134	-	-	-	chr1:42765618-42767005
chr1	42266845	42276845	chr1	42746845	42756845	21	int_898	Pantr1	422980	-	Pou3f3	-	-	Dalir	11134	-	-	-	chr1:42765618-42767005
chr1	42276845	42286845	chr1	42586845	42596845	20	int_899	Pantr1	412980	-	Pou3f3	-	chr1:42286511-42286745	Dalir	11134	-	-	-	chr1:42765618-42767005
chr1	42276845	42286845	chr1	42736845	42746845	34	int_900	Pantr1	412980	-	Pou3f3	-	chr1:42286511-42286745	Dalir	11134	-	-	-	chr1:42765618-42767005
chr1	42276845	42286845	chr1	42746845	42756845	40	int_901	Pantr1	412980	-	Pou3f3	-	chr1:42286511-42286745	Dalir	11134	-	-	-	chr1:42765618-42767005
chr1	42286845	42296845	chr1	42596845	42606845	13	int_902	Pantr1	402980	Tgfbrap1	-	-	chr1:42293896-42294112	Dalir	11134	-	-	-	chr1:42765618-42767005
chr1	42286845	42296845	chr1	42736845	42746845	45	int_903	Pantr1	402980	Tgfbrap1	-	-	chr1:42293896-42294112	Dalir	11134	-	-	-	chr1:42765618-42767005
chr1	42286845	42296845	chr1	42746845	42756845	63	int_904	Pantr1	402980	Tgfbrap1	-	-	chr1:42293896-42294112	Dalir	11134	-	-	-	chr1:42765618-42767005
chr1	42286845	42296845	chr1	42756845	42766845	29	int_905	Pantr1	402980	Tgfbrap1	-	-	chr1:42293896-42294112	Dalir	11134	-	-	-	chr1:42765618-42767005
chr1	42286845	42296845	chr1	42766845	42776845	25	int_906	Pantr1	402980	Tgfbrap1	-	-	chr1:42293896-42294112	Dalir	11134	-	-	-	chr1:42765618-42767005
chr1	42296845	42306845	chr1	42546845	42556845	21	int_907	Pantr1	392980	-	-	-	chr1:42299260-42301492	Dalir	11134	-	-	-	chr1:42765618-42767005
chr1	42296845	42306845	chr1	42556845	42566845	19	int_908	Pantr1	392980	-	-	-	chr1:42299260-42301492	Dalir	11134	-	-	-	chr1:42765618-42767005
chr1	42296845	42306845	chr1	42576845	42586845	17	int_909	Pantr1	392980	-	-	-	chr1:42299260-42301492	Dalir	11134	-	-	-	chr1:42765618-42767005
chr1	42296845	42306845	chr1	42586845	42596845	21	int_910	Pantr1	392980	-	-	-	chr1:42299260-42301492	Dalir	11134	-	-	-	chr1:42765618-42767005
chr1	42296845	42306845	chr1	42676845	42686845	20	int_911	Pantr1	392980	-	-	-	chr1:42299260-42301492	Dalir	11134	-	-	-	chr1:42765618-42767005
chr1	42296845	42306845	chr1	42696845	42706845	17	int_912	Pantr1	392980	-	-	-	chr1:42299260-42301492	Dalir	11134	-	-	-	chr1:42765618-42767005
chr1	42296845	42306845	chr1	42706845	42716845	14	int_913	Pantr1	392980	-	-	-	chr1:42299260-42301492	Dalir	11134	-	-	-	chr1:42765618-42767005
chr1	42296845	42306845	chr1	42716845	42726845	19	int_914	Pantr1	392980	-	-	-	chr1:42299260-42301492	Dalir	11134	-	-	-	chr1:42765618-42767005
chr1	42296845	42306845	chr1	42726845	42736845	19	int_915	Pantr1	392980	-	-	-	chr1:42299260-42301492	Dalir	11134	-	-	-	chr1:42765618-42767005
chr1	42296845	42306845	chr1	42736845	42746845	59	int_916	Pantr1	392980	-	-	-	chr1:42299260-42301492	Dalir	11134	-	-	-	chr1:42765618-42767005
chr1	42296845	42306845	chr1	42746845	42756845	57	int_917	Pantr1	392980	-	-	-	chr1:42299260-42301492	Dalir	11134	-	-	-	chr1:42765618-42767005
chr1	42296845	42306845	chr1	42756845	42766845	31	int_918	Pantr1	392980	-	-	-	chr1:42299260-42301492	Dalir	11134	-	-	-	chr1:42765618-42767005
chr1	42296845	42306845	chr1	42766845	42776845	29	int_919	Pantr1	392980	-	-	-	chr1:42299260-42301492	Dalir	11134	-	-	-	chr1:42765618-42767005
chr1	42306845	42316845	chr1	42536845	42546845	21	int_920	Pantr1	382980	-	-	-	chr1:42315765-42316699	Dalir	11134	-	-	-	chr1:42765618-42767005
chr1	42306845	42316845	chr1	42556845	42566845	19	int_921	Pantr1	382980	-	-	-	chr1:42315765-42316699	Dalir	11134	-	-	-	chr1:42765618-42767005
chr1	42306845	42316845	chr1	42566845	42576845	20	int_922	Pantr1	382980	-	-	-	chr1:42315765-42316699	Dalir	11134	-	-	-	chr1:42765618-42767005
chr1	42306845	42316845	chr1	42586845	42596845	22	int_923	Pantr1	382980	-	-	-	chr1:42315765-42316699	Dalir	11134	-	-	-	chr1:42765618-42767005
chr1	42306845	42316845	chr1	42596845	42606845	39	int_924	Pantr1	382980	-	-	-	chr1:42315765-42316699	Dalir	11134	-	-	-	chr1:42765618-42767005
chr1	42306845	42316845	chr1	42636845	42646845	15	int_925	Pantr1	382980	-	-	-	chr1:42315765-42316699	Dalir	11134	-	-	-	chr1:42765618-42767005
chr1	42306845	42316845	chr1	42676845	42686845	28	int_926	Pantr1	382980	-	-	-	chr1:42315765-42316699	Dalir	11134	-	-	-	chr1:42765618-42767005
chr1	42306845	42316845	chr1	42686845	42696845	21	int_927	Pantr1	382980	-	-	-	chr1:42315765-42316699	Dalir	11134	-	-	-	chr1:42765618-42767005
chr1	42306845	42316845	chr1	42696845	42706845	21	int_928	Pantr1	382980	-	-	-	chr1:42315765-42316699	Dalir	11134	-	-	-	chr1:42765618-42767005
chr1	42306845	42316845	chr1	42706845	42716845	33	int_929	Pantr1	382980	-	-	-	chr1:42315765-42316699	Dalir	11134	-	-	-	chr1:42765618-42767005
chr1	42306845	42316845	chr1	42726845	42736845	29	int_930	Pantr1	382980	-	-	-	chr1:42315765-42316699	Dalir	11134	-	-	-	chr1:42765618-42767005
chr1	42306845	42316845	chr1	42736845	42746845	53	int_931	Pantr1	382980	-	-	-	chr1:42315765-42316699	Dalir	11134	-	-	-	chr1:42765618-42767005
chr1	42306845	42316845	chr1	42746845	42756845	99	int_932	Pantr1	382980	-	-	-	chr1:42315765-42316699	Dalir	21134	Pou3f3	Gpr45	-	chr1:42770010-42772097
chr1	42306845	42316845	chr1	42756845	42766845	60	int_933	Pantr1	382980	-	-	-	chr1:42315765-42316699	Dalir	21134	Pou3f3	Gpr45	-	chr1:42770010-42772097
chr1	42306845	42316845	chr1	42766845	42776845	36	int_934	Pantr1	382980	-	-	-	chr1:42315765-42316699	Dalir	21134	Pou3f3	Gpr45	-	chr1:42770010-42772097
chr1	42316845	42326845	chr1	42546845	42556845	22	int_935	Pantr1	372980	-	-	-	chr1:42318586-42319310	Dalir	21134	Pou3f3	Gpr45	-	chr1:42770010-42772097
chr1	42316845	42326845	chr1	42556845	42566845	27	int_936	Pantr1	372980	-	-	-	chr1:42318586-42319310	Dalir	21134	Pou3f3	Gpr45	-	chr1:42770010-42772097
chr1	42316845	42326845	chr1	42566845	42576845	23	int_937	Pantr1	372980	-	-	-	chr1:42318586-42319310	Dalir	21134	Pou3f3	Gpr45	-	chr1:42770010-42772097
chr1	42316845	42326845	chr1	42576845	42586845	17	int_938	Pantr1	372980	-	-	-	chr1:42318586-42319310	Dalir	21134	Pou3f3	Gpr45	-	chr1:42770010-42772097
chr1	42316845	42326845	chr1	42586845	42596845	27	int_939	Pantr1	372980	-	-	-	chr1:42318586-42319310	Dalir	21134	Pou3f3	Gpr45	-	chr1:42770010-42772097
chr1	42316845	42326845	chr1	42596845	42606845	20	int_940	Pantr1	372980	-	-	-	chr1:42318586-42319310	Dalir	21134	Pou3f3	Gpr45	-	chr1:42770010-42772097
chr1	42316845	42326845	chr1	42636845	42646845	16	int_941	Pantr1	372980	-	-	-	chr1:42318586-42319310	Dalir	21134	Pou3f3	Gpr45	-	chr1:42770010-42772097
chr1	42316845	42326845	chr1	42676845	42686845	25	int_942	Pantr1	372980	-	-	-	chr1:42318586-42319310	Dalir	21134	Pou3f3	Gpr45	-	chr1:42770010-42772097
chr1	42316845	42326845	chr1	42686845	42696845	19	int_943	Pantr1	372980	-	-	-	chr1:42318586-42319310	Dalir	21134	Pou3f3	Gpr45	-	chr1:42770010-42772097
chr1	42316845	42326845	chr1	42696845	42706845	18	int_944	Pantr1	372980	-	-	-	chr1:42318586-42319310	Dalir	21134	Pou3f3	Gpr45	-	chr1:42770010-42772097
chr1	42316845	42326845	chr1	42706845	42716845	27	int_945	Pantr1	372980	-	-	-	chr1:42318586-42319310	Dalir	21134	Pou3f3	Gpr45	-	chr1:42770010-42772097
chr1	42316845	42326845	chr1	42716845	42726845	19	int_946	Pantr1	372980	-	-	-	chr1:42318586-42319310	Dalir	21134	Pou3f3	Gpr45	-	chr1:42770010-42772097
chr1	42316845	42326845	chr1	42726845	42736845	34	int_947	Pantr1	372980	-	-	-	chr1:42318586-42319310	Dalir	21134	Pou3f3	Gpr45	-	chr1:42770010-42772097
chr1	42316845	42326845	chr1	42736845	42746845	56	int_948	Pantr1	372980	-	-	-	chr1:42318586-42319310	Dalir	21134	Pou3f3	Gpr45	-	chr1:42770010-42772097
chr1	42316845	42326845	chr1	42746845	42756845	59	int_949	Pantr1	372980	-	-	-	chr1:42318586-42319310	Dalir	21134	Pou3f3	Gpr45	-	chr1:42770010-42772097
chr1	42316845	42326845	chr1	42756845	42766845	45	int_950	Pantr1	372980	-	-	-	chr1:42318586-42319310	Dalir	21134	Pou3f3	Gpr45	-	chr1:42770010-42772097
chr1	42316845	42326845	chr1	42766845	42776845	29	int_951	Pantr1	372980	-	-	-	chr1:42318586-42319310	Dalir	21134	Pou3f3	Gpr45	-	chr1:42770010-42772097
chr1	42326845	42336845	chr1	42586845	42596845	19	int_952	Pantr1	362980	-	-	-	-	Dalir	21134	Pou3f3	Gpr45	-	chr1:42770010-42772097
chr1	42326845	42336845	chr1	42736845	42746845	35	int_953	Pantr1	362980	-	-	-	-	Dalir	21134	Pou3f3	Gpr45	-	chr1:42770010-42772097
chr1	42326845	42336845	chr1	42746845	42756845	30	int_954	Pantr1	362980	-	-	-	-	Dalir	21134	Pou3f3	Gpr45	-	chr1:42770010-42772097
chr1	42336845	42346845	chr1	42736845	42746845	22	int_955	Pantr1	352980	-	-	-	-	Dalir	21134	Pou3f3	Gpr45	-	chr1:42770010-42772097
chr1	42336845	42346845	chr1	42746845	42756845	29	int_956	Pantr1	352980	-	-	-	-	Dalir	21134	Pou3f3	Gpr45	-	chr1:42770010-42772097
chr1	42346845	42356845	chr1	42746845	42756845	21	int_957	Pantr1	342980	Tgfbrap1	-	-	-	Dalir	21134	Pou3f3	Gpr45	-	chr1:42770010-42772097
chr1	42356845	42366845	chr1	42736845	42746845	21	int_958	Pantr1	332980	-	-	hs702|POS|forebrain;	-	Dalir	21134	Pou3f3	Gpr45	-	chr1:42770010-42772097
chr1	42356845	42366845	chr1	42746845	42756845	24	int_959	Pantr1	332980	-	-	hs702|POS|forebrain;	-	Dalir	21134	Pou3f3	Gpr45	-	chr1:42770010-42772097
chr1	42366845	42376845	chr1	42736845	42746845	23	int_960	Pantr1	322980	-	-	-	-	Dalir	21134	Pou3f3	Gpr45	-	chr1:42770010-42772097
chr1	42366845	42376845	chr1	42746845	42756845	23	int_961	Pantr1	322980	-	-	-	-	Dalir	21134	Pou3f3	Gpr45	-	chr1:42770010-42772097
chr1	42376845	42386845	chr1	42736845	42746845	27	int_962	Pantr1	312980	-	-	-	-	Dalir	21134	Pou3f3	Gpr45	-	chr1:42770010-42772097
chr1	42396845	42406845	chr1	42586845	42596845	27	int_963	Pantr1	292980	-	-	-	-	Dalir	21134	Pou3f3	Gpr45	-	chr1:42770010-42772097
chr1	42396845	42406845	chr1	42736845	42746845	22	int_964	Pantr1	292980	-	-	-	-	Dalir	21134	Pou3f3	Gpr45	-	chr1:42770010-42772097
chr1	42406845	42416845	chr1	42736845	42746845	20	int_965	Pantr1	282980	-	-	-	chr1:42408711-42409193	Dalir	31134	-	-	-	chr1:42784530-42784986
chr1	42406845	42416845	chr1	42746845	42756845	38	int_966	Pantr1	282980	-	-	-	chr1:42408711-42409193	Dalir	31134	-	-	-	chr1:42784530-42784986
chr1	42416845	42426845	chr1	42746845	42756845	23	int_967	Pantr1	272980	-	-	hs938|NEG|-	chr1:42422613-42423612	Dalir	31134	-	-	-	chr1:42784530-42784986
chr1	42536845	42546845	chr1	42736845	42746845	40	int_968	Pantr1	152980	Tgfbrap1	-	hs969|POS|forebrain;	-	Dalir	41134	-	-	-	-
chr1	42596845	42606845	chr1	42716845	42726845	30	int_969	Pantr1	92980	-	-	-	chr1:42600270-42600644	Mrps9	-29387	-	-	-	chr1:42821750-42821961
chr1	42596845	42606845	chr1	42726845	42736845	30	int_970	Pantr1	92980	-	-	-	chr1:42600270-42600644	Mrps9	-19387	-	-	-	chr1:42832263-42832594
chr1	42936845	42946845	chr1	43146845	43156845	26	int_971	Gpr45	-11026	-	-	-	-	Fhl2	12116	Fhl2	Fhl2	-	-
chr1	42936845	42946845	chr1	43156845	43166845	17	int_972	Gpr45	-11026	-	-	-	-	Fhl2	12116	Fhl2	Fhl2	-	-
chr1	42956845	42966845	chr1	43146845	43156845	32	int_973	Gpr45	8974	-	-	-	-	Fhl2	12116	Fhl2	Fhl2	-	-
chr1	42966845	42976845	chr1	43146845	43156845	46	int_974	Gpr45	18974	-	-	-	-	Fhl2	2116	Fhl2	Fhl2	-	-
chr1	43216845	43226845	chr1	43796845	43806845	13	int_975	Fhl2	-25084	Fhl2	-	-	-	1500015O10Rik	-108756	-	-	-	-
chr1	43216845	43226845	chr1	43806845	43816845	12	int_976	Fhl2	-25084	Fhl2	-	-	-	Uxs1	45863	-	-	-	-
chr1	43496845	43506845	chr1	43616845	43626845	47	int_977	Nck2	56095	-	-	-	-	Uxs1	35863	-	-	-	-
chr1	43496845	43506845	chr1	43776845	43786845	33	int_978	Nck2	56095	-	-	-	-	Uxs1	25863	-	-	-	-
chr1	43496845	43506845	chr1	43786845	43796845	21	int_979	Nck2	56095	-	-	-	-	Uxs1	25863	-	-	-	-
chr1	43496845	43506845	chr1	43796845	43806845	32	int_980	Nck2	56095	-	-	-	-	Uxs1	15863	-	-	-	-
chr1	43816845	43826845	chr1	44096845	44106845	21	int_981	Uxs1	5863	-	-	-	-	Tex30	543	-	-	-	-
chr1	44786845	44796845	chr1	45366845	45376845	12	int_982	4930521E06Rik	-46896	-	-	-	-	Col3a1	60308	-	-	-	-
chr1	44796845	44806845	chr1	45366845	45376845	20	int_983	4930521E06Rik	-56896	-	-	-	-	Col3a1	60308	-	-	-	-
chr1	44826845	44836845	chr1	45366845	45376845	14	int_984	4930521E06Rik	-86896	-	Col3a1	-	-	Col3a1	60308	-	-	-	-
chr1	46096845	46106845	chr1	46116845	46126845	82	int_985	Dnah7b	35108	-	-	-	-	Dnah7b	55108	-	-	-	-
chr1	46906845	46916845	chr1	47166845	47176845	18	int_986	Slc39a10	-58336	-	-	-	-	Mir6350	295280	-	-	-	-
chr1	50976844	50986844	chr1	51376844	51386844	14	int_987	Tmeff2	54322	Tmeff2	-	-	-	9330175M20Rik	-48065	-	-	-	-
chr1	50976844	50986844	chr1	51386844	51396844	25	int_988	Tmeff2	54322	Tmeff2	-	-	-	9330175M20Rik	-58065	-	-	-	-
chr1	50976844	50986844	chr1	51396844	51406844	15	int_989	Tmeff2	54322	Tmeff2	-	-	-	9330175M20Rik	-58065	-	-	-	-
chr1	50976844	50986844	chr1	51406844	51416844	23	int_990	Tmeff2	54322	Tmeff2	-	-	-	9330175M20Rik	-58065	-	-	-	-
chr1	50976844	50986844	chr1	51646844	51656844	15	int_991	Tmeff2	54322	Tmeff2	-	-	-	9330175M20Rik	-58065	-	-	-	-
chr1	50976844	50986844	chr1	51656844	51666844	16	int_992	Tmeff2	54322	Tmeff2	-	-	-	9330175M20Rik	-58065	-	-	-	-
chr1	50986844	50996844	chr1	51386844	51396844	22	int_993	Tmeff2	64322	-	-	-	-	9330175M20Rik	-58065	-	-	-	-
chr1	50996844	51006844	chr1	51386844	51396844	22	int_994	Tmeff2	74322	-	-	-	-	9330175M20Rik	-58065	-	-	-	-
chr1	51006844	51016844	chr1	51386844	51396844	43	int_995	Tmeff2	84322	-	-	-	-	9330175M20Rik	-58065	-	-	-	-
chr1	51016844	51026844	chr1	51386844	51396844	50	int_996	Tmeff2	94322	-	-	-	-	9330175M20Rik	-58065	-	-	-	-
chr1	51026844	51036844	chr1	51386844	51396844	37	int_997	Tmeff2	104322	-	-	-	-	9330175M20Rik	-68065	-	-	-	-
chr1	51036844	51046844	chr1	51386844	51396844	20	int_998	Tmeff2	114322	-	-	-	-	Nabp1	66555	-	-	-	-
chr1	51046844	51056844	chr1	51386844	51396844	19	int_999	Tmeff2	124322	-	-	-	-	Nabp1	-163445	-	-	-	-
chr1	51056844	51066844	chr1	51386844	51396844	19	int_1000	Tmeff2	134322	-	-	-	-	Nabp1	-173445	-	-	-	-
chr1	51386844	51396844	chr1	51636844	51646844	22	int_1001	9330175M20Rik	-58065	-	-	-	-	Nabp1	-173445	-	-	-	-
chr1	51386844	51396844	chr1	51646844	51656844	19	int_1002	9330175M20Rik	-58065	-	-	-	-	Nabp1	-173445	-	-	-	-
chr1	51386844	51396844	chr1	51656844	51666844	23	int_1003	9330175M20Rik	-58065	-	-	-	-	Nabp1	-183445	-	-	-	-
chr1	51386844	51396844	chr1	51666844	51676844	24	int_1004	9330175M20Rik	-58065	-	-	-	-	Nabp1	-183445	-	-	-	-
chr1	51526844	51536844	chr1	51646844	51656844	45	int_1005	Nabp1	-53445	-	-	-	-	Nabp1	-183445	-	-	-	-
chr1	51526844	51536844	chr1	51656844	51666844	33	int_1006	Nabp1	-53445	-	-	-	-	Nabp1	-193445	-	-	-	-
chr1	51676844	51686844	chr1	51966844	51976844	29	int_1007	Nabp1	-203445	-	-	-	-	Stat4	-15303	-	-	-	-
chr1	51676844	51686844	chr1	52056844	52066844	21	int_1008	Nabp1	-203445	-	-	-	-	Stat4	-15303	-	-	-	-
chr1	51676844	51686844	chr1	52166844	52176844	33	int_1009	Nabp1	-203445	-	-	-	-	Stat4	-15303	-	-	-	-
chr1	51686844	51696844	chr1	51966844	51976844	30	int_1010	Nabp1	-213445	-	-	-	-	Stat4	-15303	-	-	-	-
chr1	51686844	51696844	chr1	52056844	52066844	27	int_1011	Nabp1	-213445	-	-	-	-	Stat4	-15303	-	-	-	-
chr1	51686844	51696844	chr1	52166844	52176844	20	int_1012	Nabp1	-213445	-	-	-	-	Stat4	-15303	-	-	-	-
chr1	51696844	51706844	chr1	51966844	51976844	43	int_1013	Myo1b	214134	-	Myo1b	-	-	Stat4	-15303	-	-	-	-
chr1	51696844	51706844	chr1	52056844	52066844	18	int_1014	Myo1b	214134	-	Myo1b	-	-	Stat4	-15303	-	-	-	-
chr1	51696844	51706844	chr1	52166844	52176844	34	int_1015	Myo1b	214134	-	Myo1b	-	-	Stat4	-5303	-	-	-	-
chr1	51696844	51706844	chr1	52176844	52186844	14	int_1016	Myo1b	214134	-	Myo1b	-	-	Stat4	4697	-	-	-	-
chr1	51706844	51716844	chr1	51966844	51976844	14	int_1017	Myo1b	204134	-	Myo1b	-	-	Stat4	-6395	-	-	-	-
chr1	51706844	51716844	chr1	52166844	52176844	12	int_1018	Myo1b	204134	-	Myo1b	-	-	Stat4	3605	-	-	-	-
chr1	51726844	51736844	chr1	51966844	51976844	27	int_1019	Myo1b	184134	-	-	-	-	Stat4	23605	-	-	-	-
chr1	51736844	51746844	chr1	51966844	51976844	25	int_1020	Myo1b	174134	-	-	-	-	Stat4	33605	-	Stat4	-	-
chr1	51746844	51756844	chr1	51966844	51976844	28	int_1021	Myo1b	164134	-	-	-	-	Stat4	43605	-	-	-	-
chr1	51746844	51756844	chr1	51976844	51986844	16	int_1022	Myo1b	164134	-	-	-	-	Stat4	53605	-	-	-	-
chr1	51746844	51756844	chr1	51986844	51996844	15	int_1023	Myo1b	164134	-	-	-	-	Stat4	53605	-	-	-	-
chr1	51746844	51756844	chr1	51996844	52006844	29	int_1024	Myo1b	164134	-	-	-	-	Stat4	53605	-	-	-	-
chr1	51746844	51756844	chr1	52006844	52016844	17	int_1025	Myo1b	164134	-	-	-	-	Stat4	53605	-	-	-	-
chr1	51746844	51756844	chr1	52026844	52036844	17	int_1026	Myo1b	164134	-	-	-	-	Stat4	53605	-	-	-	-
chr1	51746844	51756844	chr1	52036844	52046844	20	int_1027	Myo1b	164134	-	-	-	-	Stat1	2223	-	-	-	-
chr1	51746844	51756844	chr1	52046844	52056844	21	int_1028	Myo1b	164134	-	-	-	-	Stat1	12223	-	-	-	-
chr1	51746844	51756844	chr1	52056844	52066844	22	int_1029	Myo1b	164134	-	-	-	-	Stat1	22223	-	-	-	-
chr1	51746844	51756844	chr1	52116844	52126844	16	int_1030	Myo1b	164134	-	-	-	-	Stat1	22223	-	-	-	-
chr1	51746844	51756844	chr1	52126844	52136844	20	int_1031	Myo1b	164134	-	-	-	-	Stat1	32223	Nab1	Nab1	-	-
chr1	51746844	51756844	chr1	52136844	52146844	17	int_1032	Myo1b	164134	-	-	-	-	Stat1	32223	Nab1	Nab1	-	-
chr1	51746844	51756844	chr1	52146844	52156844	15	int_1033	Myo1b	164134	-	-	-	-	Stat1	42223	Inpp1	-	-	-
chr1	51746844	51756844	chr1	52156844	52166844	14	int_1034	Myo1b	164134	-	-	-	-	Stat1	42223	Inpp1	-	-	-
chr1	51756844	51766844	chr1	51966844	51976844	24	int_1035	Myo1b	154134	-	-	-	-	Stat1	52223	Inpp1	Inpp1	-	-
chr1	51816844	51826844	chr1	52056844	52066844	28	int_1036	Myo1b	94134	-	-	-	-	Stat1	52223	Inpp1	Inpp1	-	-
chr1	52056844	52066844	chr1	52136844	52146844	62	int_1037	Stat4	53605	-	-	-	-	Stat1	52223	Inpp1	Inpp1	-	-
chr1	52056844	52066844	chr1	52146844	52156844	77	int_1038	Stat4	53605	-	-	-	-	Stat1	52223	Inpp1	Inpp1	-	-
chr1	52056844	52066844	chr1	52156844	52166844	53	int_1039	Stat4	53605	-	-	-	-	Stat1	52223	Inpp1	Inpp1	-	-
chr1	52056844	52066844	chr1	52166844	52176844	53	int_1040	Stat4	53605	-	-	-	-	Gls	51388	-	Inpp1	-	-
chr1	52166844	52176844	chr1	52676844	52686844	13	int_1041	Stat1	52223	Inpp1	Inpp1	-	-	Mfsd6	45474	-	-	-	-
chr1	52166844	52176844	chr1	52686844	52696844	17	int_1042	Stat1	52223	Inpp1	Inpp1	-	-	Mfsd6	45474	-	-	-	-
chr1	52276844	52286844	chr1	52686844	52696844	20	int_1043	Gls	-48612	-	-	-	-	Mfsd6	35474	-	-	-	-
chr1	52286844	52296844	chr1	52676844	52686844	15	int_1044	Gls	-58612	-	-	-	-	Mfsd6	35474	-	-	-	-
chr1	52286844	52296844	chr1	52686844	52696844	17	int_1045	Gls	-58612	-	-	-	-	Mfsd6	35474	-	-	-	-
chr1	52336844	52346844	chr1	52686844	52696844	15	int_1046	Gls	-108612	-	-	-	-	Mfsd6	35474	-	-	-	-
chr1	52346844	52356844	chr1	52686844	52696844	27	int_1047	Gls	-118612	-	-	-	-	Mfsd6	35474	-	-	-	-
chr1	52346844	52356844	chr1	52776844	52786844	16	int_1048	Gls	-118612	-	-	-	-	Mfsd6	35474	-	-	-	-
chr1	52356844	52366844	chr1	52686844	52696844	23	int_1049	Gls	-128612	-	-	-	-	Mfsd6	35474	-	-	-	-
chr1	52356844	52366844	chr1	52776844	52786844	14	int_1050	Gls	-128612	-	-	-	-	Inpp1	35844	-	-	-	-
chr1	52416844	52426844	chr1	52686844	52696844	20	int_1051	Nab1	78604	-	Stat1	-	-	Inpp1	35844	-	-	-	-
chr1	53096844	53106844	chr1	53346844	53356844	19	int_1052	Mstn	40182	-	-	-	-	Asnsd1	908	-	-	-	-
chr1	53096844	53106844	chr1	53406844	53416844	16	int_1053	Mstn	40182	-	-	-	-	Asnsd1	908	-	-	-	-
chr1	53106844	53116844	chr1	53346844	53356844	23	int_1054	Mstn	50182	-	-	-	-	Asnsd1	908	-	-	-	-
chr1	53106844	53116844	chr1	53406844	53416844	29	int_1055	Mstn	50182	-	-	-	-	Asnsd1	-59092	-	-	-	-
chr1	53116844	53126844	chr1	53346844	53356844	16	int_1056	Mstn	60182	-	-	-	-	Asnsd1	-59092	-	-	-	-
chr1	53116844	53126844	chr1	53406844	53416844	13	int_1057	Mstn	60182	-	-	-	-	Asnsd1	-59092	-	-	-	-
chr1	53126844	53136844	chr1	53406844	53416844	18	int_1058	1700019A02Rik	55773	-	-	-	-	Asnsd1	-59092	-	-	-	-
chr1	54536844	54546844	chr1	55076844	55086844	20	int_1059	Pgap1	15840	-	-	-	-	Pgap1	-154160	-	-	-	-
chr1	54546844	54556844	chr1	55076844	55086844	12	int_1060	Pgap1	5840	-	-	-	-	Sf3b1	45634	-	-	-	-
chr1	54556844	54566844	chr1	55076844	55086844	18	int_1061	Pgap1	-4160	-	-	-	-	Sf3b1	45634	-	-	-	-
chr1	54566844	54576844	chr1	55076844	55086844	17	int_1062	Pgap1	-14160	-	-	-	-	Sf3b1	45634	-	-	-	-
chr1	54576844	54586844	chr1	55076844	55086844	21	int_1063	Pgap1	-24160	Dnah7a	Pgap1	-	-	Sf3b1	45634	-	-	-	-
chr1	54596844	54606844	chr1	55076844	55086844	16	int_1064	Pgap1	-44160	-	-	-	-	Sf3b1	5634	-	-	-	-
chr1	54606844	54616844	chr1	54706844	54716844	54	int_1065	Pgap1	-54160	Pgap1	-	-	-	Sf3b1	-4366	-	Hspe1	-	-
chr1	54606844	54616844	chr1	55016844	55026844	20	int_1066	Pgap1	-54160	Pgap1	-	-	-	Coq10b	-10925	-	-	-	-
chr1	54606844	54616844	chr1	55026844	55036844	23	int_1067	Pgap1	-54160	Pgap1	-	-	-	Coq10b	-10925	-	-	-	-
chr1	54606844	54616844	chr1	55036844	55046844	33	int_1068	Pgap1	-54160	Pgap1	-	-	-	Coq10b	-925	-	-	-	-
chr1	54606844	54616844	chr1	55046844	55056844	17	int_1069	Pgap1	-54160	Pgap1	-	-	-	Coq10b	9075	-	-	-	-
chr1	54606844	54616844	chr1	55056844	55066844	28	int_1070	Pgap1	-54160	Pgap1	-	-	-	Hspd1	16088	Hspd1	-	-	-
chr1	54606844	54616844	chr1	55066844	55076844	34	int_1071	Pgap1	-54160	Pgap1	-	-	-	Hspd1	6088	Hspe1	-	-	-
chr1	54606844	54616844	chr1	55076844	55086844	20	int_1072	Pgap1	-54160	Pgap1	-	-	-	Hspd1	6088	Hspe1	-	-	-
chr1	54626844	54636844	chr1	55036844	55046844	19	int_1073	Pgap1	-74160	-	-	-	-	Hspd1	6088	Hspe1	-	-	-
chr1	54646844	54656844	chr1	55076844	55086844	18	int_1074	Pgap1	-94160	-	-	-	-	Hspd1	6088	Hspe1	-	-	-
chr1	54706844	54716844	chr1	54976844	54986844	25	int_1075	Pgap1	-154160	-	-	-	-	Hspd1	6088	Hspe1	-	-	-
chr1	54716844	54726844	chr1	54976844	54986844	27	int_1076	Pgap1	-164160	-	-	-	-	Hspd1	6088	Hspe1	-	-	-
chr1	54716844	54726844	chr1	55076844	55086844	24	int_1077	Pgap1	-164160	-	-	-	-	Hspd1	6088	Hspe1	-	-	-
chr1	54726844	54736844	chr1	55076844	55086844	17	int_1078	Pgap1	-174160	-	-	-	-	Hspd1	6088	Hspe1	-	-	-
chr1	54886844	54896844	chr1	54976844	54986844	72	int_1079	Ankrd44	34543	Ankrd44	-	-	-	Hspd1	6088	Hspe1	-	-	-
chr1	54896844	54906844	chr1	54976844	54986844	54	int_1080	Ankrd44	24543	Ankrd44	Ankrd44	mm711|NEG|-	-	Hspd1	6088	Hspe1	-	-	-
chr1	55276844	55286844	chr1	55896844	55906844	14	int_1081	Mars2	44668	-	-	-	-	Plcl1	25899	-	-	-	-
chr1	55286844	55296844	chr1	55426844	55436844	28	int_1082	Mars2	54668	-	-	-	-	Plcl1	35899	-	-	-	-
chr1	55286844	55296844	chr1	55436844	55446844	29	int_1083	Mars2	54668	-	-	-	-	9130227L01Rik	-229396	-	Plcl1	-	-
chr1	55286844	55296844	chr1	55896844	55906844	15	int_1084	Mars2	54668	-	-	-	-	9130227L01Rik	-219396	-	Plcl1	-	-
chr1	55286844	55296844	chr1	55906844	55916844	15	int_1085	Mars2	54668	-	-	-	-	9130227L01Rik	-209396	-	-	-	-
chr1	55286844	55296844	chr1	55916844	55926844	17	int_1086	Mars2	54668	-	-	-	-	9130227L01Rik	-199396	Plcl1	Plcl1	-	-
chr1	55286844	55296844	chr1	55926844	55936844	34	int_1087	Mars2	54668	-	-	-	-	9130227L01Rik	-189396	-	Plcl1	-	-
chr1	55286844	55296844	chr1	55936844	55946844	13	int_1088	Mars2	54668	-	-	-	-	9130227L01Rik	-179396	-	-	-	-
chr1	55416844	55426844	chr1	55926844	55936844	13	int_1089	Plcl1	15899	-	-	-	-	9130227L01Rik	-169396	-	-	-	-
chr1	55426844	55436844	chr1	55936844	55946844	12	int_1090	Plcl1	25899	-	-	-	-	9130227L01Rik	-159396	-	-	-	-
chr1	55446844	55456844	chr1	55936844	55946844	15	int_1091	Plcl1	45899	-	-	-	-	9130227L01Rik	-149396	-	-	-	-
chr1	55456844	55466844	chr1	55696844	55706844	20	int_1092	Plcl1	55899	-	-	-	-	9130227L01Rik	-139396	-	-	-	-
chr1	55456844	55466844	chr1	55706844	55716844	28	int_1093	Plcl1	55899	-	-	-	-	9130227L01Rik	-129396	-	-	-	-
chr1	55456844	55466844	chr1	55716844	55726844	23	int_1094	Plcl1	55899	-	-	-	-	9130227L01Rik	-119396	-	-	-	-
chr1	55456844	55466844	chr1	55726844	55736844	22	int_1095	Plcl1	55899	-	-	-	-	9130227L01Rik	-109396	-	-	-	-
chr1	55456844	55466844	chr1	55736844	55746844	26	int_1096	Plcl1	55899	-	-	-	-	9130227L01Rik	-79396	-	-	-	-
chr1	55456844	55466844	chr1	55746844	55756844	29	int_1097	Plcl1	55899	-	-	-	-	9130227L01Rik	-69396	-	-	-	-
chr1	55456844	55466844	chr1	55756844	55766844	27	int_1098	Plcl1	55899	-	-	-	-	9130227L01Rik	-59396	-	-	-	-
chr1	55456844	55466844	chr1	55766844	55776844	37	int_1099	Plcl1	55899	-	-	-	-	9130227L01Rik	-49396	-	-	-	-
chr1	55456844	55466844	chr1	55776844	55786844	34	int_1100	Plcl1	55899	-	-	-	-	9130227L01Rik	-39396	Satb2	Satb2	-	-
chr1	55456844	55466844	chr1	55786844	55796844	102	int_1101	Plcl1	55899	-	-	-	-	9130227L01Rik	-29396	Satb2	Satb2	-	-
chr1	55456844	55466844	chr1	55796844	55806844	79	int_1102	Plcl1	55899	-	-	-	-	9130227L01Rik	-29396	Satb2	Satb2	-	-
chr1	55456844	55466844	chr1	55806844	55816844	55	int_1103	Plcl1	55899	-	-	-	-	9130227L01Rik	-29396	Satb2	Satb2	-	-
chr1	55456844	55466844	chr1	55816844	55826844	32	int_1104	Plcl1	55899	-	-	-	-	9130227L01Rik	-19396	Satb2	Satb2	-	-
chr1	55456844	55466844	chr1	55846844	55856844	20	int_1105	Plcl1	55899	-	-	-	-	9130227L01Rik	-19396	Satb2	Satb2	-	-
chr1	55456844	55466844	chr1	55856844	55866844	15	int_1106	Plcl1	55899	-	-	-	-	9130227L01Rik	-9396	-	Satb2	-	-
chr1	55456844	55466844	chr1	55866844	55876844	16	int_1107	Plcl1	55899	-	-	-	-	9130227L01Rik	-9396	-	Satb2	-	-
chr1	55456844	55466844	chr1	55876844	55886844	25	int_1108	Plcl1	55899	-	-	-	-	9130227L01Rik	604	-	-	-	-
chr1	55456844	55466844	chr1	55886844	55896844	34	int_1109	Plcl1	55899	-	-	-	-	9130227L01Rik	604	-	-	-	-
chr1	55456844	55466844	chr1	55896844	55906844	44	int_1110	Plcl1	55899	-	-	-	-	9130227L01Rik	604	-	-	-	-
chr1	55456844	55466844	chr1	55906844	55916844	24	int_1111	Plcl1	55899	-	-	-	-	9130227L01Rik	10604	1700066M21Rik	-	-	-
chr1	55456844	55466844	chr1	55916844	55926844	28	int_1112	Plcl1	55899	-	-	-	-	9130227L01Rik	10604	1700066M21Rik	-	-	-
chr1	55456844	55466844	chr1	55926844	55936844	46	int_1113	Plcl1	55899	-	-	-	-	9130227L01Rik	10604	1700066M21Rik	-	-	-
chr1	55456844	55466844	chr1	55936844	55946844	15	int_1114	Plcl1	55899	-	-	-	-	9130227L01Rik	10604	1700066M21Rik	-	-	-
chr1	55936844	55946844	chr1	56886844	56896844	13	int_1115	9130227L01Rik	10604	1700066M21Rik	-	-	-	Satb2	79490	-	-	-	-
chr1	55936844	55946844	chr1	56936844	56946844	12	int_1116	9130227L01Rik	10604	1700066M21Rik	-	-	-	Satb2	29490	-	Satb2	-	-
chr1	56026844	56036844	chr1	57016844	57026844	14	int_1117	1700003I22Rik	12867	-	-	-	-	9130024F11Rik	50376	-	-	-	-
chr1	56026844	56036844	chr1	57026844	57036844	21	int_1118	1700003I22Rik	12867	-	-	-	-	9130024F11Rik	50376	-	-	-	-
chr1	56036844	56046844	chr1	57016844	57026844	14	int_1119	1700003I22Rik	22867	-	-	-	-	9130024F11Rik	60376	-	-	-	-
chr1	56036844	56046844	chr1	57026844	57036844	15	int_1120	1700003I22Rik	22867	-	-	-	-	9130024F11Rik	60376	-	-	-	-
chr1	56036844	56046844	chr1	57036844	57046844	18	int_1121	1700003I22Rik	22867	-	-	-	-	9130024F11Rik	60376	-	-	-	-
chr1	56126844	56136844	chr1	57036844	57046844	13	int_1122	1700003I22Rik	112867	-	-	-	-	9130024F11Rik	60376	-	-	-	-
chr1	56266844	56276844	chr1	57026844	57036844	14	int_1123	1700003I22Rik	252867	-	-	-	-	9130024F11Rik	60376	-	-	-	-
chr1	56406844	56416844	chr1	57026844	57036844	14	int_1124	Hsfy2	225607	-	-	-	-	9130024F11Rik	60376	-	-	-	-
chr1	56406844	56416844	chr1	57036844	57046844	14	int_1125	Hsfy2	225607	-	-	-	-	9130024F11Rik	60376	-	-	-	-
chr1	56496844	56506844	chr1	57036844	57046844	20	int_1126	Hsfy2	135607	-	-	-	-	9130024F11Rik	60376	-	-	-	-
chr1	56526844	56536844	chr1	57026844	57036844	15	int_1127	Hsfy2	105607	-	-	-	-	9130024F11Rik	70376	-	-	-	-
chr1	56526844	56536844	chr1	57036844	57046844	14	int_1128	Hsfy2	105607	-	-	-	-	9130024F11Rik	70376	-	-	-	-
chr1	56576844	56586844	chr1	57026844	57036844	18	int_1129	Hsfy2	55607	-	-	-	-	9130024F11Rik	70376	-	-	-	-
chr1	56606844	56616844	chr1	57026844	57036844	18	int_1130	Hsfy2	25607	-	-	-	-	9130024F11Rik	70376	-	-	-	-
chr1	56616844	56626844	chr1	57026844	57036844	15	int_1131	Hsfy2	15607	-	-	-	-	9130024F11Rik	70376	-	-	-	-
chr1	57016844	57026844	chr1	57256844	57266844	18	int_1132	9130024F11Rik	50376	-	-	-	-	BC055402	-16848	-	-	-	-
chr1	57016844	57026844	chr1	57316844	57326844	19	int_1133	9130024F11Rik	50376	-	-	-	-	BC055402	-26848	-	-	-	-
chr1	57026844	57036844	chr1	57246844	57256844	25	int_1134	9130024F11Rik	60376	-	-	-	-	BC055402	-36848	-	-	-	-
chr1	57026844	57036844	chr1	57256844	57266844	33	int_1135	9130024F11Rik	60376	-	-	-	-	BC055402	-36848	-	-	-	-
chr1	57026844	57036844	chr1	57266844	57276844	29	int_1136	9130024F11Rik	60376	-	-	-	-	BC055402	-46848	9130024F11Rik	Satb2	-	-
chr1	57026844	57036844	chr1	57276844	57286844	24	int_1137	9130024F11Rik	60376	-	-	-	-	BC055402	-46848	9130024F11Rik	Satb2	-	-
chr1	57026844	57036844	chr1	57286844	57296844	22	int_1138	9130024F11Rik	60376	-	-	-	-	BC055402	-46848	9130024F11Rik	Satb2	-	-
chr1	57026844	57036844	chr1	57316844	57326844	35	int_1139	9130024F11Rik	60376	-	-	-	-	BC055402	-56848	9130024F11Rik	Satb2	-	-
chr1	57026844	57036844	chr1	57376844	57386844	17	int_1140	9130024F11Rik	60376	-	-	-	-	BC055402	-56848	9130024F11Rik	Satb2	-	-
chr1	57026844	57036844	chr1	57386844	57396844	39	int_1141	9130024F11Rik	60376	-	-	-	-	BC055402	-66848	-	-	-	-
chr1	57026844	57036844	chr1	57396844	57406844	21	int_1142	9130024F11Rik	60376	-	-	-	-	BC055402	-66848	-	-	-	-
chr1	57026844	57036844	chr1	57406844	57416844	20	int_1143	9130024F11Rik	60376	-	-	-	-	BC055402	-76848	-	-	-	-
chr1	57026844	57036844	chr1	57436844	57446844	18	int_1144	9130024F11Rik	60376	-	-	-	-	BC055402	-76848	-	-	-	-
chr1	57026844	57036844	chr1	57446844	57456844	27	int_1145	9130024F11Rik	60376	-	-	-	-	4930558J18Rik	75700	Satb2	Satb2	-	-
chr1	57036844	57046844	chr1	57226844	57236844	24	int_1146	9130024F11Rik	70376	-	-	-	-	4930558J18Rik	55700	-	-	-	-
chr1	57036844	57046844	chr1	57236844	57246844	21	int_1147	9130024F11Rik	70376	-	-	-	-	4930558J18Rik	55700	-	-	-	-
chr1	57036844	57046844	chr1	57246844	57256844	30	int_1148	9130024F11Rik	70376	-	-	-	-	4930558J18Rik	55700	-	-	-	-
chr1	57036844	57046844	chr1	57256844	57266844	39	int_1149	9130024F11Rik	70376	-	-	-	-	4930558J18Rik	45700	-	-	-	-
chr1	57036844	57046844	chr1	57266844	57276844	31	int_1150	9130024F11Rik	70376	-	-	-	-	4930558J18Rik	35700	-	-	-	-
chr1	57036844	57046844	chr1	57276844	57286844	24	int_1151	9130024F11Rik	70376	-	-	-	-	4930558J18Rik	5700	-	-	-	-
chr1	57036844	57046844	chr1	57286844	57296844	28	int_1152	9130024F11Rik	70376	-	-	-	-	1700066M21Rik	4225	-	-	-	-
chr1	57036844	57046844	chr1	57296844	57306844	28	int_1153	9130024F11Rik	70376	-	-	-	-	1700066M21Rik	4225	-	-	-	-
chr1	57036844	57046844	chr1	57316844	57326844	30	int_1154	9130024F11Rik	70376	-	-	-	-	1700066M21Rik	14225	-	-	-	-
chr1	57036844	57046844	chr1	57326844	57336844	30	int_1155	9130024F11Rik	70376	-	-	-	-	1700066M21Rik	14225	-	-	-	-
chr1	57036844	57046844	chr1	57336844	57346844	19	int_1156	9130024F11Rik	70376	-	-	-	-	9430016H08Rik	-4703	-	-	-	-
chr1	57036844	57046844	chr1	57366844	57376844	18	int_1157	9130024F11Rik	70376	-	-	-	-	9430016H08Rik	-4703	-	-	-	-
chr1	57036844	57046844	chr1	57376844	57386844	17	int_1158	9130024F11Rik	70376	-	-	-	-	Tyw5	-5170	-	-	-	-
chr1	57036844	57046844	chr1	57386844	57396844	29	int_1159	9130024F11Rik	70376	-	-	-	-	Tyw5	-5170	-	-	-	-
chr1	57036844	57046844	chr1	57396844	57406844	31	int_1160	9130024F11Rik	70376	-	-	-	-	Tyw5	-15170	-	-	-	-
chr1	57036844	57046844	chr1	57406844	57416844	24	int_1161	9130024F11Rik	70376	-	-	-	-	Tyw5	-25170	-	-	-	-
chr1	57036844	57046844	chr1	57416844	57426844	17	int_1162	9130024F11Rik	70376	-	-	-	-	Tyw5	-35170	-	-	-	-
chr1	57036844	57046844	chr1	57426844	57436844	17	int_1163	9130024F11Rik	70376	-	-	-	-	Tyw5	-45170	-	-	-	-
chr1	57036844	57046844	chr1	57446844	57456844	19	int_1164	9130024F11Rik	70376	-	-	-	-	Tyw5	-45170	-	-	-	-
chr1	57436844	57446844	chr1	58026844	58036844	15	int_1165	Tyw5	-35170	-	-	-	-	Spats2l	16984	-	-	-	-
chr1	57436844	57446844	chr1	58046844	58056844	18	int_1166	Tyw5	-35170	-	-	-	-	Spats2l	26984	-	-	-	-
chr1	57446844	57456844	chr1	58026844	58036844	16	int_1167	Tyw5	-45170	-	-	-	-	Spats2l	26984	-	-	-	-
chr1	57446844	57456844	chr1	58046844	58056844	20	int_1168	Tyw5	-45170	-	-	-	-	Spats2l	-33726	Spats2l	Spats2l	-	-
chr1	57456844	57466844	chr1	57976844	57986844	12	int_1169	Tyw5	-55170	-	-	-	-	Spats2l	-13726	-	-	-	-
chr1	57456844	57466844	chr1	57986844	57996844	31	int_1170	Tyw5	-55170	-	-	-	-	Spats2l	-13726	-	-	-	-
chr1	57456844	57466844	chr1	57996844	58006844	21	int_1171	Tyw5	-55170	-	-	-	-	Spats2l	-13726	-	-	-	-
chr1	57456844	57466844	chr1	58006844	58016844	18	int_1172	Tyw5	-55170	-	-	-	-	Spats2l	-13726	-	-	-	-
chr1	57456844	57466844	chr1	58016844	58026844	18	int_1173	Tyw5	-55170	-	-	-	-	Spats2l	-13726	-	-	-	-
chr1	57456844	57466844	chr1	58026844	58036844	13	int_1174	Tyw5	-55170	-	-	-	-	Spats2l	-13726	-	-	-	-
chr1	57456844	57466844	chr1	58036844	58046844	18	int_1175	Tyw5	-55170	-	-	-	-	Spats2l	-13726	-	-	-	-
chr1	57456844	57466844	chr1	58046844	58056844	24	int_1176	Tyw5	-55170	-	-	-	-	Spats2l	-13726	-	-	-	-
chr1	57456844	57466844	chr1	58056844	58066844	15	int_1177	Tyw5	-55170	-	-	-	-	Spats2l	-13726	-	-	-	-
chr1	57456844	57466844	chr1	58066844	58076844	31	int_1178	Tyw5	-55170	-	-	-	-	Spats2l	-13726	-	-	-	-
chr1	57456844	57466844	chr1	58076844	58086844	17	int_1179	Tyw5	-55170	-	-	-	-	Spats2l	-3726	-	-	-	-
chr1	57456844	57466844	chr1	58086844	58096844	30	int_1180	Tyw5	-55170	-	-	-	-	Spats2l	6274	Spats2l	Spats2l	-	-
chr1	57456844	57466844	chr1	58106844	58116844	17	int_1181	Tyw5	-55170	-	-	-	-	Spats2l	16274	Kctd18	-	-	-
chr1	57456844	57466844	chr1	58316844	58326844	12	int_1182	Tyw5	-55170	-	-	-	-	Spats2l	26274	-	-	-	-
chr1	57456844	57466844	chr1	58326844	58336844	17	int_1183	Tyw5	-55170	-	-	-	-	Spats2l	46274	-	-	-	-
chr1	57456844	57466844	chr1	58346844	58356844	18	int_1184	Tyw5	-55170	-	-	-	-	Spats2l	56274	Spats2l	-	-	-
chr1	57456844	57466844	chr1	58356844	58366844	15	int_1185	Tyw5	-55170	-	-	-	-	Kctd18	-1760	-	-	-	-
chr1	57466844	57476844	chr1	58016844	58026844	30	int_1186	Tyw5	-65170	-	-	-	-	Sgol2a	-3495	-	-	-	-
chr1	57466844	57476844	chr1	58026844	58036844	25	int_1187	Tyw5	-65170	-	-	-	-	Sgol2a	-4129	-	-	-	-
chr1	57466844	57476844	chr1	58046844	58056844	34	int_1188	Tyw5	-65170	-	-	-	-	Sgol2a	-4129	-	-	-	-
chr1	57466844	57476844	chr1	58076844	58086844	26	int_1189	Tyw5	-65170	-	-	-	-	Sgol2a	-4129	-	-	-	-
chr1	57476844	57486844	chr1	57796844	57806844	13	int_1190	Tyw5	-75170	-	-	-	-	Sgol2a	-4129	-	-	-	-
chr1	57476844	57486844	chr1	57826844	57836844	32	int_1191	Tyw5	-75170	-	-	-	-	Sgol2a	5871	-	-	-	-
chr1	57476844	57486844	chr1	57986844	57996844	22	int_1192	Tyw5	-75170	-	-	-	-	Sgol2a	5871	-	-	-	-
chr1	57476844	57486844	chr1	57996844	58006844	43	int_1193	Tyw5	-75170	-	-	-	-	Sgol2a	5871	-	-	-	-
chr1	57476844	57486844	chr1	58006844	58016844	36	int_1194	Tyw5	-75170	-	-	-	-	Sgol2a	5871	-	-	-	-
chr1	57476844	57486844	chr1	58016844	58026844	25	int_1195	Tyw5	-75170	-	-	-	-	Sgol2a	15871	-	-	-	-
chr1	57476844	57486844	chr1	58026844	58036844	30	int_1196	Tyw5	-75170	-	-	-	-	Sgol2a	15871	-	-	-	-
chr1	57476844	57486844	chr1	58036844	58046844	20	int_1197	Tyw5	-75170	-	-	-	-	Sgol2a	15871	-	-	-	-
chr1	57476844	57486844	chr1	58046844	58056844	23	int_1198	Tyw5	-75170	-	-	-	-	Sgol2a	15871	-	-	-	-
chr1	57476844	57486844	chr1	58056844	58066844	22	int_1199	Tyw5	-75170	-	-	-	-	Aox1	-8124	-	-	-	-
chr1	57476844	57486844	chr1	58066844	58076844	24	int_1200	Tyw5	-75170	-	-	-	-	Aox1	-8124	-	-	-	-
chr1	57476844	57486844	chr1	58076844	58086844	30	int_1201	Tyw5	-75170	-	-	-	-	Aox1	-8124	-	-	-	-
chr1	57476844	57486844	chr1	58086844	58096844	34	int_1202	Tyw5	-75170	-	-	-	-	Aox1	-8124	-	-	-	-
chr1	57476844	57486844	chr1	58106844	58116844	13	int_1203	Tyw5	-75170	-	-	-	-	Aox1	-8124	-	-	-	-
chr1	57476844	57486844	chr1	58146844	58156844	13	int_1204	Tyw5	-75170	-	-	-	-	Aox1	-8124	-	-	-	-
chr1	57476844	57486844	chr1	58156844	58166844	13	int_1205	Tyw5	-75170	-	-	-	-	Aox1	-8124	-	-	-	-
chr1	57476844	57486844	chr1	58166844	58176844	12	int_1206	Tyw5	-75170	-	-	-	-	Aox1	-8124	-	-	-	-
chr1	57476844	57486844	chr1	58186844	58196844	13	int_1207	Tyw5	-75170	-	-	-	-	Aox1	-8124	-	-	-	-
chr1	57476844	57486844	chr1	58196844	58206844	16	int_1208	Tyw5	-75170	-	-	-	-	Aox1	-8124	-	-	-	-
chr1	57476844	57486844	chr1	58276844	58286844	13	int_1209	Tyw5	-75170	-	-	-	-	Aox1	-8124	-	-	-	-
chr1	57476844	57486844	chr1	58316844	58326844	13	int_1210	Tyw5	-75170	-	-	-	-	Aox1	-8124	-	-	-	-
chr1	57476844	57486844	chr1	58326844	58336844	21	int_1211	Tyw5	-75170	-	-	-	-	Aox1	1876	-	-	-	-
chr1	57476844	57486844	chr1	58336844	58346844	19	int_1212	Tyw5	-75170	-	-	-	-	Aox1	1876	-	-	-	-
chr1	57476844	57486844	chr1	58346844	58356844	14	int_1213	Tyw5	-75170	-	-	-	-	Aox1	1876	-	-	-	-
chr1	57486844	57496844	chr1	57786844	57796844	15	int_1214	Tyw5	-85170	1700066M21Rik	Kctd18	-	-	Aox1	1876	-	-	-	-
chr1	57486844	57496844	chr1	57796844	57806844	20	int_1215	Tyw5	-85170	1700066M21Rik	Kctd18	-	-	Aox1	1876	-	-	-	-
chr1	57486844	57496844	chr1	57806844	57816844	14	int_1216	Tyw5	-85170	1700066M21Rik	Kctd18	-	-	Aox1	1876	-	-	-	-
chr1	57486844	57496844	chr1	57826844	57836844	39	int_1217	Tyw5	-85170	1700066M21Rik	Kctd18	-	-	Aox1	1876	-	-	-	-
chr1	57486844	57496844	chr1	57836844	57846844	17	int_1218	Tyw5	-85170	1700066M21Rik	Kctd18	-	-	Aox1	1876	-	-	-	-
chr1	57486844	57496844	chr1	57846844	57856844	14	int_1219	Tyw5	-85170	1700066M21Rik	Kctd18	-	-	Aox1	1876	-	-	-	-
chr1	57486844	57496844	chr1	57856844	57866844	14	int_1220	Tyw5	-85170	1700066M21Rik	Kctd18	-	-	Aox1	1876	-	-	-	-
chr1	57486844	57496844	chr1	57866844	57876844	15	int_1221	Tyw5	-85170	1700066M21Rik	Kctd18	-	-	Aox1	1876	-	-	-	-
chr1	57486844	57496844	chr1	57886844	57896844	14	int_1222	Tyw5	-85170	1700066M21Rik	Kctd18	-	-	Aox1	1876	-	-	-	-
chr1	57486844	57496844	chr1	57896844	57906844	12	int_1223	Tyw5	-85170	1700066M21Rik	Kctd18	-	-	Aox1	11876	-	-	-	-
chr1	57486844	57496844	chr1	57966844	57976844	16	int_1224	Tyw5	-85170	1700066M21Rik	Kctd18	-	-	Aox1	11876	-	-	-	-
chr1	57486844	57496844	chr1	57986844	57996844	27	int_1225	Tyw5	-85170	1700066M21Rik	Kctd18	-	-	Aox1	11876	-	-	-	-
chr1	57486844	57496844	chr1	57996844	58006844	23	int_1226	Tyw5	-85170	1700066M21Rik	Kctd18	-	-	Aox1	21876	-	-	-	-
chr1	57486844	57496844	chr1	58006844	58016844	34	int_1227	Tyw5	-85170	1700066M21Rik	Kctd18	-	-	Aox1	21876	-	-	-	-
chr1	57486844	57496844	chr1	58016844	58026844	30	int_1228	Tyw5	-85170	1700066M21Rik	Kctd18	-	-	Aox1	21876	-	-	-	-
chr1	57486844	57496844	chr1	58026844	58036844	32	int_1229	Tyw5	-85170	1700066M21Rik	Kctd18	-	-	Aox1	21876	-	-	-	-
chr1	57486844	57496844	chr1	58036844	58046844	17	int_1230	Tyw5	-85170	1700066M21Rik	Kctd18	-	-	Aox1	21876	-	-	-	-
chr1	57486844	57496844	chr1	58046844	58056844	21	int_1231	Tyw5	-85170	1700066M21Rik	Kctd18	-	-	Aox1	21876	-	-	-	-
chr1	57486844	57496844	chr1	58056844	58066844	17	int_1232	Tyw5	-85170	1700066M21Rik	Kctd18	-	-	Aox1	21876	-	-	-	-
chr1	57486844	57496844	chr1	58066844	58076844	21	int_1233	Tyw5	-85170	1700066M21Rik	Kctd18	-	-	Aox1	21876	-	-	-	-
chr1	57486844	57496844	chr1	58076844	58086844	20	int_1234	Tyw5	-85170	1700066M21Rik	Kctd18	-	-	Aox1	21876	-	-	-	-
chr1	57486844	57496844	chr1	58086844	58096844	19	int_1235	Tyw5	-85170	1700066M21Rik	Kctd18	-	-	Aox1	31876	-	-	-	-
chr1	57486844	57496844	chr1	58106844	58116844	17	int_1236	Tyw5	-85170	1700066M21Rik	Kctd18	-	-	Aox1	31876	-	-	-	-
chr1	57486844	57496844	chr1	58146844	58156844	12	int_1237	Tyw5	-85170	1700066M21Rik	Kctd18	-	-	Aox1	31876	-	-	-	-
chr1	57486844	57496844	chr1	58156844	58166844	12	int_1238	Tyw5	-85170	1700066M21Rik	Kctd18	-	-	Aox3	-41291	-	-	-	-
chr1	57486844	57496844	chr1	58186844	58196844	13	int_1239	Tyw5	-85170	1700066M21Rik	Kctd18	-	-	Aox3	-41291	-	-	-	-
chr1	57486844	57496844	chr1	58196844	58206844	12	int_1240	Tyw5	-85170	1700066M21Rik	Kctd18	-	-	Aox3	-41291	-	-	-	-
chr1	57486844	57496844	chr1	58316844	58326844	12	int_1241	Tyw5	-85170	1700066M21Rik	Kctd18	-	-	Aox3	-31291	-	-	-	-
chr1	57486844	57496844	chr1	58326844	58336844	12	int_1242	Tyw5	-85170	1700066M21Rik	Kctd18	-	-	Aox3	-31291	-	-	-	-
chr1	57486844	57496844	chr1	58346844	58356844	18	int_1243	Tyw5	-85170	1700066M21Rik	Kctd18	-	-	Aox3	-31291	-	-	-	-
chr1	57496844	57506844	chr1	57826844	57836844	30	int_1244	Tyw5	-95170	-	Kctd18	-	-	Aox3	-31291	-	-	-	-
chr1	57496844	57506844	chr1	58016844	58026844	22	int_1245	Tyw5	-95170	-	Kctd18	-	-	Aox3	-21291	-	-	-	-
chr1	57496844	57506844	chr1	58026844	58036844	13	int_1246	Tyw5	-95170	-	Kctd18	-	-	Aox3	-21291	-	-	-	-
chr1	57496844	57506844	chr1	58046844	58056844	25	int_1247	Tyw5	-95170	-	Kctd18	-	-	Aox3	-21291	-	-	-	-
chr1	57506844	57516844	chr1	57826844	57836844	20	int_1248	Tyw5	-105170	-	-	-	-	Aox3	-1291	-	-	-	-
chr1	57516844	57526844	chr1	57826844	57836844	31	int_1249	Tyw5	-115170	-	-	-	-	Aox3	-1291	-	-	-	-
chr1	57516844	57526844	chr1	58016844	58026844	18	int_1250	Tyw5	-115170	-	-	-	-	Aox3	-1291	-	-	-	-
chr1	57516844	57526844	chr1	58026844	58036844	18	int_1251	Tyw5	-115170	-	-	-	-	Aox3	38709	-	-	-	-
chr1	57516844	57526844	chr1	58046844	58056844	27	int_1252	Tyw5	-115170	-	-	-	-	Aox3	38709	-	-	-	-
chr1	57526844	57536844	chr1	57826844	57836844	20	int_1253	Tyw5	-125170	-	-	-	-	Aox4	-48552	-	-	-	-
chr1	57526844	57536844	chr1	58016844	58026844	12	int_1254	Tyw5	-125170	-	-	-	-	Aox4	-48552	-	-	-	-
chr1	57526844	57536844	chr1	58046844	58056844	13	int_1255	Tyw5	-125170	-	-	-	-	Aox4	-38552	-	-	-	-
chr1	57536844	57546844	chr1	57826844	57836844	23	int_1256	Tyw5	-135170	-	-	-	-	Aox4	-18552	-	-	-	-
chr1	57546844	57556844	chr1	57826844	57836844	23	int_1257	Tyw5	-145170	-	-	-	-	Aox4	-18552	-	-	-	-
chr1	57546844	57556844	chr1	58026844	58036844	12	int_1258	Tyw5	-145170	-	-	-	-	Aox4	-8552	-	-	-	-
chr1	57556844	57566844	chr1	58016844	58026844	14	int_1259	Tyw5	-155170	-	-	-	-	Aox4	-8552	-	-	-	-
chr1	57566844	57576844	chr1	57826844	57836844	32	int_1260	Tyw5	-165170	Aox1	-	-	-	Aox2	3519	-	-	-	-
chr1	57566844	57576844	chr1	58026844	58036844	15	int_1261	Tyw5	-165170	Aox1	-	-	-	Aox2	43519	-	-	-	-
chr1	57586844	57596844	chr1	57826844	57836844	34	int_1262	Spats2l	-183016	-	-	-	-	Aox2	43519	-	-	-	-
chr1	57586844	57596844	chr1	58016844	58026844	12	int_1263	Spats2l	-183016	-	-	-	-	Aox2	43519	-	-	-	-
chr1	57596844	57606844	chr1	58026844	58036844	12	int_1264	Spats2l	-173016	-	-	-	-	Aox2	53519	-	-	-	-
chr1	57606844	57616844	chr1	58016844	58026844	14	int_1265	Spats2l	-163016	-	-	-	-	Aox2	53519	-	-	-	-
chr1	57606844	57616844	chr1	58026844	58036844	13	int_1266	Spats2l	-163016	-	-	-	-	Aox2	53519	-	-	-	-
chr1	57656844	57666844	chr1	58016844	58026844	14	int_1267	Spats2l	-113016	-	-	-	-	Bzw1	-51291	-	-	-	-
chr1	57666844	57676844	chr1	58016844	58026844	13	int_1268	Spats2l	-103016	-	-	-	-	Bzw1	-51291	-	-	-	-
chr1	57826844	57836844	chr1	57986844	57996844	35	int_1269	Spats2l	-13726	-	-	-	-	Bzw1	-41291	-	-	-	-
chr1	57826844	57836844	chr1	57996844	58006844	41	int_1270	Spats2l	-13726	-	-	-	-	Bzw1	-41291	-	-	-	-
chr1	57826844	57836844	chr1	58006844	58016844	35	int_1271	Spats2l	-13726	-	-	-	-	Bzw1	-41291	-	-	-	-
chr1	58016844	58026844	chr1	58336844	58346844	13	int_1272	Aox1	-8124	-	-	-	-	Bzw1	-41291	-	-	-	-
chr1	58026844	58036844	chr1	58346844	58356844	16	int_1273	Aox1	1876	-	-	-	-	Bzw1	-31291	-	-	-	-
chr1	58806844	58816844	chr1	59286844	59296844	12	int_1274	Casp8	9343	-	-	-	-	Stradb	48274	-	-	-	-
chr1	58816844	58826844	chr1	59176844	59186844	19	int_1275	Casp8	19343	-	Orc2	-	-	Stradb	58274	-	-	-	-
chr1	58816844	58826844	chr1	59286844	59296844	21	int_1276	Casp8	19343	-	Orc2	-	-	Mpp4	-18455	-	-	-	-
chr1	58826844	58836844	chr1	59286844	59296844	13	int_1277	Casp8	29343	-	Cflar	-	-	Cdk15	34938	Nop58	Fzd7	-	-
chr1	58836844	58846844	chr1	59026844	59036844	20	int_1278	Casp8	39343	-	-	-	-	Cdk15	34938	Nop58	Fzd7	-	-
chr1	58846844	58856844	chr1	59016844	59026844	22	int_1279	Casp8	49343	-	-	-	-	Cdk15	34938	Nop58	Fzd7	-	-
chr1	59056844	59066844	chr1	59726844	59736844	13	int_1280	Als2cr11	33056	-	-	-	-	Cdk15	34938	Nop58	Fzd7	-	-
chr1	59066844	59076844	chr1	59726844	59736844	14	int_1281	Als2cr11	23056	-	-	-	-	Cdk15	34938	Nop58	Fzd7	-	-
chr1	59116844	59126844	chr1	59286844	59296844	33	int_1282	Tmem237	-1748	-	-	-	-	Gm973	-4419	Fzd7	-	-	-
chr1	59126844	59136844	chr1	59286844	59296844	28	int_1283	Tmem237	-11748	-	Cflar	-	-	Gm973	5581	Fzd7	Gm973	-	-
chr1	59166844	59176844	chr1	59676844	59686844	12	int_1284	Mpp4	-8455	Nop58	-	-	-	Gm973	15581	-	Als2cr12	-	-
chr1	59166844	59176844	chr1	59686844	59696844	13	int_1285	Mpp4	-8455	Nop58	-	-	-	Gm973	25581	-	Fzd7	-	-
chr1	59176844	59186844	chr1	59666844	59676844	21	int_1286	Mpp4	-18455	-	-	-	-	Gm973	25581	-	Fzd7	-	-
chr1	59176844	59186844	chr1	59676844	59686844	17	int_1287	Mpp4	-18455	-	-	-	-	Gm973	25581	-	Fzd7	-	-
chr1	59176844	59186844	chr1	59686844	59696844	16	int_1288	Mpp4	-18455	-	-	-	-	Gm973	25581	-	Fzd7	-	-
chr1	59236844	59246844	chr1	59646844	59656844	14	int_1289	Als2	-4613	-	-	-	-	Gm973	25581	-	Fzd7	-	-
chr1	59246844	59256844	chr1	59646844	59656844	14	int_1290	Cdk15	-5062	-	-	-	-	Gm973	25581	-	Fzd7	-	-
chr1	59266844	59276844	chr1	59646844	59656844	18	int_1291	Cdk15	14938	Fzd7	-	-	-	Gm973	25581	-	Fzd7	-	-
chr1	59276844	59286844	chr1	59626844	59636844	16	int_1292	Cdk15	24938	-	-	-	-	Gm973	25581	-	Fzd7	-	-
chr1	59276844	59286844	chr1	59646844	59656844	18	int_1293	Cdk15	24938	-	-	-	-	Gm973	35581	-	-	-	-
chr1	59276844	59286844	chr1	59716844	59726844	12	int_1294	Cdk15	24938	-	-	-	-	Gm973	35581	-	-	-	-
chr1	59276844	59286844	chr1	59736844	59746844	15	int_1295	Cdk15	24938	-	-	-	-	Gm973	45581	-	-	-	-
chr1	59286844	59296844	chr1	59536844	59546844	30	int_1296	Cdk15	34938	Nop58	Fzd7	-	-	Gm973	55581	Tmem237	-	-	-
chr1	59286844	59296844	chr1	59596844	59606844	26	int_1297	Cdk15	34938	Nop58	Fzd7	-	-	Gm973	55581	Tmem237	-	-	-
chr1	59286844	59296844	chr1	59626844	59636844	26	int_1298	Cdk15	34938	Nop58	Fzd7	-	-	Sumo1	68990	-	-	-	-
chr1	59286844	59296844	chr1	59636844	59646844	40	int_1299	Cdk15	34938	Nop58	Fzd7	-	-	Sumo1	68990	-	-	-	-
chr1	59286844	59296844	chr1	59646844	59656844	32	int_1300	Cdk15	34938	Nop58	Fzd7	-	-	Sumo1	48990	-	-	-	-
chr1	59286844	59296844	chr1	59656844	59666844	31	int_1301	Cdk15	34938	Nop58	Fzd7	-	-	Sumo1	38990	-	-	-	-
chr1	59286844	59296844	chr1	59666844	59676844	37	int_1302	Cdk15	34938	Nop58	Fzd7	-	-	Sumo1	38990	-	-	-	-
chr1	59286844	59296844	chr1	59676844	59686844	44	int_1303	Cdk15	34938	Nop58	Fzd7	-	-	Sumo1	38990	-	-	-	-
chr1	59286844	59296844	chr1	59686844	59696844	21	int_1304	Cdk15	34938	Nop58	Fzd7	-	-	Sumo1	38990	-	-	-	-
chr1	59286844	59296844	chr1	59696844	59706844	24	int_1305	Cdk15	34938	Nop58	Fzd7	-	-	Sumo1	38990	-	-	-	-
chr1	59286844	59296844	chr1	59706844	59716844	25	int_1306	Cdk15	34938	Nop58	Fzd7	-	-	Sumo1	38990	-	-	-	-
chr1	59286844	59296844	chr1	59716844	59726844	14	int_1307	Cdk15	34938	Nop58	Fzd7	-	-	Sumo1	38990	-	-	-	-
chr1	59286844	59296844	chr1	59726844	59736844	20	int_1308	Cdk15	34938	Nop58	Fzd7	-	-	Sumo1	38990	-	-	-	-
chr1	59296844	59306844	chr1	59536844	59546844	31	int_1309	Cdk15	44938	-	Fzd7	-	-	Sumo1	38990	-	-	-	-
chr1	59296844	59306844	chr1	59626844	59636844	20	int_1310	Cdk15	44938	-	Fzd7	-	-	Sumo1	38990	-	-	-	-
chr1	59296844	59306844	chr1	59646844	59656844	44	int_1311	Cdk15	44938	-	Fzd7	-	-	Sumo1	38990	-	-	-	-
chr1	59296844	59306844	chr1	59716844	59726844	18	int_1312	Cdk15	44938	-	Fzd7	-	-	Sumo1	38990	-	-	-	-
chr1	59296844	59306844	chr1	59726844	59736844	18	int_1313	Cdk15	44938	-	Fzd7	-	-	Sumo1	38990	-	-	-	-
chr1	59296844	59306844	chr1	59736844	59746844	13	int_1314	Cdk15	44938	-	Fzd7	-	-	Sumo1	38990	-	-	-	-
chr1	59306844	59316844	chr1	59526844	59536844	30	int_1315	Cdk15	54938	Tmem237	-	-	-	Sumo1	38990	-	-	-	-
chr1	59306844	59316844	chr1	59546844	59556844	20	int_1316	Cdk15	54938	Tmem237	-	-	-	Sumo1	38990	-	-	-	-
chr1	59306844	59316844	chr1	59596844	59606844	26	int_1317	Cdk15	54938	Tmem237	-	-	-	Sumo1	38990	-	-	-	-
chr1	59306844	59316844	chr1	59626844	59636844	16	int_1318	Cdk15	54938	Tmem237	-	-	-	Sumo1	38990	-	-	-	-
chr1	59306844	59316844	chr1	59636844	59646844	39	int_1319	Cdk15	54938	Tmem237	-	-	-	Sumo1	28990	-	-	-	-
chr1	59306844	59316844	chr1	59646844	59656844	43	int_1320	Cdk15	54938	Tmem237	-	-	-	Sumo1	28990	-	-	-	-
chr1	59306844	59316844	chr1	59656844	59666844	38	int_1321	Cdk15	54938	Tmem237	-	-	-	Sumo1	28990	-	-	-	-
chr1	59306844	59316844	chr1	59666844	59676844	34	int_1322	Cdk15	54938	Tmem237	-	-	-	Sumo1	18990	-	-	-	-
chr1	59306844	59316844	chr1	59676844	59686844	40	int_1323	Cdk15	54938	Tmem237	-	-	-	Sumo1	18990	-	-	-	-
chr1	59306844	59316844	chr1	59686844	59696844	23	int_1324	Cdk15	54938	Tmem237	-	-	-	Sumo1	18990	-	-	-	-
chr1	59306844	59316844	chr1	59696844	59706844	17	int_1325	Cdk15	54938	Tmem237	-	-	-	Sumo1	18990	-	-	-	-
chr1	59306844	59316844	chr1	59706844	59716844	13	int_1326	Cdk15	54938	Tmem237	-	-	-	Sumo1	18990	-	-	-	-
chr1	59316844	59326844	chr1	59536844	59546844	31	int_1327	Cdk15	64938	Nif3l1	Fzd7	-	-	Sumo1	18990	-	-	-	-
chr1	59316844	59326844	chr1	59626844	59636844	27	int_1328	Cdk15	64938	Nif3l1	Fzd7	-	-	Sumo1	18990	-	-	-	-
chr1	59316844	59326844	chr1	59646844	59656844	45	int_1329	Cdk15	64938	Nif3l1	Fzd7	-	-	Sumo1	18990	-	-	-	-
chr1	59326844	59336844	chr1	59626844	59636844	26	int_1330	Cdk15	74938	Tmem237	-	mm1575|POS|somite;tail;	-	Sumo1	18990	-	-	-	-
chr1	59326844	59336844	chr1	59646844	59656844	24	int_1331	Cdk15	74938	Tmem237	-	mm1575|POS|somite;tail;	-	Sumo1	18990	-	-	-	-
chr1	59326844	59336844	chr1	59726844	59736844	20	int_1332	Cdk15	74938	Tmem237	-	mm1575|POS|somite;tail;	-	Sumo1	18990	-	-	-	-
chr1	59336844	59346844	chr1	59646844	59656844	31	int_1333	Cdk15	84938	-	Nif3l1	mm489|POS|midbrain(mesencephalon);branchialarch;eye;	-	Sumo1	18990	-	-	-	-
chr1	59346844	59356844	chr1	59626844	59636844	27	int_1334	Cdk15	94938	-	-	-	-	Sumo1	18990	-	-	-	-
chr1	59346844	59356844	chr1	59646844	59656844	31	int_1335	Cdk15	94938	-	-	-	-	Sumo1	18990	-	-	-	-
chr1	59356844	59366844	chr1	59536844	59546844	31	int_1336	Cdk15	104938	-	Orc2	-	-	Sumo1	18990	-	-	-	-
chr1	59356844	59366844	chr1	59626844	59636844	23	int_1337	Cdk15	104938	-	Orc2	-	-	Sumo1	18990	-	-	-	-
chr1	59356844	59366844	chr1	59646844	59656844	19	int_1338	Cdk15	104938	-	Orc2	-	-	Sumo1	18990	-	-	-	-
chr1	59366844	59376844	chr1	59536844	59546844	74	int_1339	Fzd7	-110302	Fzd7	Casp8	-	-	Sumo1	18990	-	-	-	-
chr1	59366844	59376844	chr1	59566844	59576844	28	int_1340	Fzd7	-110302	Fzd7	Casp8	-	-	Sumo1	18990	-	-	-	-
chr1	59366844	59376844	chr1	59626844	59636844	48	int_1341	Fzd7	-110302	Fzd7	Casp8	-	-	Sumo1	18990	-	-	-	-
chr1	59366844	59376844	chr1	59646844	59656844	46	int_1342	Fzd7	-110302	Fzd7	Casp8	-	-	Sumo1	18990	-	-	-	-
chr1	59376844	59386844	chr1	59536844	59546844	48	int_1343	Fzd7	-100302	-	-	-	-	Sumo1	18990	-	-	-	-
chr1	59376844	59386844	chr1	59626844	59636844	25	int_1344	Fzd7	-100302	-	-	-	-	Sumo1	8990	-	-	-	-
chr1	59376844	59386844	chr1	59646844	59656844	34	int_1345	Fzd7	-100302	-	-	-	-	Sumo1	8990	-	-	-	-
chr1	59386844	59396844	chr1	59536844	59546844	54	int_1346	Fzd7	-90302	Nif3l1	Nif3l1	-	-	Sumo1	8990	-	-	-	-
chr1	59386844	59396844	chr1	59566844	59576844	23	int_1347	Fzd7	-90302	Nif3l1	Nif3l1	-	-	Sumo1	-1010	-	-	-	-
chr1	59386844	59396844	chr1	59626844	59636844	35	int_1348	Fzd7	-90302	Nif3l1	Nif3l1	-	-	Sumo1	-1010	-	-	-	-
chr1	59386844	59396844	chr1	59646844	59656844	27	int_1349	Fzd7	-90302	Nif3l1	Nif3l1	-	-	Sumo1	-1010	-	-	-	-
chr1	59396844	59406844	chr1	59506844	59516844	33	int_1350	Fzd7	-80302	-	Nif3l1	-	-	Sumo1	-1010	-	-	-	-
chr1	59396844	59406844	chr1	59516844	59526844	29	int_1351	Fzd7	-80302	-	Nif3l1	-	-	Sumo1	-1010	-	-	-	-
chr1	59396844	59406844	chr1	59536844	59546844	31	int_1352	Fzd7	-80302	-	Nif3l1	-	-	Nop58	-3161	-	-	-	-
chr1	59396844	59406844	chr1	59546844	59556844	19	int_1353	Fzd7	-80302	-	Nif3l1	-	-	Nop58	-3161	-	-	-	-
chr1	59396844	59406844	chr1	59556844	59566844	17	int_1354	Fzd7	-80302	-	Nif3l1	-	-	Nop58	-3161	-	-	-	-
chr1	59396844	59406844	chr1	59616844	59626844	17	int_1355	Fzd7	-80302	-	Nif3l1	-	-	Nop58	-3161	-	-	-	-
chr1	59396844	59406844	chr1	59646844	59656844	15	int_1356	Fzd7	-80302	-	Nif3l1	-	-	Nop58	-3161	-	-	-	-
chr1	59396844	59406844	chr1	59666844	59676844	17	int_1357	Fzd7	-80302	-	Nif3l1	-	-	Snord70	-113	-	-	-	-
chr1	59406844	59416844	chr1	59626844	59636844	27	int_1358	Fzd7	-70302	Fzd7	-	-	-	Snord70	-113	-	-	-	-
chr1	59406844	59416844	chr1	59646844	59656844	24	int_1359	Fzd7	-70302	Fzd7	-	-	-	Snord70	-113	-	-	-	-
chr1	59416844	59426844	chr1	59646844	59656844	32	int_1360	Fzd7	-60302	-	-	-	-	Snord70	-113	-	-	-	-
chr1	59436844	59446844	chr1	59626844	59636844	33	int_1361	Fzd7	-40302	-	Casp8	-	-	Snord11	-2963	-	-	-	-
chr1	59516844	59526844	chr1	59646844	59656844	45	int_1362	Gm973	5581	Fzd7	Gm973	-	-	Snord11	-2963	-	-	-	-
chr1	59526844	59536844	chr1	59626844	59636844	41	int_1363	Gm973	15581	-	Als2cr12	-	-	Snord11	7037	-	-	-	-
chr1	59526844	59536844	chr1	59646844	59656844	46	int_1364	Gm973	15581	-	Als2cr12	-	-	Snord11	7037	-	-	-	-
chr1	59536844	59546844	chr1	59626844	59636844	67	int_1365	Gm973	25581	-	Fzd7	-	-	Snord11	17037	-	-	-	-
chr1	59536844	59546844	chr1	59636844	59646844	78	int_1366	Gm973	25581	-	Fzd7	-	-	Snord11	17037	-	-	-	-
chr1	59536844	59546844	chr1	59646844	59656844	64	int_1367	Gm973	25581	-	Fzd7	-	-	Snord11	17037	-	-	-	-
chr1	59536844	59546844	chr1	59656844	59666844	49	int_1368	Gm973	25581	-	Fzd7	-	-	Snord11	27037	-	-	-	-
chr1	59536844	59546844	chr1	59666844	59676844	42	int_1369	Gm973	25581	-	Fzd7	-	-	Snord11	27037	-	-	-	-
chr1	59536844	59546844	chr1	59676844	59686844	65	int_1370	Gm973	25581	-	Fzd7	-	-	Snord11	27037	-	-	-	-
chr1	59546844	59556844	chr1	59626844	59636844	56	int_1371	Gm973	35581	-	-	-	-	Snord11	27037	-	-	-	-
chr1	59546844	59556844	chr1	59646844	59656844	49	int_1372	Gm973	35581	-	-	-	-	Snord11	27037	-	-	-	-
chr1	59556844	59566844	chr1	59626844	59636844	59	int_1373	Gm973	45581	-	-	-	-	Bmpr2	-22434	-	-	-	-
chr1	59576844	59586844	chr1	59626844	59636844	80	int_1374	Gm973	65581	Casp8	Casp8	-	-	Bmpr2	-22434	-	-	-	-
chr1	59816844	59826844	chr1	59926844	59936844	61	int_1375	Bmpr2	57566	-	-	-	-	Fam117b	18839	-	-	-	-
chr1	59926844	59936844	chr1	60146844	60156844	25	int_1376	Fam117b	18839	-	-	-	-	Nbeal1	-28754	-	-	-	-
chr1	60086844	60096844	chr1	60916844	60926844	14	int_1377	Wdr12	6063	-	-	-	-	Ctla4	-17180	-	-	-	-
chr1	60096844	60106844	chr1	60916844	60926844	12	int_1378	Wdr12	-3344	-	-	-	-	Ctla4	-17180	-	-	-	-
chr1	60146844	60156844	chr1	60916844	60926844	15	int_1379	Nbeal1	-28754	-	-	-	-	Ctla4	-7180	-	-	-	-
chr1	60156844	60166844	chr1	60916844	60926844	12	int_1380	Nbeal1	-18754	-	-	-	-	Ctla4	-7180	-	-	-	-
chr1	60176844	60186844	chr1	60916844	60926844	12	int_1381	Nbeal1	1246	-	-	-	-	Ctla4	-7180	-	-	-	-
chr1	60206844	60216844	chr1	60916844	60926844	18	int_1382	Nbeal1	31246	-	-	-	-	Ctla4	-7180	-	-	-	-
chr1	60226844	60236844	chr1	60956844	60966844	14	int_1383	Nbeal1	51246	-	-	-	-	Ctla4	2820	-	-	-	-
chr1	60246844	60256844	chr1	60916844	60926844	15	int_1384	Nbeal1	71246	-	-	-	-	Ctla4	2820	-	-	-	-
chr1	60276844	60286844	chr1	60916844	60926844	18	int_1385	Cyp20a1	-61527	-	-	-	-	Ctla4	2820	-	-	-	-
chr1	60286844	60296844	chr1	60916844	60926844	12	int_1386	Cyp20a1	-51527	-	-	-	-	Ctla4	2820	-	-	-	-
chr1	60296844	60306844	chr1	60916844	60926844	14	int_1387	Cyp20a1	-41527	-	-	-	-	Ctla4	12820	-	-	-	-
chr1	60306844	60316844	chr1	60916844	60926844	16	int_1388	Cyp20a1	-31527	-	-	-	-	Ctla4	12820	-	-	-	-
chr1	60326844	60336844	chr1	60916844	60926844	15	int_1389	Cyp20a1	-11527	-	-	-	-	Ctla4	12820	-	-	-	-
chr1	60346844	60356844	chr1	60916844	60926844	14	int_1390	Cyp20a1	8473	-	Raph1	-	-	Ctla4	12820	-	-	-	-
chr1	60356844	60366844	chr1	60916844	60926844	21	int_1391	Cyp20a1	18473	-	-	-	-	Ctla4	12820	-	-	-	-
chr1	60396844	60406844	chr1	60896844	60906844	21	int_1392	Abi2	-7774	Wdr12	-	-	-	Ctla4	12820	-	-	-	-
chr1	60396844	60406844	chr1	60906844	60916844	14	int_1393	Abi2	-7774	Wdr12	-	-	-	Ctla4	12820	-	-	-	-
chr1	60396844	60406844	chr1	60916844	60926844	19	int_1394	Abi2	-7774	Wdr12	-	-	-	Ctla4	12820	-	-	-	-
chr1	60396844	60406844	chr1	60926844	60936844	14	int_1395	Abi2	-7774	Wdr12	-	-	-	Ctla4	12820	-	-	-	-
chr1	60396844	60406844	chr1	60936844	60946844	13	int_1396	Abi2	-7774	Wdr12	-	-	-	Ctla4	12820	-	-	-	-
chr1	60396844	60406844	chr1	60946844	60956844	13	int_1397	Abi2	-7774	Wdr12	-	-	-	Ctla4	12820	-	-	-	-
chr1	60406844	60416844	chr1	60916844	60926844	18	int_1398	Abi2	2226	-	-	-	-	Ctla4	12820	-	-	-	-
chr1	60416844	60426844	chr1	60916844	60926844	19	int_1399	Abi2	12226	-	-	-	-	Ctla4	12820	-	-	-	-
chr1	60436844	60446844	chr1	60916844	60926844	18	int_1400	Abi2	32226	-	-	-	-	Ctla4	12820	-	-	-	-
chr1	60446844	60456844	chr1	60916844	60926844	13	int_1401	Abi2	42226	-	-	-	-	Ctla4	12820	-	-	-	-
chr1	60456844	60466844	chr1	60896844	60906844	13	int_1402	Abi2	52226	Raph1	Raph1	-	-	Ctla4	12820	-	-	-	-
chr1	60456844	60466844	chr1	60906844	60916844	16	int_1403	Abi2	52226	Raph1	Raph1	-	-	Ctla4	12820	-	-	-	-
chr1	60456844	60466844	chr1	60916844	60926844	26	int_1404	Abi2	52226	Raph1	Raph1	-	-	Ctla4	12820	-	-	-	-
chr1	60456844	60466844	chr1	60936844	60946844	12	int_1405	Abi2	52226	Raph1	Raph1	-	-	Ctla4	12820	-	-	-	-
chr1	60466844	60476844	chr1	60886844	60896844	17	int_1406	Abi2	62226	-	-	-	-	Ctla4	12820	-	-	-	-
chr1	60466844	60476844	chr1	60896844	60906844	17	int_1407	Abi2	62226	-	-	-	-	Ctla4	12820	-	-	-	-
chr1	60466844	60476844	chr1	60906844	60916844	14	int_1408	Abi2	62226	-	-	-	-	Ctla4	12820	-	-	-	-
chr1	60466844	60476844	chr1	60916844	60926844	26	int_1409	Abi2	62226	-	-	-	-	Ctla4	12820	-	-	-	-
chr1	60466844	60476844	chr1	60926844	60936844	20	int_1410	Abi2	62226	-	-	-	-	Ctla4	12820	-	-	-	-
chr1	60466844	60476844	chr1	60946844	60956844	13	int_1411	Abi2	62226	-	-	-	-	Ctla4	12820	-	-	-	-
chr1	60466844	60476844	chr1	60956844	60966844	14	int_1412	Abi2	62226	-	-	-	-	Ctla4	12820	-	-	-	-
chr1	60466844	60476844	chr1	60996844	61006844	14	int_1413	Abi2	62226	-	-	-	-	Ctla4	12820	-	-	-	-
chr1	60466844	60476844	chr1	61006844	61016844	15	int_1414	Abi2	62226	-	-	-	-	Ctla4	12820	-	-	-	-
chr1	60476844	60486844	chr1	60916844	60926844	16	int_1415	Abi2	72226	-	-	-	-	Ctla4	12820	-	-	-	-
chr1	60486844	60496844	chr1	60916844	60926844	14	int_1416	Raph1	74921	-	-	-	-	Ctla4	12820	-	-	-	-
chr1	60496844	60506844	chr1	60916844	60926844	18	int_1417	Raph1	64921	-	-	-	-	Ctla4	12820	-	-	-	-
chr1	60506844	60516844	chr1	60916844	60926844	26	int_1418	Raph1	54921	-	-	-	-	Ctla4	12820	-	-	-	-
chr1	60516844	60526844	chr1	60916844	60926844	13	int_1419	Raph1	44921	-	-	-	-	Ctla4	12820	-	-	-	-
chr1	60526844	60536844	chr1	60916844	60926844	20	int_1420	Raph1	34921	-	-	-	-	Ctla4	12820	-	-	-	-
chr1	60546844	60556844	chr1	60916844	60926844	24	int_1421	Raph1	14921	-	-	-	-	Ctla4	12820	-	-	-	-
chr1	60556844	60566844	chr1	60916844	60926844	20	int_1422	Raph1	4921	-	-	-	-	Ctla4	12820	-	-	-	-
chr1	60566844	60576844	chr1	60916844	60926844	26	int_1423	Raph1	-5079	Raph1	-	-	-	Ctla4	22820	Abi2	Abi2	-	-
chr1	60576844	60586844	chr1	60916844	60926844	20	int_1424	Raph1	-15079	-	-	-	-	Ctla4	22820	Abi2	Abi2	-	-
chr1	60586844	60596844	chr1	60916844	60926844	18	int_1425	Raph1	-25079	-	-	-	-	Ctla4	32820	Abi2	Abi2	-	-
chr1	60606844	60616844	chr1	60916844	60926844	24	int_1426	Raph1	-45079	-	-	-	-	Ctla4	32820	Abi2	Abi2	-	-
chr1	60616844	60626844	chr1	60886844	60896844	27	int_1427	Raph1	-55079	Ica1l	-	-	-	Icos	-26069	-	-	-	-
chr1	60616844	60626844	chr1	60896844	60906844	50	int_1428	Raph1	-55079	Ica1l	-	-	-	Icos	-26069	-	-	-	-
chr1	60616844	60626844	chr1	60906844	60916844	30	int_1429	Raph1	-55079	Ica1l	-	-	-	Icos	-16069	Cyp20a1	-	-	-
chr1	60616844	60626844	chr1	60916844	60926844	41	int_1430	Raph1	-55079	Ica1l	-	-	-	Icos	-16069	Cyp20a1	-	-	-
chr1	60616844	60626844	chr1	60986844	60996844	18	int_1431	Raph1	-55079	Ica1l	-	-	-	Icos	13931	-	-	-	-
chr1	60616844	60626844	chr1	60996844	61006844	21	int_1432	Raph1	-55079	Ica1l	-	-	-	Icos	23931	Ndufs1	-	-	-
chr1	60626844	60636844	chr1	60916844	60926844	20	int_1433	Raph1	-65079	Ica1l	-	-	-	Icos	23931	Ndufs1	-	-	-
chr1	60636844	60646844	chr1	60916844	60926844	25	int_1434	Raph1	-75079	Ica1l	Abi2	-	-	Icos	33931	-	-	-	-
chr1	61186844	61196844	chr1	61426844	61436844	35	int_1435	9530026F06Rik	-186587	-	Nrp2	-	-	9530026F06Rik	53413	-	Pard3b	-	-
chr1	61186844	61196844	chr1	61436844	61446844	21	int_1436	9530026F06Rik	-186587	-	Nrp2	-	-	9530026F06Rik	53413	-	Pard3b	-	-
chr1	61186844	61196844	chr1	61686574	61696574	15	int_1437	9530026F06Rik	-186587	-	Nrp2	-	-	9530026F06Rik	63413	-	Pard3b	-	-
chr1	61186844	61196844	chr1	61696574	61706574	14	int_1438	9530026F06Rik	-186587	-	Nrp2	-	-	9530026F06Rik	63413	-	Pard3b	-	-
chr1	61186844	61196844	chr1	61786574	61796574	17	int_1439	9530026F06Rik	-186587	-	Nrp2	-	-	Pard3b	42751	-	-	-	-
chr1	61186844	61196844	chr1	61796574	61806574	16	int_1440	9530026F06Rik	-186587	-	Nrp2	-	-	Pard3b	42751	-	-	-	-
chr1	61186844	61196844	chr1	61806574	61816574	31	int_1441	9530026F06Rik	-186587	-	Nrp2	-	-	Pard3b	42751	-	-	-	-
chr1	61186844	61196844	chr1	61816574	61826574	15	int_1442	9530026F06Rik	-186587	-	Nrp2	-	-	Pard3b	42751	-	-	-	-
chr1	61186844	61196844	chr1	61826574	61836574	15	int_1443	9530026F06Rik	-186587	-	Nrp2	-	-	Pard3b	52751	-	-	-	-
chr1	61186844	61196844	chr1	61846574	61856574	12	int_1444	9530026F06Rik	-186587	-	Nrp2	-	-	Pard3b	52751	-	-	-	-
chr1	61186844	61196844	chr1	61856574	61866574	14	int_1445	9530026F06Rik	-186587	-	Nrp2	-	-	Pard3b	52751	-	-	-	-
chr1	61186844	61196844	chr1	61946574	61956574	13	int_1446	9530026F06Rik	-186587	-	Nrp2	-	-	Pard3b	52751	-	-	-	-
chr1	61186844	61196844	chr1	61956574	61966574	17	int_1447	9530026F06Rik	-186587	-	Nrp2	-	-	Pard3b	52751	-	-	-	-
chr1	61186844	61196844	chr1	61966574	61976574	20	int_1448	9530026F06Rik	-186587	-	Nrp2	-	-	Pard3b	52751	-	-	-	-
chr1	61186844	61196844	chr1	61976574	61986574	15	int_1449	9530026F06Rik	-186587	-	Nrp2	-	-	Pard3b	62751	-	-	-	-
chr1	61186844	61196844	chr1	61986574	61996574	14	int_1450	9530026F06Rik	-186587	-	Nrp2	-	-	Pard3b	152751	-	-	-	-
chr1	61186844	61196844	chr1	62166574	62176574	13	int_1451	9530026F06Rik	-186587	-	Nrp2	-	-	Pard3b	162751	-	-	-	-
chr1	61196844	61206844	chr1	61676574	61686574	14	int_1452	9530026F06Rik	-176587	-	-	mm1601|POS|facialmesenchyme;	-	Pard3b	162751	-	-	-	-
chr1	61236844	61246844	chr1	61426844	61436844	23	int_1453	9530026F06Rik	-136587	-	-	-	-	Pard3b	162751	-	-	-	-
chr1	61236844	61246844	chr1	61436844	61446844	22	int_1454	9530026F06Rik	-136587	-	-	-	-	Pard3b	172751	-	-	-	-
chr1	61236844	61246844	chr1	61796574	61806574	21	int_1455	9530026F06Rik	-136587	-	-	-	-	Pard3b	172751	-	-	-	-
chr1	61236844	61246844	chr1	61816574	61826574	14	int_1456	9530026F06Rik	-136587	-	-	-	-	Pard3b	182751	-	-	-	-
chr1	61236844	61246844	chr1	61826574	61836574	17	int_1457	9530026F06Rik	-136587	-	-	-	-	Pard3b	182751	-	-	-	-
chr1	61236844	61246844	chr1	61966574	61976574	15	int_1458	9530026F06Rik	-136587	-	-	-	-	Pard3b	182751	-	-	-	-
chr1	61356844	61366844	chr1	61796574	61806574	18	int_1459	9530026F06Rik	-16587	-	-	-	-	Pard3b	192751	-	-	-	-
chr1	61356844	61366844	chr1	61806574	61816574	22	int_1460	9530026F06Rik	-16587	-	-	-	-	Pard3b	192751	-	-	-	-
chr1	61356844	61366844	chr1	61816574	61826574	25	int_1461	9530026F06Rik	-16587	-	-	-	-	Pard3b	192751	-	-	-	-
chr1	61356844	61366844	chr1	61826574	61836574	13	int_1462	9530026F06Rik	-16587	-	-	-	-	Pard3b	212751	-	-	-	-
chr1	61356844	61366844	chr1	61876574	61886574	13	int_1463	9530026F06Rik	-16587	-	-	-	-	Pard3b	222751	-	-	-	-
chr1	61356844	61366844	chr1	61886574	61896574	13	int_1464	9530026F06Rik	-16587	-	-	-	-	Pard3b	242751	-	-	-	-
chr1	61356844	61366844	chr1	61966574	61976574	15	int_1465	9530026F06Rik	-16587	-	-	-	-	Pard3b	252751	-	-	-	-
chr1	61356844	61366844	chr1	62286574	62296574	13	int_1466	9530026F06Rik	-16587	-	-	-	-	Pard3b	312751	-	-	-	-
chr1	61396844	61406844	chr1	61686574	61696574	18	int_1467	9530026F06Rik	23413	-	-	-	-	Pard3b	322751	-	-	-	-
chr1	61406844	61416844	chr1	61686574	61696574	19	int_1468	9530026F06Rik	33413	-	-	-	-	Pard3b	332751	-	-	-	-
chr1	61426844	61436844	chr1	61676574	61686574	31	int_1469	9530026F06Rik	53413	-	Pard3b	-	-	Pard3b	332751	-	-	-	-
chr1	61426844	61436844	chr1	61686574	61696574	26	int_1470	9530026F06Rik	53413	-	Pard3b	-	-	Pard3b	332751	-	-	-	-
chr1	61436844	61446844	chr1	61676574	61686574	22	int_1471	9530026F06Rik	63413	-	Pard3b	-	-	Pard3b	342751	-	-	-	-
chr1	61436844	61446844	chr1	61686574	61696574	23	int_1472	9530026F06Rik	63413	-	Pard3b	-	-	Pard3b	352751	-	-	-	-
chr1	61446844	61456844	chr1	61676574	61686574	21	int_1473	9530026F06Rik	73413	-	-	-	-	Nrp2	-531742	-	-	-	-
chr1	61456844	61466844	chr1	61686574	61696574	24	int_1474	9530026F06Rik	83413	-	-	-	-	Nrp2	-411742	-	-	-	-
chr1	61776574	61786574	chr1	62746574	62756574	12	int_1475	Pard3b	142751	-	-	-	-	Nrp2	-231742	-	-	-	-
chr1	61786574	61796574	chr1	62746574	62756574	15	int_1476	Pard3b	152751	-	-	-	-	Nrp2	-231742	-	-	-	-
chr1	61796574	61806574	chr1	62746574	62756574	20	int_1477	Pard3b	162751	-	-	-	-	Nrp2	-231742	-	-	-	-
chr1	61806574	61816574	chr1	62746574	62756574	20	int_1478	Pard3b	172751	-	-	-	-	Nrp2	-231742	-	-	-	-
chr1	61816574	61826574	chr1	62746574	62756574	38	int_1479	Pard3b	182751	-	-	-	-	Nrp2	-231742	-	-	-	-
chr1	61816574	61826574	chr1	62756574	62766574	14	int_1480	Pard3b	182751	-	-	-	-	Nrp2	-221742	-	-	-	-
chr1	61826574	61836574	chr1	62746574	62756574	13	int_1481	Pard3b	192751	-	-	-	-	Nrp2	-221742	-	-	-	-
chr1	61836574	61846574	chr1	62746574	62756574	25	int_1482	Pard3b	202751	-	-	-	-	Nrp2	-1742	Nrp2	Nrp2	-	-
chr1	61846574	61856574	chr1	62746574	62756574	16	int_1483	Pard3b	212751	-	-	-	-	Nrp2	8258	Nrp2	-	-	-
chr1	61856574	61866574	chr1	62746574	62756574	29	int_1484	Pard3b	222751	-	-	-	-	Nrp2	38258	Nrp2	Nrp2	-	-
chr1	61856574	61866574	chr1	62756574	62766574	13	int_1485	Pard3b	222751	-	-	-	-	Nrp2	38258	Nrp2	Nrp2	-	-
chr1	61866574	61876574	chr1	62746574	62756574	17	int_1486	Pard3b	232751	-	-	-	-	4930487H11Rik	43158	-	-	-	-
chr1	61876574	61886574	chr1	62746574	62756574	16	int_1487	Pard3b	242751	-	-	-	-	4930487H11Rik	43158	-	-	-	-
chr1	61886574	61896574	chr1	62746574	62756574	28	int_1488	Pard3b	252751	-	-	-	-	4930487H11Rik	43158	-	-	-	-
chr1	61896574	61906574	chr1	62746574	62756574	20	int_1489	Pard3b	262751	-	-	-	-	4930487H11Rik	43158	-	-	-	-
chr1	61906574	61916574	chr1	62746574	62756574	16	int_1490	Pard3b	272751	-	-	-	-	4930487H11Rik	43158	-	-	-	-
chr1	61906574	61916574	chr1	62756574	62766574	13	int_1491	Pard3b	272751	-	-	-	-	4930487H11Rik	43158	-	-	-	-
chr1	61916574	61926574	chr1	62746574	62756574	17	int_1492	Pard3b	282751	-	-	-	-	4930487H11Rik	43158	-	-	-	-
chr1	61926574	61936574	chr1	62746574	62756574	23	int_1493	Pard3b	292751	-	Nrp2	-	-	4930487H11Rik	43158	-	-	-	-
chr1	61936574	61946574	chr1	62746574	62756574	21	int_1494	Pard3b	302751	-	-	-	-	4930487H11Rik	43158	-	-	-	-
chr1	61946574	61956574	chr1	62746574	62756574	42	int_1495	Pard3b	312751	-	-	-	-	4930487H11Rik	43158	-	-	-	-
chr1	61956574	61966574	chr1	62466574	62476574	19	int_1496	Pard3b	322751	-	-	-	-	4930487H11Rik	43158	-	-	-	-
chr1	61956574	61966574	chr1	62746574	62756574	44	int_1497	Pard3b	322751	-	-	-	-	4930487H11Rik	43158	-	-	-	-
chr1	61956574	61966574	chr1	62756574	62766574	19	int_1498	Pard3b	322751	-	-	-	-	4930487H11Rik	43158	-	-	-	-
chr1	61966574	61976574	chr1	62466574	62476574	16	int_1499	Pard3b	332751	-	-	-	-	4930487H11Rik	43158	-	-	-	-
chr1	61966574	61976574	chr1	62476574	62486574	13	int_1500	Pard3b	332751	-	-	-	-	4930487H11Rik	43158	-	-	-	-
chr1	61966574	61976574	chr1	62746574	62756574	79	int_1501	Pard3b	332751	-	-	-	-	4930487H11Rik	43158	-	-	-	-
chr1	61966574	61976574	chr1	62756574	62766574	19	int_1502	Pard3b	332751	-	-	-	-	4930487H11Rik	43158	-	-	-	-
[truncated: 116,938 more rows]

## Sheet: legend
chr1	chromosome of left-most end of the interaction (end1)
[truncated: 19 more rows]
